# Supplementary material for: Response of the microbial community structure to the environmental factors during the extreme flood season in Poyang Lake, the largest freshwater lake in China
Source: Front Microbiol. 2024 Apr 3;15:1362968. doi: 10.3389/fmicb.2024.1362968 (PMC11021660; doi:10.3389/fmicb.2024.1362968)
Supplement: Supplementary file 1 [file Data_Sheet_1.zip]

Archive with 22 entries (21 files):
- Supplementary materials  1362968/
- Supplementary materials  1362968/Fig.10 Putative function profiles of microbial communities.csv
- Supplementary materials  1362968/Fig.11 A  CCARDA analysis in water.csv
- Supplementary materials  1362968/Fig.11 B CCARDA analysis in sediment.csv
- Supplementary materials  1362968/Fig.12 A Correlation heat map of the top twenty phyla in water and environmental parameters.csv
- Supplementary materials  1362968/Fig.12 B Correlation heat map of the top twenty phyla in sediment and environmental parameters.csv
- Supplementary materials  1362968/Fig.4  Analyzing the Difference Between Two Groups.csv
- Supplementary materials  1362968/Fig.4 B Analyzing the Difference among multi-Groups.csv
- Supplementary materials  1362968/Fig.5 LEfSe Analysis.csv
- Supplementary materials  1362968/Fig.6 The bacterial type analysis for water and sediment using Jensen-Shannon distance.csv
- Supplementary materials  1362968/Fig.7 OTUs of water and sediment.csv
- Supplementary materials  1362968/Fig.8 diversity index _sobs_shannon_simpson_chao_coverage.csv
- Supplementary materials  1362968/Fig.8 diversity index shannoneven and simpsoneven.csv
- Supplementary materials  1362968/Fig.9 A PCoA analysis bwtween water and sediment.csv
- Supplementary materials  1362968/Fig.9 B PCoA analysis among water from different months.csv
- Supplementary materials  1362968/Fig.9 C PCoA analysis among sediment from different months.csv
- Supplementary materials  1362968/Fig.9 D PCoA analysis among sediment from different sites.csv
- Supplementary materials  1362968/Raw otu_summary data in all samples.xlsx
- Supplementary materials  1362968/Sample sequence information table.csv
- Supplementary materials  1362968/Samples information table.csv
- Supplementary materials  1362968/Table 1  Environmental parameters.xlsx
- Supplementary materials  1362968/Table for statistical information of samples.csv
