# Supplementary material for: Response of the microbial community structure to the environmental factors during the extreme flood season in Poyang Lake, the largest freshwater lake in China
Source: Front Microbiol. 2024 Apr 3;15:1362968. doi: 10.3389/fmicb.2024.1362968 (PMC11021660; doi:10.3389/fmicb.2024.1362968)
Supplement: Supplementary file 1 [file Data_Sheet_1.zip › Supplementary materials 1362968/Fig.10 Putative function profiles of microbial communities.csv]

Functional groups	sediment-mean£¨%£©	sediment-sd£¨%£©	water-mean£¨%£©	water-sd£¨%£©	P_value	P_adjust
chemoheterotrophy	19.769458026765	6.0798469388637	9.7531779629432	5.1717134721098	6.272E-15	3.094E-14
aerobic_chemoheterotrophy	11.299342862129	7.9657234609011	7.5631923336088	4.686919864978	0.002967	0.007082
phototrophy	2.0888498872326	1.1587141246747	14.96104784833	4.8291241778058	6.404E-22	9.478E-21
photoautotrophy	1.8953830245019	1.1610382243996	14.774681262088	4.976173664115	2.232E-21	2.065E-20
cyanobacteria	1.8730029164318	1.1613884715532	14.752456128532	4.9638651273736	2.008E-21	2.065E-20
oxygenic_photoautotrophy	1.8730029164318	1.1613884715532	14.752456128532	4.9638651273736	2.008E-21	2.065E-20
animal_parasites_or_symbionts	9.6581639691649	3.8133704984017	2.5196228464273	1.7370349518388	1.097E-22	2.029E-21
human_pathogens_all	9.5377355386047	3.8116316335639	2.4071736915484	1.5147761220458	7.276E-23	1.795E-21
human_pathogens_pneumonia	9.1211842720535	3.7862368095904	1.7816312897946	1.3611127819933	8.413E-24	6.225E-22
hydrocarbon_degradation	4.1221736402858	1.8595384987804	1.4332677909547	0.94835965437257	3.565E-16	1.884E-15
methylotrophy	4.0457900765435	2.0338855618579	0.97572421681599	0.77497785304186	7.86E-18	4.474E-17
chloroplasts	1.4234718913309	1.0061751057452	3.3624377021701	4.5620651397906	0.008008	0.01764
methanotrophy	3.6986518170865	1.9242369457914	0.76532025816547	0.75000447881854	5.124E-18	3.16E-17
fermentation	3.722870817178	2.5667384416042	0.68803015934069	1.9507147880547	3.388E-10	1.475E-9
nitrogen_fixation	3.2755303599289	1.2466684425703	0.79294586241225	0.73451754972526	3.116E-23	1.153E-21
aromatic_compound_degradation	2.8064018207909	3.1576068365002	0.86657081725455	1.0008988502571	1.855E-5	4.733E-5
ureolysis	0.79130716591499	0.76059363642368	0.93797299520701	0.73520668953924	0.3194	0.4362
nitrate_reduction	0.82201687318713	1.1396119833175	0.74762022917556	1.1123354096806	0.7369	0.852
intracellular_parasites	0.39798920979535	0.25418794082205	1.0238494517629	0.75252370290352	2.545E-6	7.243E-6
predatory_or_exoparasitic	1.365422909694	0.76150764281582	0.027040771215116	0.025195442932978	8.445E-21	6.943E-20
nitrogen_respiration	0.63030585008877	0.63276420463525	0.53254054962935	0.7693812647854	0.4893	0.6137
aromatic_hydrocarbon_degradation	0.36605568896295	0.74672580431922	0.66243021812858	0.70201137421438	0.03898	0.07036
nitrate_respiration	0.49940038431945	0.64021176956729	0.52553699208692	0.75014054912794	0.8512	0.9263
aliphatic_non_methane_hydrocarbon_degradation	0.36064396254577	0.74689764925177	0.65887055738714	0.69896233967562	0.03736	0.06912
ligninolysis	0.33473020924777	0.74085500265359	0.65617470828207	0.69911782731745	0.02462	0.04672
methanol_oxidation	0.34713825945702	0.2508349304474	0.21040395865052	0.27087380708009	0.009593	0.01972
dark_oxidation_of_sulfur_compounds	0.3264014501189	0.28870341965277	0.22485520530134	0.22915590097488	0.04553	0.08021
respiration_of_sulfur_compounds	0.43471203331801	0.27492363478543	0.0051245949961729	0.0088087944010976	1.882E-18	1.266E-17
photoheterotrophy	0.21584697080083	0.19105353547446	0.20859171979797	0.42047303224141	0.9152	0.9815
sulfate_respiration	0.39609333879973	0.24662160608918	0.0049760509706894	0.0087900382177895	9.659E-19	7.147E-18
mammal_gut	0.11970520314319	0.099056868425781	0.22600496960915	1.2634341055233	0.5805	0.7042
human_gut	0.11970520314319	0.099056868425781	0.22600496960915	1.2634341055233	0.5805	0.7042
nitrite_respiration	0.19583093960352	0.18573456797307	0.14230282420788	0.67194249373487	0.609	0.7185
chitinolysis	0.33315591677854	0.98859699350822	0.0046248267116439	0.0077227235174706	0.01054	0.02108
nitrite_ammonification	0.13447437184588	0.097776333248732	0.13260414886426	0.67303938945961	0.9855	0.9861
dark_sulfide_oxidation	0.24378929261755	0.27343443665722	0.021445472515254	0.051847079350068	2.549E-8	8.982E-8
chlorate_reducers	0.2478169574633	0.42415359225618	0.013074500019463	0.024287261923843	4.566E-5	0.0001126
iron_respiration	0.17727629667493	0.14915057814864	0.0031052327630904	0.0044133945652721	2.578E-13	1.192E-12
fumarate_respiration	0.01998624999818	0.020391047283341	0.1130831950246	0.65031786611714	0.3478	0.4596
human_pathogens_gastroenteritis	0.013948250470972	0.085386740237812	0.11222518190418	0.64989632794474	0.3242	0.4362
dark_hydrogen_oxidation	0.047481753157937	0.068197776099634	0.078165165217622	0.1619127012512	0.2409	0.3566
human_pathogens_diarrhea	0.0020719787751781	0.0088234606331426	0.11498681928155	0.65548211548395	0.2595	0.3766
manganese_oxidation	0.090912900615378	0.11125990300796	0.0067434718094495	0.019917333316911	1.446E-7	4.864E-7
cellulolysis	0.092451783410589	0.13756069762495	0.0035714527506501	0.0092164109153634	3.22E-6	8.824E-6
invertebrate_parasites	0.06173427578447	0.091680848624505	0.00063347957887406	0.0018645801345238	1.7E-6	5.033E-6
dark_iron_oxidation	0.040903179738363	0.055178922621615	0.020065697324557	0.053352985869914	0.05293	0.08903
nitrite_denitrification	0.043272429497213	0.17333988067806	0.0095913323335143	0.019394593902228	0.1313	0.2067
nitrous_oxide_denitrification	0.043272429497213	0.17333988067806	0.0095913323335143	0.019394593902228	0.1313	0.2067
denitrification	0.043272429497213	0.17333988067806	0.0095913323335143	0.019394593902228	0.1313	0.2067
nitrification	0.050486691142766	0.054127418037097	0.00088593953900965	0.0053325189877197	7.7E-10	2.999E-9
nitrate_denitrification	0.041609125251073	0.17348294703241	0.0089512824474184	0.019529607747281	0.1435	0.2213
aerobic_nitrite_oxidation	0.047594939530675	0.050311370205323	0.00088593953900965	0.0053325189877197	5.302E-10	2.18E-9
anoxygenic_photoautotrophy_S_oxidizing	0.022380108070087	0.033281041945619	0.022225133556506	0.051750237527949	0.9861	0.9861
anoxygenic_photoautotrophy	0.022380108070087	0.033281041945619	0.022225133556506	0.051750237527949	0.9861	0.9861
sulfite_respiration	0.043887498261801	0.06515656194699	0.00014642804049055	0.00068720076917153	1.466E-6	4.52E-6
anoxygenic_photoautotrophy_Fe_oxidizing	0.017689196319905	0.030774886833614	0.019674526111247	0.052422495158258	0.8223	0.9082
anoxygenic_photoautotrophy_H2_oxidizing	0.017689196319905	0.030774886833614	0.019674526111247	0.052422495158258	0.8223	0.9082
aerobic_anoxygenic_phototrophy	0.017689196319905	0.030774886833614	0.019674526111247	0.052422495158258	0.8223	0.9082
nitrate_ammonification	0.021244369807941	0.024370425918259	0.014689827507607	0.035269021075752	0.2893	0.404
sulfur_respiration	0.028420595191491	0.037993483773215	0.00014854402548351	0.00068921854024777	1.606E-7	5.168E-7
xylanolysis	0.015944531804515	0.021443015476379	0.0093229307403825	0.036200508065895	0.2809	0.3998
anammox	0.018084138260426	0.028638884327147	0.00010734301010965	0.00054077335221944	5.346E-6	1.413E-5
knallgas_bacteria	0.016794814310831	0.019706029495187	0.00037429410954929	0.00131641244192	1.032E-8	3.817E-8
plastic_degradation	0.0074079667634149	0.016805985931459	0.0094937045815265	0.023223022027073	0.6117	0.7185
human_pathogens_nosocomia	0.0051308863487445	0.018009276666615	0.0097477647402302	0.029438619441814	0.3577	0.4644
plant_pathogen	0.00791369739938	0.015710385044569	0.0058506119282998	0.012849434861315	0.458	0.5844
human_pathogens_septicemia	0.0055731031544005	0.015263979565058	0.0057046325616404	0.012845965104586	0.9617	0.9861
dark_thiosulfate_oxidation	0.0055731031544005	0.015263979565058	0.0057046325616404	0.012845965104586	0.9617	0.9861
thiosulfate_respiration	0.010198099326789	0.033126379701884	0	0	0.01741	0.03389
aerobic_ammonia_oxidation	0.0028917516120901	0.017137164133032	0	0	0.1853	0.2799
manganese_respiration	0.0025368082691297	0.0070662950708607	9.2473746703311E-5	0.00061340144154649	0.008171	0.01764
reductive_acetogenesis	0.00074009088685095	0.0029560322694779	0	0	0.05132	0.08832
dissimilatory_arsenite_oxidation	0	0	0.0006400498860959	0.0015352753537169	0.008343	0.01764
arsenite_oxidation_detoxification	0	0	0.0006400498860959	0.0015352753537169	0.008343	0.01764
