# Supplementary material for: Response of the microbial community structure to the environmental factors during the extreme flood season in Poyang Lake, the largest freshwater lake in China
Source: Front Microbiol. 2024 Apr 3;15:1362968. doi: 10.3389/fmicb.2024.1362968 (PMC11021660; doi:10.3389/fmicb.2024.1362968)
Supplement: Supplementary file 1 [file Data_Sheet_1.zip › Supplementary materials 1362968/Fig.11 A CCARDA analysis in water.csv]

	Proportion of Variance
RDA1	0.2494
RDA2	0.2388
RDA3	0.0651
RDA4	0.0432
RDA5	0.0322
RDA6	0.0194
RDA7	0.0109
RDA8	0.0047
RDA9	0.0037
RDA10	0.0022
RDA11	0.0015
RDA12	0.0009
RDA13	0.0006
PC1	0.099
PC2	0.0793
PC3	0.0507
PC4	0.0363
PC5	0.0153
PC6	0.0105
PC7	0.0084
PC8	0.0064
PC9	0.0051
PC10	0.0042
PC11	0.0032
PC12	0.0023
PC13	0.0021
PC14	0.0011
PC15	0.001
PC16	0.0006
PC17	0.0005
PC18	0.0005
PC19	0.0004
PC20	0.0003
