# Supplementary material for: Response of the microbial community structure to the environmental factors during the extreme flood season in Poyang Lake, the largest freshwater lake in China
Source: Front Microbiol. 2024 Apr 3;15:1362968. doi: 10.3389/fmicb.2024.1362968 (PMC11021660; doi:10.3389/fmicb.2024.1362968)
Supplement: Supplementary file 1 [file Data_Sheet_1.zip › Supplementary materials 1362968/Fig.11 B CCARDA analysis in sediment.csv]

	Proportion of Variance
CCA1	0.1346
CCA2	0.0446
CCA3	0.0321
CCA4	0.0283
CCA5	0.0226
CCA6	0.0185
CCA7	0.0178
CCA8	0.014
CCA9	0.0114
CCA10	0.0107
CCA11	0.009
CCA12	0.0072
CCA13	0.0071
CA1	0.1121
CA2	0.0765
CA3	0.0542
CA4	0.0421
CA5	0.0335
CA6	0.0314
CA7	0.0263
CA8	0.0252
CA9	0.0228
CA10	0.0177
CA11	0.017
CA12	0.0153
CA13	0.014
CA14	0.0122
CA15	0.0113
CA16	0.0102
CA17	0.0094
CA18	0.0086
CA19	0.0082
CA20	0.0079
CA21	0.0075
CA22	0.007
CA23	0.007
CA24	0.0066
CA25	0.0064
CA26	0.0062
CA27	0.0062
CA28	0.0058
CA29	0.0055
CA30	0.0053
CA31	0.0049
CA32	0.0049
CA33	0.0047
CA34	0.0043
CA35	0.0039
