# Supplementary material for: Response of the microbial community structure to the environmental factors during the extreme flood season in Poyang Lake, the largest freshwater lake in China
Source: Front Microbiol. 2024 Apr 3;15:1362968. doi: 10.3389/fmicb.2024.1362968 (PMC11021660; doi:10.3389/fmicb.2024.1362968)
Supplement: Supplementary file 1 [file Data_Sheet_1.zip › Supplementary materials 1362968/Fig.12 A Correlation heat map of the top twenty phyla in water and environmental parameters.csv]

name	Shannon index	CO	DO	WT	Chl-a	STP	SOM	Eh	TP	DTN	NO2-N	NH4-N	CODMn
p__Actinobacteriota	-0.02399	-0.22217	-0.20139	-0.08174	0.62445	0.48999	0.5892	0.00673	-0.31866	-0.45504	-0.09143	-0.71827	-0.28799
p__Cyanobacteria	-0.31551	-0.17725	-0.01421	0.30726	-0.59389	-0.13002	-0.33708	0.12856	0.3101	0.27886	-0.08836	0.64797	0.56756
p__Proteobacteria	0.21895	0.41073	0.00626	0.2385	-0.18105	-0.17066	0.02582	-0.04632	0.0457	0.22721	0.02286	0.01253	-0.16551
p__Bacteroidota	0.31581	-0.10039	-0.17694	-0.20183	0.19786	-0.18778	-0.11659	-0.25499	-0.36497	-0.0521	0.106	-0.16918	-0.37281
p__Chloroflexi	0.36152	0.14135	0.4213	-0.56108	0.43701	0.27794	0.20752	-0.09311	-0.17715	-0.35361	-0.16354	-0.37758	-0.20372
p__Verrucomicrobiota	0.52788	0.13523	0.48529	-0.46494	0.02521	-0.05455	0.14363	0.12673	-0.03729	-0.19054	-0.24068	0.20478	0.17944
p__Planctomycetota	0.58619	0.38084	0.62092	-0.46287	-0.22204	-0.32411	-0.17697	-0.07025	0.02255	0.16245	0.09942	0.3877	-0.02611
p__SAR324_cladeMarine_group_B	0.44258	0.09659	0.11417	-0.18064	-0.0324	-0.0596	0.16384	-0.11422	-0.24337	-0.07978	0.15328	-0.0587	-0.28078
p__Acidobacteriota	0.7308	0.34434	0.53829	-0.67395	0.04753	-0.34569	-0.30613	-0.08731	-0.10846	0.10316	0.06199	0.20537	-0.24855
p__Patescibacteria	0.43823	0.0735	0.10429	-0.56933	0.27122	0.10604	-0.05119	0.07216	0.07925	-0.09612	-0.06167	-0.27762	-0.48768
p__Bdellovibrionota	-0.18917	-0.3533	-0.45553	0.48865	-0.31706	-0.25563	-0.04401	-0.26762	-0.29347	-0.10254	-0.07463	0.22299	0.26857
p__Firmicutes	0.54743	0.40422	0.5649	-0.46106	0.21448	-0.06054	0.23681	-0.15341	0.12363	-0.33466	-0.12493	-0.02179	-0.14499
p__Armatimonadota	0.20478	0.00955	-0.14542	0.16627	-0.10285	0.18644	0.267	0.06391	-0.03348	-0.15429	-0.19724	0.01192	-0.0196
p__unclassified_k__norank_d__Bacteria	-0.28523	-0.49465	-0.59169	0.38006	0.11379	0.46127	0.31026	0.18041	-0.08759	-0.28663	-0.20622	-0.16269	0.14559
p__Myxococcota	0.56057	0.12873	0.31983	-0.32301	-0.0639	-0.34671	-0.10442	-0.40425	-0.14504	-0.06895	-0.11665	0.21369	-0.0085
p__Gemmatimonadota	0.15861	-0.29568	-0.31908	0.23937	-0.31738	-0.3784	-0.1652	-0.17828	-0.31365	0.03732	0.03325	0.22627	0.03602
p__Desulfobacterota	0.69379	0.37644	0.78975	-0.67146	-0.07755	-0.36143	-0.22149	-0.17913	-0.12087	0.01423	0.16508	0.26031	-0.20768
p__Fusobacteriota	0.58256	0.6634	0.56829	-0.6352	0.40826	-0.18608	0.07407	-0.12486	-0.17725	-0.0352	0.25649	-0.38127	-0.43226
p__Nitrospirota	0.54506	0.18283	0.64496	-0.66012	0.10661	-0.15193	-0.07651	-0.05756	0.06201	-0.0126	0.02792	0.18816	-0.10838
p__Dependentiae	0.22437	-0.15788	-0.09222	-0.34818	0.58402	0.30533	0.54228	-0.11753	-0.25827	-0.53815	-0.18324	-0.54527	-0.41063
