# Supplementary material for: Response of the microbial community structure to the environmental factors during the extreme flood season in Poyang Lake, the largest freshwater lake in China
Source: Front Microbiol. 2024 Apr 3;15:1362968. doi: 10.3389/fmicb.2024.1362968 (PMC11021660; doi:10.3389/fmicb.2024.1362968)
Supplement: Supplementary file 1 [file Data_Sheet_1.zip › Supplementary materials 1362968/Fig.12 B Correlation heat map of the top twenty phyla in sediment and environmental parameters.csv]

name	Shannon index	Chl-a	STP	SOM	WT	NH4-N	Eh	TP	CO	DO	CODMn	DTN	NO2-N
p__Proteobacteria	0.46857	-0.01286	-0.26541	-0.35032	-0.18067	0.02291	-0.20759	-0.10968	0.09006	0.33212	0.14558	0.45792	0.3966
p__Chloroflexi	-0.065	0.06235	0.01459	0.13005	-0.06822	-0.10104	0.06159	0.05252	-0.0473	-0.07526	-0.21952	-0.28598	-0.19835
p__Acidobacteriota	0.22306	0.00796	0.28194	0.13995	0.07699	-0.07129	0.23821	0.15704	-0.40318	-0.34952	0.02589	-0.02041	-0.10459
p__Actinobacteriota	-0.14265	0.10459	-0.0002	0.01153	-0.15072	-0.01327	0.01209	-0.03067	0.45217	0.30365	0.18551	0.05725	0.02224
p__Nitrospirota	0.05944	0.28343	0.17965	0.26578	-0.19425	-0.06854	0.15856	-0.01513	-0.36753	-0.04304	-0.11765	-0.27114	-0.12959
p__Bacteroidota	0.75742	-0.01219	-0.17766	-0.27757	-0.09189	-0.01431	-0.09563	-0.09332	0.13629	0.00809	0.13588	0.47564	0.28455
p__Myxococcota	-0.07143	0.04852	-0.03332	0.02939	-0.1692	0.0036	0.01388	-0.03009	0.39615	0.14894	-0.09863	-0.08434	-0.03037
p__Desulfobacterota	0.15649	0.11261	0.05658	0.0214	-0.26559	0.04177	-0.04435	-0.13283	-0.057	0.15272	-0.22977	-0.14945	0.0002
p__MBNT15	0.01469	0.21	0.17153	0.1898	-0.20909	0.01245	0.03383	-0.05313	-0.39079	0.07878	0.01348	-0.2095	-0.04182
p__Firmicutes	0.04674	-0.09791	-0.21848	-0.21956	-0.00883	-0.05262	-0.14647	-0.02164	0.51898	0.19451	-0.0599	0.16532	0.0605
p__Sva0485	-0.10312	0.12582	0.03908	0.08506	-0.03128	-0.03519	-0.02373	-0.00559	-0.40892	-0.10476	-0.11898	-0.23027	-0.11027
p__Gemmatimonadota	-0.13434	0.08587	0.01367	0.01296	-0.03414	0.03506	-0.00584	-0.01794	-0.00638	0.088	0.03855	0.03911	0.15547
p__Latescibacterota	0.25099	-0.04414	0.27375	0.12402	0.02146	0.03886	0.3364	0.18599	-0.3501	-0.34615	-0.07134	-0.06256	-0.15826
p__unclassified_k__norank_d__Bacteria	0.35163	-0.14114	-0.0968	-0.08665	0.09384	0.09286	0.18516	0.14703	-0.28122	-0.33308	-0.17484	-0.00031	-0.11373
p__Cyanobacteria	0.49849	-0.20006	-0.22374	-0.36472	-0.11761	0.04649	-0.12345	-0.00158	0.4044	0.04225	0.04892	0.46498	0.22282
p__Spirochaetota	0.55324	-0.05914	-0.17062	-0.24808	-0.19721	0.0506	0.09196	-0.03805	0.19977	0.0176	-0.19683	0.02061	-0.03919
p__Verrucomicrobiota	0.73273	-0.04133	-0.05628	-0.13971	-0.02613	-0.04953	0.06482	0.03976	-0.12152	-0.15827	0.09746	0.26008	0.12664
p__Planctomycetota	0.58736	0.06597	0.11924	-0.04332	0.0397	-0.12202	0.15623	0.15273	-0.13976	-0.18864	0.10113	0.14251	-0.00348
p__Nitrospinota	0.7038	-0.05813	0.03108	-0.18898	-0.18	-0.04257	0.07524	-0.05909	0.13634	0.00612	-0.0724	0.17791	0.05571
p__Methylomirabilota	-0.09319	-0.04966	-0.08859	-0.02998	-0.19406	0.16398	0.32232	0.12714	-0.30216	-0.18123	-0.30189	-0.32351	-0.23496
