# Supplementary material for: Response of the microbial community structure to the environmental factors during the extreme flood season in Poyang Lake, the largest freshwater lake in China
Source: Front Microbiol. 2024 Apr 3;15:1362968. doi: 10.3389/fmicb.2024.1362968 (PMC11021660; doi:10.3389/fmicb.2024.1362968)
Supplement: Supplementary file 1 [file Data_Sheet_1.zip › Supplementary materials 1362968/Fig.4 Analyzing the Difference Between Two Groups.csv]

Species name	sediment-Mean(%)	sediment-Sd(%)	water-Mean(%)	water-Sd(%)	P_value	P_adjust	Lower ci	Upper ci	Effectsize
p__Actinobacteriota	13.93	8.783	37.03	11.76	8.215E-12	1.643E-11	-27.59	-18.44	-23.1
p__Proteobacteria	17.04	5.419	19.42	7.614	0.2238	0.2439	-5.338	0.3647	-2.378
p__Cyanobacteria	1.32	0.8187	28.81	12.81	9.829E-15	5.897E-14	-31.38	-23.52	-27.49
p__Chloroflexi	15.37	5.191	3.361	1.907	1.62E-14	6.683E-14	10.5	13.53	12.01
p__Acidobacteriota	14.51	4.7	0.748	0.6281	9.826E-15	5.897E-14	12.39	15.14	13.76
p__Bacteroidota	4.001	2.052	3.585	2.685	0.1473	0.1737	-0.7408	1.344	0.4163
p__Nitrospirota	4.633	2.252	0.07474	0.08677	9.753E-15	5.897E-14	3.965	5.154	4.558
p__Myxococcota	3.841	3.498	0.193	0.1182	9.805E-15	5.897E-14	2.845	4.769	3.648
p__Desulfobacterota	3.551	1.444	0.1281	0.1401	9.796E-15	5.897E-14	3.04	3.817	3.423
p__MBNT15	3.241	2.342	0.02948	0.04147	2.225E-14	8.637E-14	2.623	3.862	3.211
p__Verrucomicrobiota	1.148	0.6432	1.771	1.257	0.02191	0.0278	-1.101	-0.2018	-0.6227
p__Firmicutes	2.33	2.057	0.3738	0.3084	8.712E-14	2.613E-13	1.425	2.616	1.956
p__Gemmatimonadota	2.288	2.304	0.1381	0.1563	1.302E-14	6.138E-14	1.546	2.847	2.15
p__Sva0485	2.308	1.314	0.02211	0.02997	1.207E-14	6.127E-14	1.918	2.613	2.286
p__Planctomycetota	0.8069	0.3516	1.49	0.9441	0.0002042	0.0002867	-1.02	-0.3654	-0.6835
p__Latescibacterota	1.649	0.74	0.03553	0.03859	1.146E-14	6.127E-14	1.397	1.827	1.613
p__unclassified_k__norank_d__Bacteria	1.368	0.8131	0.2472	0.1456	1.198E-11	2.325E-11	0.8976	1.369	1.121
p__Spirochaetota	1.207	1.281	0.01445	0.01373	9.338E-15	5.897E-14	0.901	1.593	1.193
p__Patescibacteria	0.5497	0.2843	0.6712	0.51	0.6651	0.6817	-0.3295	0.05887	-0.1214
p__SAR324_cladeMarine_group_B	0.1243	0.07653	0.8578	0.395	4.02E-14	1.327E-13	-0.859	-0.611	-0.7335
p__Armatimonadota	0.5363	0.8095	0.2913	0.1743	0.2254	0.2439	0.04935	0.4871	0.245
p__Bdellovibrionota	0.3367	0.1581	0.4276	0.3469	0.5782	0.6058	-0.2257	0.02804	-0.09092
p__Nitrospinota	0.727	0.5479	0.01577	0.02218	1.485E-13	3.919E-13	0.5595	0.8683	0.7113
p__Methylomirabilota	0.7224	0.279	0.007076	0.009957	7.433E-15	5.897E-14	0.6391	0.7917	0.7153
p__NB1-j	0.3157	0.2279	0.005159	0.009273	1.399E-13	3.847E-13	0.2519	0.3821	0.3105
p__TA06	0.2793	0.3435	0.001622	0.003199	1.04E-13	2.985E-13	0.1895	0.3865	0.2776
p__Zixibacteria	0.2237	0.1439	0.001179	0.002775	1.547E-14	6.683E-14	0.1838	0.2649	0.2226
p__RCP2-54	0.1931	0.1226	0.00855	0.01262	4.567E-13	1.159E-12	0.1523	0.2205	0.1845
p__Deferrisomatota	0.1647	0.11	0.002211	0.003741	4.647E-15	5.897E-14	0.1333	0.1958	0.1625
p__Elusimicrobiota	0.1657	0.1321	0.0007371	0.002795	1.941E-15	5.897E-14	0.1285	0.2055	0.165
p__GAL15	0.1634	0.1482	0.0008845	0.002299	5.291E-14	1.663E-13	0.1228	0.2096	0.1625
p__Sumerlaeota	0.1575	0.06986	0.003833	0.006299	5.538E-15	5.897E-14	0.133	0.1711	0.1536
p__Dependentiae	0.06455	0.03302	0.07091	0.05866	0.6714	0.6817	-0.02959	0.01499	-0.006352
p__Fusobacteriota	0.009924	0.0227	0.09316	0.1236	3.624E-9	6.133E-9	-0.1298	-0.04348	-0.08324
p__WS2	0.09683	0.06617	0.004128	0.01237	2.581E-14	8.966E-14	0.07482	0.1135	0.09271
p__WOR-1	0.09192	0.09189	0.0004422	0.001443	6.875E-12	1.464E-11	0.06798	0.1175	0.09148
p__WPS-2	0.03819	0.08233	0.02904	0.04131	0.3573	0.3803	-0.01479	0.03823	0.009152
p__Fibrobacterota	0.06305	0.03063	0.001769	0.006515	4.745E-15	5.897E-14	0.05316	0.07055	0.06128
p__Calditrichota	0.05213	0.03591	0.0001474	0.0008596	9.306E-13	2.194E-12	0.0425	0.0611	0.05198
p__Deinococcota	0.01935	0.03753	0.01445	0.02301	0.7651	0.7651	-0.007318	0.01789	0.0049
p__NKB15	0.03248	0.03008	0.001179	0.005243	6.975E-11	1.244E-10	0.02316	0.04009	0.0313
p__norank_k__norank	0.03218	0.02065	0	0	5.28E-13	1.291E-12	0.02666	0.03809	0.03218
p__LCP-89	0.03178	0.02667	0	0	1.372E-12	3.123E-12	0.02456	0.03919	0.03178
p__FCPU426	0.03128	0.03753	0	0	2.546E-14	8.966E-14	0.02195	0.04331	0.03128
p__Caldisericota	0.02877	0.03571	0.0005897	0.002052	3.624E-11	6.834E-11	0.01952	0.0389	0.02818
p__Campilobacterota	0.02727	0.06437	0.002064	0.01041	1.96E-6	3.081E-6	0.009593	0.04525	0.0252
p__Hydrogenedentes	0.01604	0.01478	0.01061	0.01081	0.07265	0.08718	-0.0001942	0.01102	0.005425
p__Poribacteria	0.02626	0.02724	0	0	3.474E-12	7.644E-12	0.01945	0.03439	0.02626
p__Edwardsbacteria	0.02275	0.03443	0.0001474	0.0008596	8.436E-8	1.358E-7	0.01389	0.03363	0.02261
p__Acetothermia	0.02235	0.02083	0.0004422	0.001443	2.81E-9	4.88E-9	0.01655	0.02797	0.02191
p__Modulibacteria	0.01955	0.01917	0	0	5.045E-11	9.25E-11	0.01464	0.02526	0.01955
p__WS4	0.01744	0.02305	0.0002948	0.001197	7.75E-12	1.598E-11	0.01158	0.02446	0.01715
p__Margulisbacteria	0.005213	0.005901	0.009729	0.01305	0.2097	0.2386	-0.009333	-4.696E-5	-0.004517
p__DTB120	0.01343	0.02272	0.0001474	0.0008596	4.233E-8	6.985E-8	0.007771	0.0199	0.01328
p__Cloacimonadota	0.01233	0.02503	0.0001474	0.0008596	5.103E-6	7.832E-6	0.006367	0.0198	0.01218
p__Dadabacteria	0.007518	0.01274	0.0007371	0.002184	4.027E-5	5.778E-5	0.003473	0.01058	0.006781
p__TX1A-33	0.005613	0.008141	0	0	5.739E-6	8.608E-6	0.003508	0.008019	0.005613
p__Schekmanbacteria	0.004912	0.00781	0.0001474	0.0008596	3.842E-5	5.634E-5	0.002718	0.006916	0.004764
p__Caldatribacteriota	0.003909	0.01433	0	0	0.009632	0.01271	0.001002	0.00862	0.003909
p__Desantisbacteria	0.002105	0.007584	0	0	0.01531	0.01981	0.0005011	0.004511	0.002105
p__Firestonebacteria	0.002105	0.004186	0	0	0.0008348	0.001148	0.001002	0.003508	0.002105
p__CK-2C2-2	0.001704	0.004127	0	0	0.005998	0.008079	0.0007015	0.003107	0.001704
p__Fermentibacterota	0.001504	0.004206	0	0	0.02425	0.02964	0.0005011	0.002806	0.001503
p__Entotheonellaeota	0.001002	0.002864	0	0	0.02421	0.02964	0.0003007	0.001904	0.001002
p__Abditibacteriota	0.0005012	0.001519	0.0001474	0.0008596	0.2242	0.2439	-0.0001415	0.000855	0.0003538
p__FW113	0.0003007	0.001202	0	0	0.1522	0.1763	0	0.0007017	0.0003007
