# Supplementary material for: Response of the microbial community structure to the environmental factors during the extreme flood season in Poyang Lake, the largest freshwater lake in China
Source: Front Microbiol. 2024 Apr 3;15:1362968. doi: 10.3389/fmicb.2024.1362968 (PMC11021660; doi:10.3389/fmicb.2024.1362968)
Supplement: Supplementary file 1 [file Data_Sheet_1.zip › Supplementary materials 1362968/Fig.4 B Analyzing the Difference among multi-Groups.csv]

Species name	arm1_sediment-Mean(%)	arm1_sediment-Sd(%)	arm2_sediment-Mean(%)	arm2_sediment-Sd(%)	channel_sediment-Mean(%)	channel_sediment-Sd(%)	water-Mean(%)	water-Sd(%)	P_value	P_adjust
p__Actinobacteriota	20.25	11.57	9.974	4.413	12.3	7.791	36.59	11.9	5.475E-10	1.112E-9
p__Proteobacteria	14.34	5.32	15.6	4.216	19.28	5.172	19.6	7.922	0.01844	0.02059
p__Chloroflexi	14.78	5.079	14.42	3.815	15.91	6.212	3.465	2.008	1.726E-11	5.256E-11
p__Acidobacteriota	11.92	5.358	18.47	5.554	14.01	3.716	0.7956	0.637	2.721E-12	1.277E-11
p__Cyanobacteria	2.607	5.997	0.7252	0.3059	1.71	0.7377	28.73	13.19	8.781E-13	7.354E-12
p__Nitrospirota	4.613	2.943	6.917	1.488	3.582	1.339	0.07852	0.08875	5.499E-13	7.354E-12
p__Bacteroidota	2.824	0.8947	3.484	0.837	5.035	2.404	3.613	2.821	0.001874	0.002462
p__Myxococcota	5.954	6.009	2.436	0.706	2.951	0.8686	0.2037	0.123	6.753E-12	2.155E-11
p__MBNT15	3.171	2.783	5.959	1.36	2.145	1.427	0.02874	0.03748	8.274E-13	7.354E-12
p__Desulfobacterota	3.533	1.962	4.069	0.7773	3.31	1.446	0.1243	0.1507	4.318E-12	1.607E-11
p__Sva0485	1.98	1.753	3.486	0.797	1.974	0.9508	0.0274	0.03454	1.33E-12	8.689E-12
p__Firmicutes	2.688	3.208	1.115	0.4172	2.541	1.254	0.3794	0.3363	2.246E-12	1.157E-11
p__Gemmatimonadota	2.671	2.267	2.168	1.68	1.606	1.245	0.1357	0.1529	1.916E-11	5.581E-11
p__Verrucomicrobiota	0.9362	0.8118	1.102	0.4632	1.397	0.6467	1.806	1.337	0.01614	0.01833
p__Latescibacterota	1.472	0.8995	2.039	0.6397	1.578	0.687	0.04026	0.0448	5.932E-12	1.987E-11
p__unclassified_k__norank_d__Bacteria	0.8911	0.6575	1.383	0.337	1.628	0.9296	0.2573	0.1494	1.855E-9	3.551E-9
p__Planctomycetota	0.6055	0.3725	0.82	0.2719	0.9705	0.3167	1.513	1.024	0.0004037	0.0005635
p__Spirochaetota	0.6422	0.4134	0.6716	0.2003	1.746	1.578	0.01721	0.01663	1.579E-13	5.655E-12
p__Patescibacteria	0.4254	0.1871	0.5333	0.1356	0.6375	0.3608	0.7097	0.5046	0.1144	0.1198
p__Methylomirabilota	0.6235	0.3432	0.9317	0.2247	0.6508	0.2335	0.006014	0.00877	3.97E-12	1.564E-11
p__Nitrospinota	0.4621	0.4	0.3569	0.1986	1.008	0.5712	0.01687	0.02304	4.898E-12	1.727E-11
p__Armatimonadota	0.3712	0.2291	0.216	0.139	0.7622	1.049	0.2727	0.1742	0.01446	0.017
p__Bdellovibrionota	0.2045	0.06215	0.3533	0.1617	0.3992	0.1394	0.4282	0.371	0.001835	0.002459
p__SAR324_cladeMarine_group_B	0.08788	0.1311	0.0827	0.03267	0.1776	0.06726	0.8801	0.4186	1.688E-13	5.655E-12
p__NB1-j	0.2723	0.2602	0.5608	0.1961	0.2328	0.1279	0.003341	0.005319	1.556E-12	8.689E-12
p__TA06	0.1861	0.2132	0.1834	0.1474	0.3801	0.4457	0.001169	0.002526	2.759E-11	7.111E-11
p__Zixibacteria	0.2135	0.1904	0.2501	0.1203	0.2053	0.1189	0.001671	0.00274	2.264E-11	6.321E-11
p__RCP2-54	0.1597	0.1569	0.3122	0.08109	0.161	0.06629	0.008688	0.01191	3.724E-12	1.559E-11
p__GAL15	0.1266	0.1256	0.2401	0.1916	0.156	0.1257	0.001838	0.004262	2.6E-11	6.969E-11
p__Elusimicrobiota	0.0822	0.06632	0.1453	0.05414	0.2217	0.1726	0.001504	0.003981	6.37E-13	7.354E-12
p__Sumerlaeota	0.1514	0.08445	0.1263	0.06912	0.1664	0.06381	0.004511	0.007936	2.858E-12	1.277E-11
p__Deferrisomatota	0.1136	0.05367	0.1148	0.03039	0.2155	0.1445	0.001838	0.003082	1.119E-12	8.328E-12
p__WOR-1	0.07217	0.09075	0.1068	0.09199	0.1014	0.09067	0.0001671	0.0009151	2.156E-10	4.515E-10
p__Dependentiae	0.04745	0.03175	0.08771	0.03393	0.07197	0.03062	0.07184	0.05472	0.03631	0.03924
p__WS2	0.05881	0.04297	0.07217	0.04345	0.1197	0.072	0.002005	0.004285	1.545E-12	8.689E-12
p__Fibrobacterota	0.04611	0.02128	0.06014	0.02478	0.07298	0.03445	0.001337	0.004734	7.573E-13	7.354E-12
p__Calditrichota	0.03575	0.04128	0.06967	0.03602	0.05914	0.03183	0.0001671	0.0009151	9.095E-11	2.101E-10
p__WPS-2	0.07117	0.1635	0.02105	0.01902	0.03268	0.02404	0.03208	0.04357	0.1468	0.1513
p__Fusobacteriota	0.0147	0.03597	0.002005	0.00634	0.01664	0.0215	0.1019	0.1312	1.82E-7	3.048E-7
p__NKB15	0.03375	0.03884	0.0401	0.01991	0.02787	0.02204	0.0003341	0.001272	1.938E-9	3.606E-9
p__Campilobacterota	0.06582	0.09739	0.01804	0.04313	0.01303	0.01618	0.001838	0.009165	3.499E-6	5.209E-6
p__norank_k__norank	0.01838	0.02182	0.03609	0.01812	0.03889	0.02133	0	0	3.064E-11	7.603E-11
p__LCP-89	0.02272	0.02658	0.02356	0.01251	0.03749	0.02668	0.0001671	0.0009151	1.404E-10	3.034E-10
p__Edwardsbacteria	0.0274	0.0375	0.04561	0.04769	0.01022	0.01721	0.0003341	0.00183	4.532E-7	7.061E-7
p__FCPU426	0.01136	0.00745	0.02005	0.01108	0.04852	0.04328	0	0	4.328E-13	7.354E-12
p__Acetothermia	0.01203	0.01638	0.04411	0.02532	0.02145	0.01703	0.0005012	0.001529	4.703E-9	8.079E-9
p__Poribacteria	0.01403	0.01587	0.01955	0.01593	0.0401	0.03869	0.0001671	0.0009151	8.963E-11	2.101E-10
p__Modulibacteria	0.01236	0.01826	0.03007	0.02266	0.02185	0.01584	0	0	3.001E-9	5.434E-9
p__Caldisericota	0.01069	0.008858	0.008019	0.01535	0.04391	0.04617	0.0008353	0.0019	1.392E-10	3.034E-10
p__Deinococcota	0.005012	0.01312	0	0	0.0399	0.05026	0.01587	0.02593	6.625E-7	1.009E-6
p__Hydrogenedentes	0.01036	0.01096	0.006516	0.006704	0.02285	0.01694	0.009523	0.01112	0.0008624	0.001179
p__WS4	0.02506	0.04054	0.00401	0.008116	0.01744	0.01287	0.0008353	0.0019	3.268E-9	5.763E-9
p__DTB120	0.006014	0.007139	0.01053	0.009583	0.01844	0.02748	0.0001671	0.0009151	2.03E-7	3.317E-7
p__Margulisbacteria	0.003341	0.004092	0.005513	0.004389	0.007418	0.007252	0.009523	0.01299	0.3564	0.3564
p__Cloacimonadota	0.003675	0.004004	0	0	0.01885	0.0252	0	0	7.317E-10	1.442E-9
p__Schekmanbacteria	0.001671	0.003627	0.01203	0.008584	0.00421	0.00689	0.0001671	0.0009151	3.551E-7	5.664E-7
p__Dadabacteria	0.002673	0.005641	0.003007	0.003504	0.01063	0.01702	0.0008353	0.00266	0.0003548	0.0005057
p__TX1A-33	0.003007	0.00494	0.005012	0.005787	0.007819	0.007802	0	0	6.291E-6	9.163E-6
p__Caldatribacteriota	0.001002	0.00281	0	0	0.007017	0.02131	0	0	0.006794	0.008128
p__CK-2C2-2	0.0003341	0.001294	0.002005	0.002588	0.003208	0.006451	0	0	0.003034	0.003836
p__Firestonebacteria	0.001671	0.003627	0.001002	0.002113	0.002807	0.005802	0	0	0.01544	0.01784
p__Desantisbacteria	0.0006683	0.001764	0.001002	0.00317	0.002807	0.007935	0	0	0.1761	0.1788
p__Fermentibacterota	0.001002	0.003882	0.0005012	0.001585	0.002606	0.004825	0	0	0.004472	0.005548
p__Entotheonellaeota	0	0	0	0	0.002205	0.004816	0	0	0.002814	0.003626
p__FW113	0	0	0.001504	0.002421	0.000401	0.001388	0	0	0.005592	0.006812
p__Abditibacteriota	0	0	0.0005012	0.001585	0.001002	0.002506	0	0	0.06504	0.06917
p__AncK6	0	0	0.001002	0.002113	0.0002005	0.001002	0	0	0.02983	0.03276
