# Supplementary material for: Response of the microbial community structure to the environmental factors during the extreme flood season in Poyang Lake, the largest freshwater lake in China
Source: Front Microbiol. 2024 Apr 3;15:1362968. doi: 10.3389/fmicb.2024.1362968 (PMC11021660; doi:10.3389/fmicb.2024.1362968)
Supplement: Supplementary file 1 [file Data_Sheet_1.zip › Supplementary materials 1362968/Fig.5 LEfSe Analysis.csv]

Species name	group	Mean	LDA_value	Pvalue
p__Proteobacteria.c__Alphaproteobacteria.o__Rhizobiales.f__Beijerinckiaceae.g__alphaI_cluster		3.53444436		4.81E-13
p__Cyanobacteria.c__Vampirivibrionia.o__Obscuribacterales		1.990578126		1.04E-09
p__Bacteroidota.c__Bacteroidia.o__Bacteroidales.f__Prolixibacteraceae.g__unclassified_f__Prolixibacteraceae		1.280884256		-
p__Proteobacteria.c__Gammaproteobacteria.o__Burkholderiales.f__T34		0.755530892		-
p__Proteobacteria.c__Alphaproteobacteria.o__Rhizobiales.f__Amb_16S_1323		1.636344484		-
p__Firmicutes.c__Clostridia.o__Eubacteriales		0.599643019		-
p__Bacteroidota.c__Bacteroidia.o__Chitinophagales.f__Saprospiraceae.g__unclassified_f__Saprospiraceae		2.043332622		-
p__Bacteroidota.c__Bacteroidia.o__Sphingobacteriales.f__NS11_12_marine_group		3.049555986		1.78E-13
p__Patescibacteria.c__ABY1.o__Candidatus_Buchananbacteria		1.076764273		-
p__Chloroflexi.c__Ktedonobacteria.o__Ktedonobacterales.f__Ktedonobacteraceae.g__unclassified_f__Ktedonobacteraceae		2.250921033		-
p__Chloroflexi.c__AD3		2.559637857		-
p__Bacteroidota.c__Bacteroidia.o__Chitinophagales.f__Saprospiraceae.g__Aureispira		0.745771054		-
p__Acidobacteriota.c__Acidobacteriae.o__Subgroup_2.f__norank_o__Subgroup_2.g__norank_f__norank_o__Subgroup_2		2.788852508		7.21E-17
p__Chloroflexi.c__Anaerolineae.o__Anaerolineales.f__Anaerolineaceae.g__GWD2_49_16		1.315646362		-
p__Actinobacteriota.c__Acidimicrobiia.o__Microtrichales.f__Ilumatobacteraceae.g__CL500_29_marine_group	water	5.208396351	4.904191104	4.91E-17
p__Proteobacteria.c__Gammaproteobacteria.o__Chromatiales		1.179426615		-
p__Verrucomicrobiota.c__Chlamydiae.o__Chlamydiales.f__Simkaniaceae.g__Candidatus_Renichlamydia		1.876104823		-
p__Proteobacteria.c__Alphaproteobacteria.o__Holosporales.f__Holosporaceae.g__unclassified_f__Holosporaceae		0.901658927		-
p__Proteobacteria.c__Gammaproteobacteria.o__Burkholderiales.f__Burkholderiaceae.g__Ralstonia		2.160364608		-
p__Myxococcota.c__unclassified_p__Myxococcota		2.336835661		3.89E-16
p__Fibrobacterota.c__Fibrobacteria.o__Fibrobacterales.f__TG3		1.706852988		9.90E-09
p__Patescibacteria.c__Saccharimonadia.o__Saccharimonadales.f__Saccharimonadaceae		2.822229442		-
p__Cyanobacteria.c__Cyanobacteriia.o__Oxyphotobacteria_Incertae_Sedis.f__unclassified_o__Oxyphotobacteria_Incertae_Sedis.g__EcFYyy_200		2.495065565		-
p__Armatimonadota.c__Armatimonadia.o__Armatimonadales.f__Armatimonadaceae.g__Armatimonas		3.342792741		2.91E-17
p__Proteobacteria.c__Alphaproteobacteria.o__Puniceispirillales.f__EF100_94H03		0.502733006		-
p__Armatimonadota.c__Fimbriimonadia.o__Fimbriimonadales.f__unclassified_o__Fimbriimonadales		0.533682142		-
p__Acidobacteriota.c__Acidobacteriae.o__norank_c__Acidobacteriae		3.159549644		-
p__Firmicutes.c__Bacilli.o__Bacillales.f__Planococcaceae.g__Lysinibacillus		2.099330101		-
p__unclassified_k__norank_d__Bacteria		4.104792997		7.95E-15
p__Elusimicrobiota.c__Elusimicrobia.o__FCPU453.f__norank_o__FCPU453.g__norank_f__norank_o__FCPU453		1.014616367		-
p__Firmicutes.c__Negativicutes		3.552243955		2.47E-13
p__Chloroflexi.c__Chloroflexia.o__Thermomicrobiales.f__unclassified_o__Thermomicrobiales		0.745771054		-
p__Bacteroidota.c__Bacteroidia.o__Cytophagales.f__Hymenobacteraceae.g__Hymenobacter		0.900673014		-
p__Proteobacteria.c__Gammaproteobacteria.o__SZB30.f__norank_o__SZB30		1.990578126		-
p__Chloroflexi.c__OLB14.o__norank_c__OLB14.f__norank_o__norank_c__OLB14.g__norank_f__norank_o__norank_c__OLB14		3.522679687		2.23E-18
p__Proteobacteria.c__Alphaproteobacteria.o__Rhodospirillales.f__Rhodospirillaceae		1.93737448		-
p__Fibrobacterota.c__Fibrobacteria.o__Fibrobacterales.f__unclassified_o__Fibrobacterales		1.976219976		1.26E-12
p__Actinobacteriota.c__Acidimicrobiia	water	5.25472843	4.915590659	3.16E-16
p__Elusimicrobiota.c__Elusimicrobia.o__unclassified_c__Elusimicrobia.f__unclassified_c__Elusimicrobia.g__unclassified_c__Elusimicrobia		1.347831046		-
p__Cyanobacteria.c__Cyanobacteriia.o__Cyanobacteriales.f__Nostocaceae		2.791360717		-
p__Cyanobacteria.c__Cyanobacteriia.o__Leptolyngbyales.f__Leptolyngbyaceae.g__HAVOmat113		1.648861041		-
p__Chloroflexi.c__Ktedonobacteria.o__Ktedonobacterales.f__norank_o__Ktedonobacterales.g__norank_f__norank_o__Ktedonobacterales		0.854915524		-
p__Campilobacterota.c__Campylobacteria.o__Campylobacterales.f__Sulfurospirillaceae		0.20170301		-
p__Poribacteria		2.363071012		2.62E-15
p__Verrucomicrobiota.c__Verrucomicrobiae.o__Pedosphaerales		3.603878385		1.48E-13
p__Bacteroidota.c__Bacteroidia.o__Flavobacteriales.f__Flavobacteriaceae.g__unclassified_f__Flavobacteriaceae		0.533682142		-
p__Chloroflexi.c__Anaerolineae.o__ADurb_Bin180.f__norank_o__ADurb_Bin180		3.258036045		7.05E-19
p__Proteobacteria.c__Gammaproteobacteria.o__Burkholderiales.f__Procabacteriaceae.g__Procabacter		0.658620879		-
p__Firmicutes.c__Clostridia.o__Clostridiales.f__Caloramatoraceae.g__norank_f__Caloramatoraceae		0.502733006		-
p__Patescibacteria.c__ABY1.o__unclassified_c__ABY1.f__unclassified_c__ABY1		2.241117129		9.59E-09
p__Zixibacteria.c__norank_p__Zixibacteria		3.336994715		3.77E-18
p__Bdellovibrionota.c__Oligoflexia.o__Oligoflexales.f__norank_o__Oligoflexales.g__unclassified_f__norank_o__Oligoflexales		1.377794269		-
p__Bdellovibrionota.c__Bdellovibrionia.o__Bacteriovoracales.f__Bacteriovoracaceae.g__Bacteriovorax		1.809158033		-
p__Proteobacteria.c__Gammaproteobacteria.o__Burkholderiales.f__Sulfuricellaceae.g__Ferritrophicum		1.739522105		-
p__Proteobacteria.c__Alphaproteobacteria.o__Micavibrionales.f__unclassified_o__Micavibrionales		0.056560887		-
p__Bdellovibrionota.c__unclassified_p__Bdellovibrionota		0.803763001		-
p__Actinobacteriota.c__Actinobacteria.o__Micrococcales.f__Promicromonosporaceae.g__Promicromonospora		2.060882261		-
p__NB1_j		3.50077427		2.85E-17
p__Chloroflexi.c__Chloroflexia.o__Kallotenuales.f__AKIW781.g__norank_f__AKIW781		2.060882261		-
p__Firmicutes.c__Clostridia.o__Oscillospirales.f__Ruminococcaceae.g__unclassified_f__Ruminococcaceae		0.533682142		-
p__Proteobacteria.c__Gammaproteobacteria.o__Burkholderiales.f__Rhodocyclaceae.g__Azoarcus		1.900673014		-
p__Verrucomicrobiota.c__Verrucomicrobiae.o__Opitutales.f__Opitutaceae.g__IMCC26134		1.202688923		-
p__Proteobacteria.c__Alphaproteobacteria.o__Defluviicoccales		1.835171466		-
p__Acidobacteriota.c__Acidobacteriae.o__unclassified_c__Acidobacteriae.f__unclassified_c__Acidobacteriae.g__unclassified_c__Acidobacteriae		3.027453591		9.97E-16
p__Actinobacteriota.c__Actinobacteria.o__Streptosporangiales		2.218736349		1.35E-11
p__Dependentiae.c__Babeliae.o__Babeliales.f__unclassified_o__Babeliales		2.160364608		-
p__Proteobacteria.c__Gammaproteobacteria.o__WN_HWB_116		0.533682142		-
p__Chloroflexi.c__Ktedonobacteria.o__C0119.f__norank_o__C0119.g__norank_f__norank_o__C0119		2.467699381		1.61E-13
p__Patescibacteria.c__Parcubacteria.o__Candidatus_Vogelbacteria		0.854915524		-
p__Cyanobacteria.c__Cyanobacteriia.o__Thermosynechococcales.f__Thermosynechococcaceae.g__Cyanothece_PCC_7425		1.280884256		-
p__Actinobacteriota.c__Thermoleophilia.o__Solirubrobacterales.f__Solirubrobacteraceae.g__Patulibacter		0.678824265		-
p__Armatimonadota.c__Fimbriimonadia.o__Fimbriimonadales.f__Fimbriimonadaceae.g__norank_f__Fimbriimonadaceae		2.123389486		-
p__Spirochaetota.c__V2072_189E03.o__norank_c__V2072_189E03		1.850063021		6.68E-11
p__Gemmatimonadota.c__BD2_11_terrestrial_group.o__norank_c__BD2_11_terrestrial_group.f__norank_o__norank_c__BD2_11_terrestrial_group		2.199526091		1.68E-11
p__Bacteroidota.c__Bacteroidia.o__Bacteroidales.f__Bacteroidetes_BD2_2.g__norank_f__Bacteroidetes_BD2_2		2.862094108		8.17E-17
p__Proteobacteria.c__Gammaproteobacteria.o__Burkholderiales.f__Comamonadaceae.g__Limnohabitans		4.062470334		7.05E-19
p__Bacteroidota.c__Bacteroidia.o__Chitinophagales.f__Chitinophagaceae.g__unclassified_f__Chitinophagaceae		2.550980538		8.52E-11
p__Patescibacteria.c__WWE3		2.641035704		2.25E-09
p__Firmicutes.c__Symbiobacteriia.o__Symbiobacteriales		1.965131004		-
p__Elusimicrobiota.c__Lineage_IIb.o__norank_c__Lineage_IIb.f__norank_o__norank_c__Lineage_IIb		2.079649962		1.20E-12
p__Myxococcota.c__Myxococcia.o__Myxococcales	sediment	4.361645988	4.037076428	1.71E-18
p__Nitrospirota.c__4_29_1.o__norank_c__4_29_1		3.736109909		9.05E-19
p__Armatimonadota		3.661396987		-
p__Actinobacteriota.c__Actinobacteria.o__Micrococcales.f__Microbacteriaceae.g__Microbacterium		2.287009809		-
p__Bdellovibrionota.c__Oligoflexia.o__0319_6G20.f__norank_o__0319_6G20		3.115251968		-
p__Actinobacteriota.c__Coriobacteriia.o__FS118_23B_02.f__norank_o__FS118_23B_02		1.859714407		-
p__Entotheonellaeota		1.298613023		-
p__Chloroflexi.c__OLB14.o__norank_c__OLB14.f__norank_o__norank_c__OLB14		3.522679687		2.23E-18
p__Bacteroidota.c__Bacteroidia.o__Chitinophagales		4.004239627		-
p__Patescibacteria.c__Microgenomatia		2.277249971		1.45E-13
p__Myxococcota.c__Polyangia.o__MSB_4B10		1.104792997		-
p__Planctomycetota.c__ODP123.o__norank_c__ODP123		0.678824265		-
p__Bacteroidota.c__Kapabacteria.o__Kapabacteriales.f__norank_o__Kapabacteriales		4.084928771		3.21E-15
p__Methylomirabilota		3.862947619		1.22E-18
p__Planctomycetota.c__Pla3_lineage.o__norank_c__Pla3_lineage.f__norank_o__norank_c__Pla3_lineage		2.924748002		7.53E-19
p__Nitrospirota.c__Thermodesulfovibrionia.o__norank_c__Thermodesulfovibrionia.f__norank_o__norank_c__Thermodesulfovibrionia.g__norank_f__norank_o__norank_c__Thermodesulfovibrionia	sediment	4.509701512	4.210884198	2.52E-18
p__Desulfobacterota.c__Desulfobacteria		3.882446333		2.11E-18
p__Spirochaetota.c__unclassified_p__Spirochaetota.o__unclassified_p__Spirochaetota		1.590869094		-
p__Firmicutes.c__Clostridia.o__Peptostreptococcales_Tissierellales.f__norank_o__Peptostreptococcales_Tissierellales.g__Alkaliphilus		0.599643019		-
p__Proteobacteria.c__Alphaproteobacteria.o__Rhizobiales.f__Beijerinckiaceae.g__FukuN57		3.293853225		3.31E-18
p__Actinobacteriota.c__Acidimicrobiia.o__unclassified_c__Acidimicrobiia		2.437231457		2.88E-12
p__Elusimicrobiota.c__4_29.o__norank_c__4_29.f__norank_o__norank_c__4_29		2.48159799		-
p__Cyanobacteria.c__Vampirivibrionia.o__Caenarcaniphilales		1.647625494		-
p__Firmicutes.c__Clostridia.o__norank_c__Clostridia.f__norank_o__norank_c__Clostridia		0.745771054		-
p__Chloroflexi.c__Dehalococcoidia.o__GIF9.f__AB_539_J10.g__SCGC_AB_539_J10		2.380679957		3.99E-08
p__Chloroflexi.c__Anaerolineae.o__KZNMV_5_B42.f__norank_o__KZNMV_5_B42		1.706852988		2.53E-09
p__Proteobacteria.c__Gammaproteobacteria.o__Pseudomonadales.f__Moraxellaceae		3.079401498		-
p__Actinobacteriota.c__Actinobacteria.o__Propionibacteriales.f__Nocardioidaceae		4.437622651		-
p__Myxococcota.c__Polyangia.o__VHS_B3_70.f__norank_o__VHS_B3_70.g__norank_f__norank_o__VHS_B3_70		2.651952118		3.47E-17
p__Desulfobacterota.c__Syntrophia.o__Syntrophales.f__Syntrophaceae		3.007882984		2.55E-18
p__Cyanobacteria.c__Cyanobacteriia.o__Cyanobacteriales.f__Coleofasciculaceae.g__Microcoleus_Es_Yyy1400		0.357590883		-
p__Firmicutes.c__Clostridia.o__Peptostreptococcales_Tissierellales		3.388376878		-
p__Verrucomicrobiota.c__Lentisphaeria.o__SS1_B_02_17.f__norank_o__SS1_B_02_17		0.599643019		-
p__Sumerlaeota		3.163835479		6.86E-19
p__Bacteroidota.c__Bacteroidia.o__Cytophagales.f__Cyclobacteriaceae.g__Mariniradius		0.20170301		-
p__Desulfobacterota.c__Desulfuromonadia.o__MA_28_I98C		2.557728867		7.41E-14
p__Actinobacteriota.c__Thermoleophilia.o__Gaiellales.f__Gaiellaceae		4.089770123		1.13E-17
p__WS2.c__norank_p__WS2		2.970341111		1.47E-17
p__Planctomycetota		4.16522737		-
p__Chloroflexi.c__Dehalococcoidia.o__t0_6_f.f__norank_o__t0_6_f.g__norank_f__norank_o__t0_6_f		1.581914252		-
p__Bdellovibrionota.c__Oligoflexia.o__Silvanigrellales		3.121767015		-
p__Myxococcota.c__Polyangia.o__Polyangiales.f__unclassified_o__Polyangiales		2.20578		3.46E-12
p__Firmicutes.c__Bacilli.o__Paenibacillales.f__Paenibacillaceae.g__Thermobacillus		0.678824265		-
p__Actinobacteriota.c__Actinobacteria.o__unclassified_c__Actinobacteria.f__unclassified_c__Actinobacteria.g__unclassified_c__Actinobacteria		2.751166086		8.31E-11
p__Bacteroidota.c__Kapabacteria		4.084928771		3.21E-15
p__Chloroflexi.c__Dehalococcoidia.o__Dehalococcoidales.f__norank_o__Dehalococcoidales.g__norank_f__norank_o__Dehalococcoidales		2.636271914		6.87E-19
p__Latescibacterota.c__Latescibacteria.o__Latescibacterales.f__Latescibacteraceae.g__Candidatus_Latescibacter		1.726747817		-
p__Proteobacteria.c__Gammaproteobacteria.o__Xanthomonadales.f__Rhodanobacteraceae.g__Rudaea		0		-
p__Desulfobacterota.c__Desulfuromonadia.o__norank_c__Desulfuromonadia.f__unclassified_o__norank_c__Desulfuromonadia		2.004476735		-
p__Proteobacteria.c__Alphaproteobacteria.o__Elsterales.f__Elsteraceae.g__norank_f__Elsteraceae		0.533682142		-
p__Proteobacteria.c__Alphaproteobacteria.o__Kiloniellales.f__Fodinicurvataceae		2.4641541		4.58E-11
p__Firmicutes.c__D8A_2.o__norank_c__D8A_2.f__norank_o__norank_c__D8A_2.g__norank_f__norank_o__norank_c__D8A_2		2.256698872		-
p__Acidobacteriota.c__Subgroup_18		3.92993501		1.23E-18
p__Firmicutes.c__Bacilli.o__Paenibacillales.f__Paenibacillaceae.g__Paenibacillus		2.592638117		1.07E-10
p__Proteobacteria.c__Alphaproteobacteria.o__Rhizobiales.f__Rhizobiales_Incertae_Sedis.g__Nordella		2.653157983		-
p__Proteobacteria.c__Gammaproteobacteria.o__Pseudomonadales.f__Moraxellaceae.g__Permianibacter		1.363071012		-
p__Planctomycetota.c__Planctomycetes.o__Gemmatales.f__Gemmataceae.g__norank_f__Gemmataceae		4.068849627		1.68E-16
p__Planctomycetota.c__Planctomycetes.o__Isosphaerales.f__Isosphaeraceae.g__norank_f__Isosphaeraceae		1.983458385		4.42E-10
p__Verrucomicrobiota.c__Verrucomicrobiae.o__Verrucomicrobiales		3.247452604		-
p__Proteobacteria.c__Alphaproteobacteria.o__Azospirillales.f__Azospirillaceae.g__norank_f__Azospirillaceae		1.418288723		-
p__Proteobacteria.c__Gammaproteobacteria.o__Burkholderiales.f__Rhodocyclaceae.g__Propionivibrio		1.15594552		-
p__Patescibacteria.c__Saccharimonadia.o__Saccharimonadales.f__S32.g__TM7		2.112860619		-
p__Chloroflexi.c__Dehalococcoidia.o__Sh765B_AG_111		1.131121936		-
p__Firmicutes.c__Clostridia.o__Clostridiales.f__Clostridiaceae.g__Haloimpatiens		1.20170301		-
p__Latescibacterota.c__Latescibacteria.o__Latescibacterales.f__Latescibacteraceae.g__unclassified_f__Latescibacteraceae		0.377794269		-
p__Proteobacteria.c__Alphaproteobacteria.o__Parvibaculales.f__Parvibaculaceae		0.745771054		-
p__Proteobacteria.c__Gammaproteobacteria.o__R7C24.f__norank_o__R7C24		2.109639331		-
p__Chloroflexi.c__NLS2_31.o__norank_c__NLS2_31		2.458180216		5.94E-18
p__Firmicutes.c__Bacilli.o__Alicyclobacillales.f__Alicyclobacillaceae.g__Acidibacillus		0.755530892		-
p__Planctomycetota.c__unclassified_p__Planctomycetota.o__unclassified_p__Planctomycetota.f__unclassified_p__Planctomycetota.g__unclassified_p__Planctomycetota		2.769317453		-
p__Chloroflexi.c__OLB14		3.522679687		2.23E-18
p__Schekmanbacteria		1.809158033		-
p__Spirochaetota.c__norank_p__Spirochaetota.o__norank_c__norank_p__Spirochaetota		1.014616367		-
p__Bacteroidota.c__Bacteroidia.o__Bacteroidales.f__unclassified_o__Bacteroidales.g__unclassified_o__Bacteroidales		2.118156959		1.69E-11
p__Desulfobacterota.c__Desulfuromonadia.o__norank_c__Desulfuromonadia		3.163361359		9.07E-18
p__Firmicutes.c__Negativicutes.o__Veillonellales_Selenomonadales.f__norank_o__Veillonellales_Selenomonadales.g__norank_f__norank_o__Veillonellales_Selenomonadales		1.332036779		-
p__Actinobacteriota.c__Actinobacteria.o__Streptosporangiales.f__Thermomonosporaceae.g__Actinocorallia		0		-
p__Elusimicrobiota.c__Elusimicrobia.o__FCPU453.f__norank_o__FCPU453		1.014616367		-
p__Fibrobacterota.c__Chitinivibrionia.o__norank_c__Chitinivibrionia.f__norank_o__norank_c__Chitinivibrionia.g__norank_f__norank_o__norank_c__Chitinivibrionia		2.10749889		5.48E-15
p__Armatimonadota.c__Chthonomonadetes.o__Chthonomonadales.f__Chthonomonadaceae.g__Chthonomonas		1.719318719		-
p__Firmicutes.c__Clostridia.o__Peptostreptococcales_Tissierellales.f__Fusibacteraceae		1.726747817		-
p__Firmicutes.c__Bacilli.o__Bacillales.f__Bacillaceae.g__Bacillus		3.410144367		6.41E-17
p__Gemmatimonadota.c__BD2_11_terrestrial_group.o__norank_c__BD2_11_terrestrial_group.f__norank_o__norank_c__BD2_11_terrestrial_group.g__norank_f__norank_o__norank_c__BD2_11_terrestrial_group		2.199526091		1.68E-11
p__Patescibacteria.c__Gracilibacteria.o__Absconditabacteriales_SR1.f__norank_o__Absconditabacteriales_SR1		2.062041017		3.91E-11
p__Proteobacteria.c__Gammaproteobacteria.o__EC3.f__norank_o__EC3.g__norank_f__norank_o__EC3		0.377794269		-
p__Actinobacteriota.c__Coriobacteriia.o__Coriobacteriales		1.772564231		-
p__Firmicutes.c__Clostridia.o__Peptostreptococcales_Tissierellales.f__Anaerovoracaceae.g__Amnipila		1.20170301		-
p__Firmicutes.c__Clostridia.o__Proteinivoracales.f__norank_o__Proteinivoracales.g__norank_f__norank_o__Proteinivoracales		0.377794269		-
p__Proteobacteria.c__Alphaproteobacteria.o__Rickettsiales.f__norank_o__Rickettsiales.g__unclassified_f__norank_o__Rickettsiales		0.357590883		-
p__Bdellovibrionota.c__Bdellovibrionia.o__Bdellovibrionales.f__Bdellovibrionaceae.g__OM27_clade		2.768140502		-
p__Actinobacteriota.c__Actinobacteria.o__Micromonosporales		3.767845766		4.80E-15
p__Bacteroidota.c__Bacteroidia.o__Bacteroidales		3.92495339		1.96E-16
p__Proteobacteria.c__Gammaproteobacteria.o__Legionellales		3.874852778		1.83E-16
p__Cyanobacteria.c__Cyanobacteriia.o__Cyanobacteriales.f__Microcystaceae.g__Cyanothece_PCC_7424		0.678824265		-
p__Desantisbacteria.c__norank_p__Desantisbacteria.o__norank_c__norank_p__Desantisbacteria		1.222892309		-
p__Planctomycetota.c__Planctomycetes.o__Pirellulales.f__Pirellulaceae.g__Pirellula		0.056560887		-
p__Proteobacteria.c__Gammaproteobacteria.o__Enterobacterales.f__Enterobacteriaceae.g__Plesiomonas		1.859714407		-
p__Firmicutes.c__Clostridia.o__Oscillospirales.f__Butyricicoccaceae.g__UCG_009		0.056560887		-
p__Bacteroidota.c__Ignavibacteria.o__Ignavibacteriales.f__BSN166		0.377794269		-
p__Actinobacteriota.c__RBG_16_55_12.o__norank_c__RBG_16_55_12		2.722841094		1.57E-16
p__Proteobacteria.c__Gammaproteobacteria.o__CCM19a		2.786034234		1.28E-14
p__Firmicutes.c__Desulfitobacteriia.o__Desulfitobacteriales.f__norank_o__Desulfitobacteriales.g__TC1		0.377794269		-
p__Proteobacteria.c__Alphaproteobacteria.o__Paracaedibacterales.f__Paracaedibacteraceae.g__Candidatus_Paracaedibacter		1.588039804		-
p__Firmicutes.c__Bacilli.o__Mycoplasmatales.f__Mycoplasmataceae.g__Candidatus_Lumbricincola		0.357590883		-
p__Myxococcota.c__Polyangia.o__Polyangiales.f__Sandaracinaceae.g__unclassified_f__Sandaracinaceae		1.456975515		-
p__Actinobacteriota.c__Actinobacteria.o__Catenulisporales.f__Actinospicaceae		1.04680105		-
p__Chloroflexi.c__Anaerolineae.o__RBG_13_54_9.f__norank_o__RBG_13_54_9.g__norank_f__norank_o__RBG_13_54_9		4.095464772		3.17E-18
p__Chloroflexi.c__SL56_marine_group.o__norank_c__SL56_marine_group		3.341442602		1.20E-18
p__Armatimonadota.c__Fimbriimonadia		2.160744402		-
p__Bacteroidota.c__Bacteroidia.o__Cytophagales.f__Cytophagaceae.g__Sporocytophaga		0.357590883		-
p__Proteobacteria.c__Gammaproteobacteria.o__Enterobacterales.f__unclassified_o__Enterobacterales.g__unclassified_o__Enterobacterales		1.04680105		-
p__Planctomycetota.c__Phycisphaerae.o__Phycisphaerales.f__Phycisphaeraceae.g__Phycisphaera		0.20170301		-
p__Proteobacteria.c__Gammaproteobacteria.o__Xanthomonadales.f__Xanthomonadaceae.g__Silanimonas		2.567105898		5.76E-12
p__Bacteroidota.c__Bacteroidia.o__Chitinophagales.f__Chitinophagaceae.g__Parasegetibacter		1.945995993		-
p__Verrucomicrobiota.c__Lentisphaeria.o__SS1_B_02_17.f__norank_o__SS1_B_02_17.g__norank_f__norank_o__SS1_B_02_17		0.599643019		-
p__Firmicutes.c__Clostridia.o__Oscillospirales.f__Oscillospiraceae.g__UCG_005		0.357590883		-
p__NKB15.c__norank_p__NKB15.o__norank_c__norank_p__NKB15.f__norank_o__norank_c__norank_p__NKB15.g__norank_f__norank_o__norank_c__norank_p__NKB15		2.474704282		6.40E-13
p__Firmicutes.c__Clostridia.o__Oscillospirales.f__Oscillospiraceae.g__UCG_003		0.357590883		-
p__Firmicutes.c__Clostridia.o__Oscillospirales.f__Oscillospiraceae.g__UCG_002		0.056560887		-
p__Caldatribacteriota.c__JS1.o__norank_c__JS1.f__norank_o__norank_c__JS1		1.432151931		-
p__Firmicutes.c__Desulfitobacteriia.o__Desulfitobacteriales.f__Desulfitobacteriaceae.g__Desulfitobacterium		2.245065288		-
p__Proteobacteria.c__Alphaproteobacteria.o__Sphingomonadales.f__Sphingomonadaceae.g__Polymorphobacter		1.641035704		-
p__Chloroflexi.c__TK10.o__norank_c__TK10.f__norank_o__norank_c__TK10.g__norank_f__norank_o__norank_c__TK10		2.799398196		-
p__Fibrobacterota.c__Fibrobacteria.o__Fibrobacterales.f__B18.g__norank_f__B18		1.26240085		-
p__Firmicutes.c__Limnochordia.o__Limnochordales.f__Limnochordaceae.g__norank_f__Limnochordaceae		0.854915524		-
p__Verrucomicrobiota.c__Lentisphaeria.o__Victivallales		1.769904734		-
p__Myxococcota.c__Polyangia.o__Polyangiales.f__Phaselicystidaceae		2.560589214		-
p__Chloroflexi.c__Dehalococcoidia.o__661239.f__norank_o__661239.g__norank_f__norank_o__661239		2.118156959		1.26E-12
p__Proteobacteria.c__Alphaproteobacteria.o__Acetobacterales.f__Acetobacteraceae.g__Craurococcus_Caldovatus		1.377794269		-
p__Proteobacteria.c__Alphaproteobacteria.o__Rhizobiales		4.661747375		-
p__Elusimicrobiota.c__Rs_M47.o__norank_c__Rs_M47		0.9420657		-
p__Planctomycetota.c__ODP123.o__norank_c__ODP123.f__norank_o__norank_c__ODP123		0.678824265		-
p__Patescibacteria.c__Microgenomatia.o__Candidatus_Levybacteria.f__norank_o__Candidatus_Levybacteria		0.20170301		-
p__Bacteroidota.c__Bacteroidia.o__Chitinophagales.f__norank_o__Chitinophagales		2.639453573		2.11E-13
p__Latescibacterota.c__Latescibacteria.o__Latescibacterales		3.14962663		2.05E-18
p__Proteobacteria.c__Alphaproteobacteria.o__Caulobacterales.f__Hyphomonadaceae.g__unclassified_f__Hyphomonadaceae		0.357590883		-
p__Patescibacteria.c__CPR2.o__norank_c__CPR2		2.71492061		1.27E-14
p__Proteobacteria.c__Alphaproteobacteria.o__Holosporales.f__Holosporaceae.g__Candidatus_Bealeia		1.17050424		-
p__Proteobacteria.c__Alphaproteobacteria.o__Acetobacterales.f__Acetobacteraceae.g__Acidisoma		0.377794269		-
p__Proteobacteria.c__Gammaproteobacteria.o__Alteromonadales.f__Shewanellaceae.g__Shewanella		0.056560887		-
p__Chloroflexi.c__JG30_KF_CM66.o__norank_c__JG30_KF_CM66.f__norank_o__norank_c__JG30_KF_CM66.g__norank_f__norank_o__norank_c__JG30_KF_CM66		3.658751837		2.66E-18
p__Acidobacteriota.c__Thermoanaerobaculia.o__Thermoanaerobaculales.f__Thermoanaerobaculaceae.g__TPD_58		2.492849772		3.38E-15
p__Actinobacteriota.c__Coriobacteriia.o__CG2_30_50_142.f__norank_o__CG2_30_50_142.g__norank_f__norank_o__CG2_30_50_142		1.700013564		-
p__Firmicutes.c__Clostridia.o__Peptostreptococcales_Tissierellales.f__Anaerovoracaceae.g__unclassified_f__Anaerovoracaceae		1.363071012		-
p__Proteobacteria.c__Gammaproteobacteria.o__Enterobacterales.f__unclassified_o__Enterobacterales		1.04680105		-
p__Firmicutes.c__Clostridia.o__Oscillospirales.f__UCG_010		0.20170301		-
p__Fibrobacterota.c__Chitinivibrionia.o__Chitinivibrionales.f__Chitinivibrionaceae.g__possible_genus_03		1.480456611		-
p__Actinobacteriota.c__Actinobacteria.o__Bifidobacteriales.f__Bifidobacteriaceae		3.776968288		-
p__Acidobacteriota.c__Acidobacteriae.o__GOUTB8.f__norank_o__GOUTB8.g__norank_f__norank_o__GOUTB8		2.06502587		1.66E-14
p__Chloroflexi.c__Chloroflexia		4.345212465		5.33E-15
p__Acidobacteriota.c__Subgroup_5.o__norank_c__Subgroup_5		1.544125691		-
p__Bacteroidota.c__Bacteroidia.o__Cytophagales.f__Spirosomaceae.g__Arcicella		0.658620879		-
p__Bacteroidota.c__Chlorobia.o__Chlorobiales.f__Chlorobiaceae		1.15594552		-
p__Verrucomicrobiota.c__Verrucomicrobiae.o__B29.f__norank_o__B29.g__norank_f__norank_o__B29		1.572770872		1.93E-08
p__Firmicutes.c__Bacilli.o__Lactobacillales.f__Carnobacteriaceae		0.658620879		-
p__Desulfobacterota.c__Desulfuromonadia.o__MA_28_I98C.f__norank_o__MA_28_I98C		2.557728867		7.41E-14
p__Chloroflexi.c__Dehalococcoidia.o__SAR202_clade.f__norank_o__SAR202_clade		1.990578126		5.47E-13
p__Planctomycetota.c__Pla4_lineage.o__norank_c__Pla4_lineage.f__norank_o__norank_c__Pla4_lineage		3.013947707		6.42E-19
p__Verrucomicrobiota.c__Chlamydiae.o__Chlamydiales.f__Chlamydiaceae.g__unclassified_f__Chlamydiaceae		0.502733006		-
p__Proteobacteria.c__Gammaproteobacteria.o__Burkholderiales.f__T34.g__norank_f__T34		0.755530892		-
p__Myxococcota.c__Polyangia.o__Polyangiales.f__Polyangiaceae.g__Aetherobacter		1.840192267		-
p__Chloroflexi.c__Anaerolineae.o__unclassified_c__Anaerolineae		3.583720053		1.49E-18
p__Bdellovibrionota.c__Oligoflexia		3.559806659		-
p__Chloroflexi.c__Dehalococcoidia.o__RBG_13_46_9.f__norank_o__RBG_13_46_9.g__norank_f__norank_o__RBG_13_46_9		2.584620145		3.89E-16
p__Spirochaetota.c__MVP_15.o__norank_c__MVP_15.f__norank_o__norank_c__MVP_15		2.10749889		3.60E-11
p__Bacteroidota.c__Bacteroidia.o__Sphingobacteriales.f__Sphingobacteriaceae.g__Mucilaginibacter		1.850063021		-
p__Bacteroidota.c__Bacteroidia.o__Flavobacteriales.f__Flavobacteriaceae.g__norank_f__Flavobacteriaceae		0.9420657		-
p__CK_2C2_2.c__norank_p__CK_2C2_2.o__norank_c__norank_p__CK_2C2_2.f__norank_o__norank_c__norank_p__CK_2C2_2.g__norank_f__norank_o__norank_c__norank_p__CK_2C2_2		1.15594552		-
p__Proteobacteria.c__Alphaproteobacteria.o__Acetobacterales.f__Elioraeaceae		0.97985426		-
p__Cyanobacteria.c__Cyanobacteriia.o__Oxyphotobacteria_Incertae_Sedis.f__unclassified_o__Oxyphotobacteria_Incertae_Sedis		3.476351473		-
p__Armatimonadota.c__Chthonomonadetes		2.624128686		5.10E-13
p__Acidobacteriota.c__Blastocatellia.o__Chloracidobacteriales.f__Chloracidobacteriaceae		0.20170301		-
p__Firmicutes.c__Clostridia.o__Oscillospirales.f__Ruminococcaceae.g__Candidatus_Soleaferrea		0.599643019		-
p__Proteobacteria.c__Alphaproteobacteria.o__Sphingomonadales.f__Sphingomonadaceae.g__SD04E11		1.804748914		-
p__Desulfobacterota.c__Desulfobacteria.o__Desulfobacterales.f__Desulforegulaceae.g__Desulforegula		0.502733006		-
p__Gemmatimonadota.c__MD2902_B12.o__norank_c__MD2902_B12.f__norank_o__norank_c__MD2902_B12.g__norank_f__norank_o__norank_c__MD2902_B12		1.26240085		-
p__Patescibacteria.c__Gracilibacteria		2.933291775		1.69E-11
p__Firmicutes.c__Clostridia.o__Monoglobales.f__Monoglobaceae.g__Monoglobus		0.803763001		-
p__Bdellovibrionota.c__Oligoflexia.o__unclassified_c__Oligoflexia.f__unclassified_c__Oligoflexia		0.755530892		-
p__Chloroflexi.c__Dehalococcoidia.o__t0_6_f.f__norank_o__t0_6_f		1.581914252		-
p__Chloroflexi.c__Anaerolineae.o__1_20.f__norank_o__1_20.g__norank_f__norank_o__1_20		3.036759112		6.35E-16
p__Actinobacteriota.c__Actinobacteria.o__Micromonosporales.f__Micromonosporaceae.g__Micromonospora		3.415353559		7.89E-15
p__Acidobacteriota.c__Subgroup_22.o__norank_c__Subgroup_22.f__norank_o__norank_c__Subgroup_22		4.053969464		1.15E-17
p__Firmicutes.c__norank_p__Firmicutes.o__norank_c__norank_p__Firmicutes.f__norank_o__norank_c__norank_p__Firmicutes.g__norank_f__norank_o__norank_c__norank_p__Firmicutes		1.983458385		1.89E-09
p__Cyanobacteria.c__Cyanobacteriia.o__Cyanobacteriales.f__Oscillatoriaceae.g__Planktothricoides_SR001		1.311833392		-
p__Verrucomicrobiota.c__Omnitrophia.o__Omnitrophales.f__norank_o__Omnitrophales		1.93409677		1.52E-08
p__Verrucomicrobiota.c__Verrucomicrobiae.o__Pedosphaerales.f__Pedosphaeraceae.g__unclassified_f__Pedosphaeraceae		2.739522105		2.14E-16
p__Bacteroidota.c__Bacteroidia.o__Bacteroidales.f__Marinifilaceae		0.377794269		-
p__Proteobacteria.c__Alphaproteobacteria.o__Caulobacterales.f__Parvularculaceae.g__Amphiplicatus		1.563430846		-
p__Elusimicrobiota.c__Lineage_IIa.o__norank_c__Lineage_IIa		2.26240085		3.89E-16
p__Firmicutes.c__Bacilli.o__Bacillales.f__Planococcaceae.g__norank_f__Planococcaceae		0.745771054		-
p__Proteobacteria.c__Gammaproteobacteria.o__Burkholderiales.f__Rhodocyclaceae.g__norank_f__Rhodocyclaceae		2.143711063		-
p__Gemmatimonadota.c__Gemmatimonadetes.o__Gemmatimonadales.f__Gemmatimonadaceae.g__Roseisolibacter		1.913510239		-
p__Chloroflexi.c__Dehalococcoidia.o__GIF3.f__norank_o__GIF3		2.289839099		-
p__Chloroflexi.c__Ktedonobacteria.o__Ktedonobacterales.f__Ktedonobacteraceae.g__HSB_OF53_F07		1.961370855		-
p__Caldisericota.c__Caldisericia		2.475860859		3.38E-14
p__Actinobacteriota.c__Actinobacteria.o__Micrococcales.f__Demequinaceae		1.15594552		-
p__Firmicutes.c__Clostridia.o__Oscillospirales		2.376344203		-
p__Proteobacteria.c__Gammaproteobacteria.o__Xanthomonadales.f__Xanthomonadaceae.g__Thermomonas		1.633066774		-
p__Firmicutes.c__Clostridia.o__Lachnospirales.f__norank_o__Lachnospirales		1.131121936		-
p__Firmicutes.c__Clostridia.o__Oscillospirales.f__Ruminococcaceae.g__norank_f__Ruminococcaceae		1.232652146		-
p__Desulfobacterota.c__Desulfuromonadia.o__Geobacterales.f__Geobacteraceae.g__Geobacter		2.797199232		1.86E-14
p__Proteobacteria.c__Gammaproteobacteria.o__Enterobacterales.f__Enterobacteriaceae		3.87617062		-
p__Actinobacteriota.c__Actinobacteria.o__Propionibacteriales.f__Nocardioidaceae.g__Aeromicrobium		2.42947289		-
p__Sva0485	sediment	4.341849514	4.043171292	1.92E-18
p__Patescibacteria.c__Parcubacteria.o__Candidatus_Azambacteria.f__norank_o__Candidatus_Azambacteria.g__norank_f__norank_o__Candidatus_Azambacteria		1.280884256		-
p__Proteobacteria.c__Alphaproteobacteria.o__Rhodospirillales.f__norank_o__Rhodospirillales.g__norank_f__norank_o__Rhodospirillales		1.900673014		-
p__Cyanobacteria.c__Cyanobacteriia.o__Cyanobacteriales.f__Phormidiaceae		3.473367759		2.36E-13
p__WS2.c__norank_p__WS2.o__norank_c__norank_p__WS2		2.970341111		1.47E-17
p__Proteobacteria.c__Alphaproteobacteria.o__Rhizobiales.f__Rhizobiaceae.g__unclassified_f__Rhizobiaceae		1.378780182		-
p__Chloroflexi.c__Anaerolineae	sediment	4.895728763	4.575259806	1.81E-18
p__Firmicutes.c__Clostridia.o__unclassified_c__Clostridia.f__unclassified_c__Clostridia.g__unclassified_c__Clostridia		2.320628763		2.28E-08
p__Firmicutes.c__Clostridia.o__norank_c__Clostridia.f__Hungateiclostridiaceae.g__HN_HF0106		0.502733006		-
p__Bacteroidota.c__Bacteroidia.o__Chitinophagales.f__Chitinophagaceae.g__Flavitalea		1.335314488		-
p__Actinobacteriota.c__Actinobacteria.o__Bifidobacteriales.f__Bifidobacteriaceae.g__Bifidobacterium		3.776968288		-
p__Verrucomicrobiota.c__unclassified_p__Verrucomicrobiota.o__unclassified_p__Verrucomicrobiota.f__unclassified_p__Verrucomicrobiota		0.377794269		-
p__Desulfobacterota.c__Desulfobulbia.o__Desulfobulbales.f__unclassified_o__Desulfobulbales.g__unclassified_o__Desulfobulbales		1.739522105		-
p__Patescibacteria.c__Microgenomatia.o__Candidatus_Roizmanbacteria		0.854915524		-
p__Proteobacteria.c__Gammaproteobacteria.o__Burkholderiales.f__norank_o__Burkholderiales		0.854915524		-
p__Proteobacteria.c__Gammaproteobacteria.o__Burkholderiales.f__Comamonadaceae.g__Acidovorax		2.361912257		-
p__Firmicutes.c__Bacilli.o__Brevibacillales		1.990578126		3.68E-09
p__Patescibacteria.c__Dojkabacteria		2.174830864		-
p__Actinobacteriota.c__Actinobacteria.o__Pseudonocardiales.f__Pseudonocardiaceae.g__Saccharomonospora		0.357590883		-
p__Bacteroidota.c__Bacteroidia.o__Bacteroidetes_VC2_1_Bac22.f__norank_o__Bacteroidetes_VC2_1_Bac22.g__norank_f__norank_o__Bacteroidetes_VC2_1_Bac22		1.726747817		-
p__Desulfobacterota.c__Desulfobulbia.o__Desulfobulbales.f__Desulfocapsaceae.g__Desulfopila		0.502733006		-
p__Nitrospirota.c__Nitrospiria.o__Nitrospirales		3.900846697		2.36E-18
p__Desulfobacterota.c__Desulfuromonadia.o__unclassified_c__Desulfuromonadia		1.803763001		-
p__Proteobacteria.c__Gammaproteobacteria.o__Burkholderiales.f__Rhodocyclaceae.g__Denitratisoma		2.190707626		6.42E-12
p__Bacteroidota.c__Bacteroidia.o__Cytophagales.f__Cytophagaceae.g__Siphonobacter		1.378780182		-
p__Acidobacteriota.c__Subgroup_19.o__norank_c__Subgroup_19.f__norank_o__norank_c__Subgroup_19.g__norank_f__norank_o__norank_c__Subgroup_19		3.17506181		2.59E-14
p__Proteobacteria.c__Alphaproteobacteria.o__Rhodobacterales.f__Rhodobacteraceae		3.598514362		-
p__Campilobacterota.c__Campylobacteria.o__Campylobacterales.f__Campylobacteraceae.g__Campylobacter		1.097953573		-
p__Planctomycetota.c__BD7_11.o__norank_c__BD7_11.f__norank_o__norank_c__BD7_11		2.007882984		3.76E-13
p__Acidobacteriota.c__Acidobacteriae.o__Elev_16S_1166		2.186230323		3.87E-14
p__Patescibacteria.c__ABY1.o__Candidatus_Buchananbacteria.f__norank_o__Candidatus_Buchananbacteria.g__norank_f__norank_o__Candidatus_Buchananbacteria		1.076764273		-
p__Patescibacteria.c__Parcubacteria.o__UBA9983.f__norank_o__UBA9983		0.599643019		-
p__GAL15.c__norank_p__GAL15.o__norank_c__norank_p__GAL15.f__norank_o__norank_c__norank_p__GAL15.g__norank_f__norank_o__norank_c__norank_p__GAL15		3.202353964		1.12E-17
p__Nitrospirota.c__Thermodesulfovibrionia.o__Thermodesulfovibrionales.f__Thermodesulfovibrionaceae.g__Thermodesulfovibrio		1.845155687		-
p__Actinobacteriota.c__Actinobacteria.o__Streptosporangiales.f__Streptosporangiaceae		1.983458385		-
p__Cyanobacteria.c__Cyanobacteriia.o__Phormidesmiales.f__Nodosilineaceae.g__MBIC10086		1.056560887		-
p__Proteobacteria.c__Gammaproteobacteria.o__Methylococcales.f__Methylococcaceae.g__Methylomagnum		1.953751458		-
p__TA06.c__norank_p__TA06		3.385542047		1.45E-17
p__Cyanobacteria.c__Cyanobacteriia.o__Leptolyngbyales.f__Leptolyngbyaceae		2.511405747		-
p__Myxococcota.c__Polyangia		4.106391513		1.71E-18
p__Campilobacterota.c__Campylobacteria.o__Campylobacterales		2.527013382		2.15E-08
p__Planctomycetota.c__028H05_P_BN_P5.o__norank_c__028H05_P_BN_P5.f__norank_o__norank_c__028H05_P_BN_P5.g__norank_f__norank_o__norank_c__028H05_P_BN_P5		0.803763001		-
p__Myxococcota.c__Polyangia.o__PS_B29		2.393433403		3.89E-16
p__Proteobacteria.c__Alphaproteobacteria.o__Caulobacterales.f__Caulobacteraceae.g__Caulobacter		2.361912257		-
p__Actinobacteriota.c__Thermoleophilia.o__Solirubrobacterales		4.011237474		-
p__Cyanobacteria.c__Cyanobacteriia.o__Cyanobacteriales.f__Phormidiaceae.g__Planktothrix_NIVA_CYA_15		3.27272679		1.01E-11
p__Proteobacteria.c__Gammaproteobacteria.o__Burkholderiales.f__Chitinimonadaceae		1.600628932		-
p__Armatimonadota.c__DG_56		3.487147793		3.18E-18
p__Bdellovibrionota.c__Oligoflexia.o__053A03_B_DI_P58		1.311833392		-
p__Proteobacteria.c__Alphaproteobacteria.o__Rhodobacterales.f__Rhodobacteraceae.g__Defluviimonas		2.295124695		-
p__Chloroflexi.c__Anaerolineae.o__Anaerolineales	sediment	4.321717262	4.01053272	2.53E-18
p__Chloroflexi.c__Dehalococcoidia.o__MSBL5		3.161935883		4.28E-16
p__Verrucomicrobiota.c__Chlamydiae.o__Chlamydiales.f__Parachlamydiaceae.g__Candidatus_Protochlamydia		1.772564231		-
p__Proteobacteria.c__Gammaproteobacteria.o__Burkholderiales.f__norank_o__Burkholderiales.g__norank_f__norank_o__Burkholderiales		0.854915524		-
p__Firmicutes.c__Desulfotomaculia.o__Desulfotomaculales.f__norank_o__Desulfotomaculales		1.92597888		-
p__Patescibacteria.c__Kazania		1.758005511		-
p__Firestonebacteria		1.243095695		-
p__Proteobacteria.c__Alphaproteobacteria.o__Sneathiellales.f__Sneathiellaceae		0.533682142		-
p__Cyanobacteria.c__Cyanobacteriia.o__Chloroplast.f__norank_o__Chloroplast.g__norank_f__norank_o__Chloroplast	water	4.690241388	4.371011954	2.52E-12
p__Firmicutes.c__Clostridia.o__norank_c__Clostridia.f__Hungateiclostridiaceae.g__Anaerobacterium		1.513456871		-
p__Bacteroidota.c__Bacteroidia.o__Flavobacteriales.f__Flavobacteriaceae.g__Maritimimonas		1.131121936		-
p__Verrucomicrobiota.c__Verrucomicrobiae.o__Chthoniobacterales.f__Terrimicrobiaceae.g__FukuN18_freshwater_group		0.834712138		-
p__Firestonebacteria.c__norank_p__Firestonebacteria.o__norank_c__norank_p__Firestonebacteria.f__norank_o__norank_c__norank_p__Firestonebacteria.g__norank_f__norank_o__norank_c__norank_p__Firestonebacteria		1.243095695		-
p__Actinobacteriota.c__Coriobacteriia.o__Coriobacteriales.f__Coriobacteriaceae		1.700013564		-
p__Firmicutes.c__Clostridia.o__Lachnospirales.f__Lachnospiraceae.g__Lachnoclostridium		1.523922305		-
p__Gemmatimonadota.c__Gemmatimonadetes.o__Gemmatimonadales.f__Gemmatimonadaceae.g__norank_f__Gemmatimonadaceae		4.049861325		1.13E-17
p__Desantisbacteria.c__norank_p__Desantisbacteria.o__norank_c__norank_p__Desantisbacteria.f__norank_o__norank_c__norank_p__Desantisbacteria		1.222892309		-
p__Chloroflexi.c__Anaerolineae.o__Anaerolineales.f__Anaerolineaceae	sediment	4.321717262	4.01053272	2.53E-18
p__Firmicutes.c__Clostridia.o__norank_c__Clostridia.f__Hungateiclostridiaceae.g__norank_f__Hungateiclostridiaceae		2.867284001		5.04E-18
p__Proteobacteria.c__Gammaproteobacteria.o__Burkholderiales.f__Rhodocyclaceae		3.546389954		4.18E-13
p__Firmicutes.c__Bacilli.o__Thermoactinomycetales.f__Thermoactinomycetaceae.g__Planifilum		0.900673014		-
p__Proteobacteria.c__Gammaproteobacteria.o__Burkholderiales.f__Nitrosomonadaceae.g__Nitrosomonas		2.456975515		6.52E-12
p__Myxococcota.c__Polyangia.o__VHS_B4_70.f__norank_o__VHS_B4_70		2.099330101		1.88E-12
p__Firmicutes.c__Bacilli.o__Thermicanales		0.658620879		-
p__Bacteroidota.c__Kryptonia.o__Kryptoniales.f__MSB_3C8		2.218736349		1.02E-15
p__GAL15		3.202353964		1.12E-17
p__Myxococcota.c__bacteriap25.o__norank_c__bacteriap25.f__norank_o__norank_c__bacteriap25		2.833653836		1.44E-17
p__Verrucomicrobiota.c__Verrucomicrobiae.o__Verrucomicrobiales.f__Rubritaleaceae.g__Luteolibacter		2.930462485		-
p__Desulfobacterota.c__Desulfobacteria.o__Desulfobacterales.f__Desulfosarcinaceae.g__unclassified_f__Desulfosarcinaceae		1.921862313		1.42E-10
p__Gemmatimonadota.c__Longimicrobia.o__Longimicrobiales.f__Longimicrobiaceae.g__norank_f__Longimicrobiaceae		0.900673014		-
p__Cyanobacteria.c__Cyanobacteriia.o__Oxyphotobacteria_Incertae_Sedis.f__unclassified_o__Oxyphotobacteria_Incertae_Sedis.g__Calothrix_KVSF5		0.834712138		-
p__Actinobacteriota.c__Actinobacteria.o__Frankiales.f__Geodermatophilaceae.g__Geodermatophilus		2.115516862		-
p__Proteobacteria.c__Gammaproteobacteria.o__Burkholderiales.f__Gallionellaceae.g__Sideroxydans		3.122869061		1.59E-17
p__Patescibacteria.c__Microgenomatia.o__Candidatus_Pacebacteria.f__norank_o__Candidatus_Pacebacteria.g__norank_f__norank_o__Candidatus_Pacebacteria		0.533682142		-
p__Proteobacteria.c__Alphaproteobacteria.o__Rhizobiales.f__Rhizobiaceae.g__Allorhizobium_Neorhizobium_Pararhizobium_Rhizobium		2.725877768		-
p__Proteobacteria.c__Gammaproteobacteria.o__Burkholderiales.f__Comamonadaceae.g__Piscinibacter		2.034211923		-
p__Elusimicrobiota.c__Endomicrobia.o__Endomicrobiales.f__Endomicrobiaceae		2.15594552		1.66E-14
p__Chloroflexi.c__Anaerolineae.o__Thermoflexales.f__Thermoflexaceae.g__Thermoflexus		1.014616367		-
p__Proteobacteria.c__Alphaproteobacteria.o__Rhizobiales.f__Hyphomicrobiaceae.g__norank_f__Hyphomicrobiaceae		2.307213195		-
p__Dependentiae.c__Babeliae.o__Babeliales.f__Vermiphilaceae.g__norank_f__Vermiphilaceae		2.277249971		-
p__Chloroflexi.c__Dehalococcoidia.o__ER_E4_17.f__norank_o__ER_E4_17		1.014616367		-
p__Proteobacteria.c__Gammaproteobacteria.o__Oceanospirillales.f__Halomonadaceae		2.424419481		-
p__Planctomycetota.c__Phycisphaerae.o__unclassified_c__Phycisphaerae.f__unclassified_c__Phycisphaerae.g__unclassified_c__Phycisphaerae		1.624948884		-
p__Elusimicrobiota.c__Elusimicrobia.o__MVP_88.f__norank_o__MVP_88.g__norank_f__norank_o__MVP_88		2.277249971		9.60E-16
p__Proteobacteria.c__Gammaproteobacteria.o__Oceanospirillales.f__Halomonadaceae.g__Halomonas		2.424419481		-
p__Proteobacteria.c__Alphaproteobacteria.o__AT_s3_44		1.010803397		-
p__Firmicutes.c__Clostridia.o__Clostridiales.f__Caloramatoraceae.g__Fonticella		2.503817387		9.13E-16
p__Proteobacteria.c__Alphaproteobacteria.o__Rhizobiales.f__Hyphomicrobiaceae.g__unclassified_f__Hyphomicrobiaceae		2.875446302		-
p__Gemmatimonadota.c__Gemmatimonadetes.o__Gemmatimonadales	sediment	4.391586173	4.039208794	7.96E-17
p__Acidobacteriota.c__Aminicenantia.o__Aminicenantales.f__norank_o__Aminicenantales.g__norank_f__norank_o__Aminicenantales		4.146752856		6.62E-18
p__Proteobacteria.c__Gammaproteobacteria.o__Diplorickettsiales		2.425717821		-
p__Verrucomicrobiota.c__Chlamydiae.o__Chlamydiales.f__Parachlamydiaceae.g__Parachlamydia		0.20170301		-
p__Deinococcota.c__Deinococci.o__Deinococcales.f__Deinococcaceae.g__Deinococcus		2.065161059		-
p__Chloroflexi.c__Anaerolineae.o__Anaerolineales.f__Anaerolineaceae.g__RBG_16_58_14		3.529572579		6.08E-18
p__Fibrobacterota.c__Fibrobacteria.o__Fibrobacterales.f__Fibrobacteraceae.g__possible_genus_06		0.20170301		-
p__Firmicutes.c__TSAC18.o__norank_c__TSAC18.f__norank_o__norank_c__TSAC18		2.256698872		-
p__Fibrobacterota.c__Fibrobacteria.o__Fibrobacterales.f__Fibrobacteraceae.g__possible_genus_04		1.076764273		-
p__Fibrobacterota.c__Chitinivibrionia.o__norank_c__Chitinivibrionia		2.10749889		5.48E-15
p__Proteobacteria.c__Gammaproteobacteria.o__Cellvibrionales.f__Cellvibrionaceae.g__Cellvibrio		1.26068087		-
p__Armatimonadota.c__unclassified_p__Armatimonadota.o__unclassified_p__Armatimonadota.f__unclassified_p__Armatimonadota.g__unclassified_p__Armatimonadota		1.904994388		7.87E-09
p__Proteobacteria.c__Gammaproteobacteria.o__Enterobacterales.f__Yersiniaceae		0.755530892		-
p__Actinobacteriota.c__Actinobacteria.o__Frankiales.f__Sporichthyaceae	water	4.932241303	4.617616579	3.37E-17
p__Cyanobacteria.c__Cyanobacteriia.o__Cyanobacteriales.f__Phormidiaceae.g__norank_f__Phormidiaceae		0.377794269		-
p__Bacteroidota.c__Bacteroidia.o__Bacteroidales.f__Williamwhitmaniaceae.g__Acetobacteroides		1.363071012		-
p__Verrucomicrobiota.c__Omnitrophia.o__Omnitrophales.f__norank_o__Omnitrophales.g__norank_f__norank_o__Omnitrophales		1.93409677		1.52E-08
p__Armatimonadota.c__unclassified_p__Armatimonadota		1.904994388		7.87E-09
p__Chloroflexi.c__Dehalococcoidia.o__FS117_23B_02.f__norank_o__FS117_23B_02		2.037393582		-
p__Fermentibacterota.c__Fermentibacteria.o__Fermentibacterales.f__Fermentibacteraceae		1.20170301		-
p__Firmicutes.c__Bacilli.o__Lactobacillales.f__Enterococcaceae.g__Enterococcus		0.959650874		-
p__Spirochaetota.c__V2072_189E03.o__norank_c__V2072_189E03.f__norank_o__norank_c__V2072_189E03		1.850063021		6.68E-11
p__Nitrospirota.c__Thermodesulfovibrionia.o__Thermodesulfovibrionales		1.845155687		-
p__Verrucomicrobiota.c__Verrucomicrobiae.o__Chthoniobacterales.f__unclassified_o__Chthoniobacterales.g__unclassified_o__Chthoniobacterales		0.854915524		-
p__Bacteroidota.c__Bacteroidia.o__Sphingobacteriales.f__ST_12K33.g__norank_f__ST_12K33		1.624762611		-
p__Cyanobacteria.c__Cyanobacteriia.o__Limnotrichales.f__Limnotrichaceae		3.328170189		-
p__Cyanobacteria.c__Cyanobacteriia.o__Cyanobacteriales.f__Oscillatoriaceae		1.311833392		-
p__Cyanobacteria.c__Cyanobacteriia.o__SepB_3.f__norank_o__SepB_3.g__norank_f__norank_o__SepB_3		0		-
p__Cyanobacteria.c__Vampirivibrionia.o__Obscuribacterales.f__Obscuribacteraceae.g__norank_f__Obscuribacteraceae		1.97985426		8.90E-11
p__Proteobacteria.c__Gammaproteobacteria.o__MBMPE27.f__norank_o__MBMPE27		1.686002849		-
p__Chloroflexi.c__Dehalococcoidia.o__661239.f__norank_o__661239		2.118156959		1.26E-12
p__Proteobacteria.c__Alphaproteobacteria.o__Rhizobiales.f__Xanthobacteraceae.g__Ancylobacter		1.925792607		-
p__Desulfobacterota.c__Syntrophia.o__Syntrophales.f__Syntrophaceae.g__Syntrophus		3.007882984		2.55E-18
p__Firmicutes.c__Clostridia.o__Oscillospirales.f__Oscillospiraceae.g__Intestinimonas		0.377794269		-
p__Desantisbacteria		1.222892309		-
p__Armatimonadota.c__Chthonomonadetes.o__Chthonomonadales.f__norank_o__Chthonomonadales		2.609942975		2.39E-16
p__Actinobacteriota.c__Thermoleophilia.o__Gaiellales.f__unclassified_o__Gaiellales		1.20170301		-
p__Proteobacteria.c__Gammaproteobacteria.o__Burkholderiales.f__Nitrosomonadaceae.g__GOUTA6		3.257463475		1.10E-18
p__Proteobacteria.c__Alphaproteobacteria.o__Reyranellales		2.903516212		-
p__Spirochaetota.c__V2072_189E03		1.850063021		6.68E-11
p__Proteobacteria.c__Gammaproteobacteria.o__Arenicellales.f__Arenicellaceae		1.104792997		-
p__Gemmatimonadota.c__S0134_terrestrial_group.o__norank_c__S0134_terrestrial_group.f__norank_o__norank_c__S0134_terrestrial_group.g__norank_f__norank_o__norank_c__S0134_terrestrial_group		2.256698872		-
p__Proteobacteria.c__Gammaproteobacteria.o__Aeromonadales.f__Aeromonadaceae		2.745771054		-
p__Firmicutes.c__Desulfitobacteriia		2.78716374		7.89E-14
p__Verrucomicrobiota.c__Lentisphaeria		2.724798848		2.61E-15
p__Patescibacteria.c__Parcubacteria.o__Paceibacterales.f__Paceibacteraceae.g__Candidatus_Paceibacter		1.502733006		-
p__Acidobacteriota.c__Holophagae.o__Holophagales.f__Holophagaceae.g__norank_f__Holophagaceae		2.442252258		3.72E-15
p__Actinobacteriota.c__Actinobacteria.o__Catenulisporales.f__Catenulisporaceae		2.273585017		-
p__Modulibacteria		2.250921033		1.14E-12
p__Chloroflexi.c__SHA_26.o__norank_c__SHA_26.f__norank_o__norank_c__SHA_26		3.067103128		5.28E-19
p__Proteobacteria.c__Gammaproteobacteria.o__KF_JG30_C25.f__norank_o__KF_JG30_C25		2.599643019		6.97E-14
p__Proteobacteria.c__Gammaproteobacteria.o__Gammaproteobacteria_Incertae_Sedis.f__unclassified_o__Gammaproteobacteria_Incertae_Sedis.g__Candidatus_Ovatusbacter		1.709773401		-
p__Verrucomicrobiota.c__Omnitrophia		3.044000144		1.57E-14
p__Bacteroidota.c__Bacteroidia.o__Chitinophagales.f__Chitinophagaceae.g__Edaphobaculum		2.384940491		-
p__Proteobacteria.c__Gammaproteobacteria.o__Gammaproteobacteria_Incertae_Sedis.f__unclassified_o__Gammaproteobacteria_Incertae_Sedis.g__Candidatus_Berkiella		1.873800868		-
p__Planctomycetota.c__Planctomycetes.o__Planctomycetales.f__Gimesiaceae.g__norank_f__Gimesiaceae		0.533682142		-
p__Proteobacteria.c__Gammaproteobacteria.o__Francisellales.f__Francisellaceae.g__Caedibacter_taeniospiralis_group		0.533682142		-
p__Acidobacteriota.c__Subgroup_22.o__norank_c__Subgroup_22		4.053969464		1.15E-17
p__Patescibacteria.c__Parcubacteria.o__Candidatus_Portnoybacteria		0.745771054		-
p__Firmicutes.c__Negativicutes.o__Acidaminococcales.f__Acidaminococcaceae.g__Phascolarctobacterium		1.471534235		-
p__Nitrospirota.c__BMS9AB35.o__norank_c__BMS9AB35		1.819751107		-
p__Actinobacteriota.c__Acidimicrobiia.o__Microtrichales.f__norank_o__Microtrichales		3.541856326		-
p__Cyanobacteria.c__Vampirivibrionia.o__Obscuribacterales.f__Obscuribacteraceae		1.990578126		1.04E-09
p__Firmicutes.c__Bacilli.o__Thermoactinomycetales.f__Thermoactinomycetaceae.g__Thermoactinomyces		1.678824265		-
p__Firmicutes.c__Bacilli.o__Paenibacillales.f__Paenibacillaceae.g__Ammoniphilus		1.377794269		-
p__Proteobacteria.c__Gammaproteobacteria.o__Burkholderiales.f__Oxalobacteraceae.g__norank_f__Oxalobacteraceae		2.829615581		-
p__Proteobacteria.c__Gammaproteobacteria.o__Burkholderiales.f__Aquaspirillaceae.g__Rivicola		0.901658927		-
p__Firmicutes.c__Thermoanaerobacteria		0.599643019		-
p__Patescibacteria.c__Gracilibacteria.o__Absconditabacteriales_SR1		2.062041017		3.91E-11
p__Proteobacteria.c__Gammaproteobacteria.o__Burkholderiales.f__Comamonadaceae.g__Azohydromonas		2.776312951		1.01E-11
p__Chloroflexi.c__Dehalococcoidia.o__Dehalococcoidales.f__Dehalococcoidaceae.g__Dehalogenimonas		1.553885528		-
p__Dependentiae.c__Babeliae.o__Babeliales.f__Babeliaceae.g__norank_f__Babeliaceae		2.113465739		-
p__Acidobacteriota.c__Blastocatellia.o__Blastocatellales.f__Blastocatellaceae		3.287350298		-
p__Patescibacteria.c__ABY1		2.843672608		3.68E-14
p__Firmicutes.c__Negativicutes.o__Veillonellales_Selenomonadales.f__unclassified_o__Veillonellales_Selenomonadales.g__unclassified_o__Veillonellales_Selenomonadales		1.15594552		-
p__Firmicutes.c__Clostridia.o__Peptostreptococcales_Tissierellales.f__Proteiniboraceae		0.678824265		-
p__Cyanobacteria.c__Cyanobacteriia.o__Cyanobacteriales.f__Nostocaceae.g__unclassified_f__Nostocaceae		1.616676358		-
p__Planctomycetota.c__BD7_11.o__norank_c__BD7_11		2.007882984		3.76E-13
p__Spirochaetota.c__Brachyspirae.o__Brachyspirales.f__LH041		0.678824265		-
p__Verrucomicrobiota.c__Verrucomicrobiae.o__Methylacidiphilales.f__Methylacidiphilaceae.g__norank_f__Methylacidiphilaceae		2.884575952		5.18E-09
p__Chloroflexi.c__Chloroflexia.o__Chloroflexales.f__Roseiflexaceae.g__Kouleothrix		2.252855533		-
p__Proteobacteria.c__unclassified_p__Proteobacteria.o__unclassified_p__Proteobacteria		2.30698089		-
p__Actinobacteriota.c__Actinobacteria.o__Micromonosporales.f__Micromonosporaceae.g__Salinispora		1.97985426		-
p__Bdellovibrionota.c__Oligoflexia.o__Silvanigrellales.f__Silvanigrellaceae		3.121767015		-
p__Proteobacteria.c__Alphaproteobacteria.o__Rhodospirillales.f__unclassified_o__Rhodospirillales		0.20170301		-
p__Spirochaetota.c__Spirochaetia.o__Spirochaetales.f__Spirochaetaceae.g__GWE2_31_10		1.713586371		2.53E-09
p__Margulisbacteria.c__norank_p__Margulisbacteria.o__norank_c__norank_p__Margulisbacteria		2.052196082		-
p__Actinobacteriota.c__Actinobacteria.o__Frankiales.f__Nakamurellaceae.g__Nakamurella		1.363071012		-
p__Proteobacteria.c__Alphaproteobacteria.o__Acetobacterales.f__Acetobacteraceae.g__Rhodovastum		1.104792997		-
p__Chloroflexi.c__Anaerolineae.o__1_20.f__norank_o__1_20		3.036759112		6.35E-16
p__Proteobacteria.c__Gammaproteobacteria.o__Burkholderiales.f__A21b		2.852010533		5.88E-17
p__Chloroflexi.c__KD4_96.o__norank_c__KD4_96	sediment	4.533332728	4.214165375	1.71E-18
p__Actinobacteriota.c__Rubrobacteria.o__Rubrobacterales		0.502733006		-
p__Desantisbacteria.c__norank_p__Desantisbacteria.o__norank_c__norank_p__Desantisbacteria.f__norank_o__norank_c__norank_p__Desantisbacteria.g__norank_f__norank_o__norank_c__norank_p__Desantisbacteria		1.222892309		-
p__Actinobacteriota.c__Actinobacteria.o__Kineosporiales		2.678099837		-
p__Proteobacteria.c__Gammaproteobacteria.o__Burkholderiales.f__Comamonadaceae.g__Ideonella		1.513456871		-
p__Acidobacteriota.c__AT_s3_28.o__norank_c__AT_s3_28		3.085364445		5.93E-16
p__Firestonebacteria.c__norank_p__Firestonebacteria.o__norank_c__norank_p__Firestonebacteria.f__norank_o__norank_c__norank_p__Firestonebacteria		1.243095695		-
p__Actinobacteriota.c__Actinobacteria.o__Frankiales.f__Geodermatophilaceae		3.300346736		-
p__Firmicutes.c__Bacilli.o__Caldalkalibacillales		0.678824265		-
p__Fibrobacterota.c__Fibrobacteria.o__Fibrobacterales.f__MAT_CR_H6_H10.g__norank_f__MAT_CR_H6_H10		1.8249523		-
p__Firmicutes.c__Bacilli.o__Thermoactinomycetales.f__Thermoactinomycetaceae.g__norank_f__Thermoactinomycetaceae		1.15594552		-
p__Bacteroidota.c__Bacteroidia.o__Chitinophagales.f__Chitinophagaceae.g__Lacibacter		2.398983568		-
p__Firmicutes.c__Clostridia.o__Clostridiales.f__Clostridiaceae		3.673434662		7.66E-16
p__Desulfobacterota.c__Desulfobaccia.o__Desulfobaccales.f__Desulfobaccaceae.g__Desulfobacca		3.552532284		6.08E-18
p__Bacteroidota.c__Ignavibacteria.o__Ignavibacteriales.f__Melioribacteraceae.g__unclassified_f__Melioribacteraceae		0.377794269		-
p__Proteobacteria.c__Alphaproteobacteria.o__Rhizobiales.f__Rhizobiaceae.g__Nitratireductor		2.952211405		7.08E-14
p__Proteobacteria.c__Gammaproteobacteria.o__Ga0077536.f__norank_o__Ga0077536.g__norank_f__norank_o__Ga0077536		2.073859283		-
p__Gemmatimonadota.c__Longimicrobia.o__Longimicrobiales.f__Longimicrobiaceae.g__YC_ZSS_LKJ147		0.20170301		-
p__Fibrobacterota.c__Fibrobacteria.o__Fibrobacterales.f__B122.g__norank_f__B122		1.953751458		6.44E-12
p__Proteobacteria.c__Alphaproteobacteria.o__Rhizobiales.f__Xanthobacteraceae.g__Rhodoplanes		1.363071012		-
p__Firmicutes.c__Bacilli.o__unclassified_c__Bacilli.f__unclassified_c__Bacilli		1.405822993		-
p__Bacteroidota.c__Bacteroidia.o__Chitinophagales.f__Chitinophagaceae.g__Puia		0.97985426		-
p__Desulfobacterota.c__Desulfobacteria.o__Desulfobacterales.f__Desulfococcaceae.g__unclassified_f__Desulfococcaceae		0.502733006		-
p__Firmicutes.c__Bacilli.o__Staphylococcales.f__Gemellaceae.g__Gemella		1.097953573		-
p__Actinobacteriota.c__Actinobacteria.o__KIST_JJY010.f__norank_o__KIST_JJY010.g__norank_f__norank_o__KIST_JJY010		0.97985426		-
p__Proteobacteria.c__Alphaproteobacteria.o__Paracaedibacterales		2.580307354		3.94E-15
p__Armatimonadota.c__DG_56.o__norank_c__DG_56		3.487147793		3.18E-18
p__Dependentiae.c__Babeliae.o__Babeliales.f__Babeliaceae.g__unclassified_f__Babeliaceae		0.533682142		-
p__Proteobacteria.c__Gammaproteobacteria.o__Thiotrichales.f__Thiotrichaceae.g__Thiothrix		0.056560887		-
p__Chloroflexi.c__Ktedonobacteria.o__Ktedonobacterales.f__norank_o__Ktedonobacterales		0.854915524		-
p__Acidobacteriota.c__norank_p__Acidobacteriota.o__norank_c__norank_p__Acidobacteriota.f__norank_o__norank_c__norank_p__Acidobacteriota.g__norank_f__norank_o__norank_c__norank_p__Acidobacteriota		1.648861041		-
p__Firmicutes.c__Clostridia.o__Eubacteriales.f__Eubacteriaceae.g__Acetobacterium		0.599643019		-
p__Proteobacteria.c__Gammaproteobacteria.o__Methylococcales.f__Methylomonadaceae.g__Methylosarcina		1.179426615		-
p__Campilobacterota.c__Campylobacteria.o__Campylobacterales.f__Sulfurospirillaceae.g__Sulfurospirillum		0.20170301		-
p__Actinobacteriota.c__Actinobacteria.o__Pseudonocardiales.f__Pseudonocardiaceae.g__Kutzneria		0.357590883		-
p__Bacteroidota.c__Bacteroidia.o__Bacteroidales.f__Dysgonomonadaceae.g__Dysgonomonas		0.20170301		-
p__Proteobacteria.c__Gammaproteobacteria.o__Burkholderiales.f__Hydrogenophilaceae.g__unclassified_f__Hydrogenophilaceae		0.502733006		-
p__Proteobacteria.c__Gammaproteobacteria.o__Competibacterales.f__Competibacteraceae.g__Candidatus_Competibacter		1.869155963		-
p__FW113.c__norank_p__FW113.o__norank_c__norank_p__FW113.f__norank_o__norank_c__norank_p__FW113.g__norank_f__norank_o__norank_c__norank_p__FW113		0.377794269		-
p__Verrucomicrobiota.c__Verrucomicrobiae.o__Opitutales		2.553490535		-
p__Planctomycetota.c__unclassified_p__Planctomycetota.o__unclassified_p__Planctomycetota		2.769317453		-
p__Proteobacteria.c__Gammaproteobacteria.o__1013_28_CG33.f__norank_o__1013_28_CG33		1.502733006		-
p__Desulfobacterota.c__Desulfobacteria.o__Desulfobacterales.f__unclassified_o__Desulfobacterales.g__unclassified_o__Desulfobacterales		2.190707626		9.82E-14
p__Proteobacteria.c__Alphaproteobacteria.o__Azospirillales.f__Inquilinaceae		1.010803397		-
p__Actinobacteriota.c__Thermoleophilia.o__Gaiellales.f__unclassified_o__Gaiellales.g__unclassified_o__Gaiellales		1.20170301		-
p__Campilobacterota.c__Campylobacteria.o__Campylobacterales.f__Arcobacteraceae.g__Pseudarcobacter		0.97985426		-
p__Proteobacteria.c__Gammaproteobacteria.o__Burkholderiales.f__Comamonadaceae.g__Leptothrix		2.357039048		-
p__Proteobacteria.c__Alphaproteobacteria.o__Acetobacterales.f__Acetobacteraceae.g__Rhodovarius		1.26068087		-
p__Actinobacteriota.c__Actinobacteria.o__Corynebacteriales.f__Nocardiaceae.g__Smaragdicoccus		0.599643019		-
p__Desulfobacterota.c__Desulfobacteria.o__Desulfobacterales.f__Desulfosarcinaceae.g__Desulfatirhabdium		2.252855533		2.12E-13
p__Firmicutes.c__Clostridia.o__Clostridia_UCG_014		0.900673014		-
p__Gemmatimonadota.c__Longimicrobia		0.97985426		-
p__Nitrospinota.c__P9X2b3D02.o__norank_c__P9X2b3D02.f__norank_o__norank_c__P9X2b3D02.g__norank_f__norank_o__norank_c__P9X2b3D02		3.854867266		3.99E-17
p__Chloroflexi.c__Dehalococcoidia.o__Dehalococcoidales.f__norank_o__Dehalococcoidales		2.636271914		6.87E-19
p__Verrucomicrobiota.c__Verrucomicrobiae.o__B29		1.572770872		1.93E-08
p__Cyanobacteria.c__Cyanobacteriia.o__Cyanobacteriales.f__Phormidiaceae.g__Cephalothrix_SAG_75_79		2.431309233		-
p__Chloroflexi.c__Anaerolineae.o__SBR1031.f__A4b.g__norank_f__A4b		3.228644638		5.33E-14
p__Proteobacteria.c__Gammaproteobacteria.o__Burkholderiales.f__Comamonadaceae.g__Methylibium		1.432151931		-
p__Proteobacteria.c__Alphaproteobacteria.o__Caedibacterales.f__Caedibacteraceae.g__Caedibacter		0.901658927		-
p__Cyanobacteria.c__Cyanobacteriia.o__Cyanobacteriales.f__Cyanobacteriales_Incertae_Sedis.g__Phormidium_SAG_81_79		0.533682142		-
p__Patescibacteria.c__Parcubacteria.o__Candidatus_Yanofskybacteria.f__norank_o__Candidatus_Yanofskybacteria		1.896308209		1.03E-08
p__Chloroflexi.c__Dehalococcoidia.o__MSBL5.f__norank_o__MSBL5.g__norank_f__norank_o__MSBL5		3.161935883		4.28E-16
p__Caldisericota.c__Caldisericia.o__Caldisericales.f__Caldisericaceae		1.26240085		-
p__Bacteroidota.c__Ignavibacteria.o__Ignavibacteriales.f__unclassified_o__Ignavibacteriales		1.332036779		-
p__norank_k__norank		2.475860859		2.62E-15
p__Desulfobacterota.c__Desulfovibrionia.o__Desulfovibrionales		2.167844743		1.59E-07
p__Chloroflexi.c__Chloroflexia.o__Chloroflexales.f__Chloroflexaceae.g__unclassified_f__Chloroflexaceae		1.859714407		-
p__Proteobacteria.c__Gammaproteobacteria.o__Burkholderiales.f__unclassified_o__Burkholderiales.g__unclassified_o__Burkholderiales		3.237132748		2.99E-10
p__Spirochaetota.c__Brachyspirae		1.648861041		-
p__Firmicutes.c__Bacilli.o__Aneurinibacillales		0		-
p__Acidobacteriota.c__Acidobacteriae.o__Bryobacterales.f__Bryobacteraceae.g__Bryobacter		3.37561735		1.95E-17
p__NKB15		2.474704282		6.40E-13
p__Proteobacteria.c__Gammaproteobacteria.o__Steroidobacterales.f__Steroidobacteraceae		4.22202285		2.90E-15
p__Verrucomicrobiota.c__Chlamydiae.o__Chlamydiales.f__Simkaniaceae.g__norank_f__Simkaniaceae		1.97563898		-
p__Proteobacteria.c__Gammaproteobacteria.o__Xanthomonadales.f__Rhodanobacteraceae.g__Rhodanobacter		2.367540635		-
p__Planctomycetota.c__028H05_P_BN_P5.o__norank_c__028H05_P_BN_P5		0.803763001		-
p__Firmicutes.c__Limnochordia.o__Limnochordales		0.854915524		-
p__Cyanobacteria.c__Cyanobacteriia.o__Cyanobacteriales.f__Cyanobacteriales_Incertae_Sedis		2.367540635		-
p__Verrucomicrobiota.c__Omnitrophia.o__Omnitrophales.f__unclassified_o__Omnitrophales.g__unclassified_o__Omnitrophales		0.900673014		-
p__Proteobacteria.c__Gammaproteobacteria.o__Vibrionales.f__Vibrionaceae.g__unclassified_f__Vibrionaceae		0.658620879		-
p__Campilobacterota.c__Campylobacteria		2.527013382		2.15E-08
p__Bacteroidota.c__Bacteroidia.o__Bacteroidales.f__Rikenellaceae.g__norank_f__Rikenellaceae		0.377794269		-
p__Chloroflexi.c__Dehalococcoidia.o__FW22.f__norank_o__FW22		2.096572667		3.14E-14
p__Patescibacteria.c__Parcubacteria.o__unclassified_c__Parcubacteria		2.649635876		4.11E-13
p__Bacteroidota.c__Bacteroidia.o__Flavobacteriales.f__unclassified_o__Flavobacteriales		1.357590883		-
p__Bacteroidota.c__Bacteroidia.o__Sphingobacteriales.f__Sphingobacteriaceae.g__Solitalea		1.287009809		-
p__Actinobacteriota.c__Actinobacteria.o__PeM15.f__norank_o__PeM15		4.009933938		-
p__Acidobacteriota.c__Acidobacteriae.o__AKIW659.f__norank_o__AKIW659		2.829580705		1.16E-14
p__Proteobacteria.c__unclassified_p__Proteobacteria.o__unclassified_p__Proteobacteria.f__unclassified_p__Proteobacteria.g__unclassified_p__Proteobacteria		2.30698089		-
p__Bacteroidota.c__Bacteroidia.o__Flavobacteriales.f__NS9_marine_group		2.847549362		2.04E-08
p__Firmicutes.c__Bacilli.o__Thermoactinomycetales.f__Thermoactinomycetaceae.g__Shimazuella		1.104792997		-
p__Bacteroidota.c__Bacteroidia.o__SM1A07.f__norank_o__SM1A07		0.502733006		-
p__Proteobacteria.c__Gammaproteobacteria.o__Competibacterales		1.869155963		-
p__Methylomirabilota.c__Methylomirabilia.o__Methylomirabilales.f__Methylomirabilaceae.g__Z114MB74		2.927614642		3.84E-17
p__Nitrospirota.c__BMS9AB35		1.819751107		-
p__Nitrospinota.c__P9X2b3D02.o__norank_c__P9X2b3D02.f__norank_o__norank_c__P9X2b3D02		3.854867266		3.99E-17
p__Proteobacteria.c__Gammaproteobacteria.o__R7C24.f__norank_o__R7C24.g__norank_f__norank_o__R7C24		2.109639331		-
p__Proteobacteria.c__Gammaproteobacteria.o__norank_c__Gammaproteobacteria.f__norank_o__norank_c__Gammaproteobacteria		1.980840173		-
p__Planctomycetota.c__Planctomycetes		4.071585151		8.94E-16
p__Desulfobacterota.c__Desulfobacteria.o__Desulfobacterales		3.574430951		7.38E-18
p__Actinobacteriota.c__Actinobacteria.o__Micromonosporales.f__Micromonosporaceae.g__Luedemannella		2.165490837		1.25E-08
p__Verrucomicrobiota.c__Verrucomicrobiae.o__Chthoniobacterales.f__unclassified_o__Chthoniobacterales		0.854915524		-
p__Verrucomicrobiota.c__Chlamydiae.o__Chlamydiales.f__Simkaniaceae.g__unclassified_f__Simkaniaceae		2.887149556		-
p__Elusimicrobiota.c__unclassified_p__Elusimicrobiota.o__unclassified_p__Elusimicrobiota.f__unclassified_p__Elusimicrobiota.g__unclassified_p__Elusimicrobiota		1.8249523		2.73E-08
p__Firmicutes.c__unclassified_p__Firmicutes		2.706173873		-
p__Proteobacteria.c__Gammaproteobacteria.o__Burkholderiales.f__Comamonadaceae.g__Caenimonas		2.247025989		-
p__Verrucomicrobiota.c__Verrucomicrobiae.o__Pedosphaerales.f__Pedosphaeraceae.g__Pedosphaera		1.131121936		-
p__Firmicutes.c__Clostridia.o__Lachnospirales.f__norank_o__Lachnospirales.g__norank_f__norank_o__Lachnospirales		1.131121936		-
p__Verrucomicrobiota.c__Verrucomicrobiae.o__Verrucomicrobiales.f__Verrucomicrobiaceae		2.946981906		-
p__Firmicutes.c__Clostridia.o__Thermincolales		2.115516862		5.75E-11
p__Firmicutes.c__unclassified_p__Firmicutes.o__unclassified_p__Firmicutes.f__unclassified_p__Firmicutes.g__unclassified_p__Firmicutes		2.706173873		-
p__Proteobacteria.c__Alphaproteobacteria.o__AT_s3_44.f__norank_o__AT_s3_44		1.010803397		-
p__Proteobacteria.c__Alphaproteobacteria.o__Sphingomonadales.f__Sphingomonadaceae.g__unclassified_f__Sphingomonadaceae		2.506809996		-
p__Chloroflexi.c__Anaerolineae.o__MSB_5B2		2.465339079		-
p__Patescibacteria.c__Microgenomatia.o__Candidatus_Beckwithbacteria.f__norank_o__Candidatus_Beckwithbacteria		0.745771054		-
p__Cyanobacteria.c__Cyanobacteriia.o__Pseudanabaenales.f__Pseudanabaenaceae.g__Pseudanabaena_PCC_7403		0.834712138		-
p__Cyanobacteria.c__Cyanobacteriia.o__Cyanobacteriales.f__Microcystaceae		3.26149441		-
p__Fibrobacterota.c__Fibrobacteria.o__Fibrobacterales.f__Fibrobacteraceae.g__unclassified_f__Fibrobacteraceae		1.097953573		-
p__Spirochaetota.c__Brachyspirae.o__Brachyspirales.f__Brachyspirales_Incertae_Sedis.g__Exilispira		1.444741059		-
p__Patescibacteria.c__Parcubacteria.o__Candidatus_Moranbacteria.f__norank_o__Candidatus_Moranbacteria.g__norank_f__norank_o__Candidatus_Moranbacteria		2.158351589		3.37E-09
p__Planctomycetota.c__Phycisphaerae		3.275358885		-
p__Desulfobacterota.c__Desulfobacteria.o__Desulfobacterales.f__Desulfosarcinaceae.g__LCP_80		1.315646362		-
p__Patescibacteria.c__Gracilibacteria.o__Candidatus_Abawacabacteria		1.315646362		-
p__Fibrobacterota.c__Fibrobacteria.o__Fibrobacterales.f__MAT_CR_H6_H10		1.8249523		-
p__Bacteroidota.c__Rhodothermia.o__Balneolales.f__Balneolaceae.g__norank_f__Balneolaceae		0.755530892		-
p__Actinobacteriota.c__Acidimicrobiia.o__norank_c__Acidimicrobiia.f__norank_o__norank_c__Acidimicrobiia		2.83919274		-
p__Bacteroidota.c__Bacteroidia.o__Cytophagales.f__Cytophagaceae.g__Rhodocytophaga		0.377794269		-
p__Actinobacteriota.c__Actinobacteria.o__Actinomycetales.f__Actinomycetaceae		1.311833392		-
p__Armatimonadota.c__Armatimonadia.o__Armatimonadales.f__norank_o__Armatimonadales.g__norank_f__norank_o__Armatimonadales		0.834712138		-
p__Cyanobacteria.c__Cyanobacteriia.o__Synechococcales.f__Cyanobiaceae.g__unclassified_f__Cyanobiaceae		1.624762611		-
p__Actinobacteriota.c__unclassified_p__Actinobacteriota.o__unclassified_p__Actinobacteriota		2.468874738		-
p__Proteobacteria.c__Gammaproteobacteria.o__Burkholderiales.f__Burkholderiaceae.g__unclassified_f__Burkholderiaceae		1.93737448		-
p__Proteobacteria.c__Gammaproteobacteria.o__Burkholderiales.f__Neisseriaceae		2.220913743		-
p__Cyanobacteria.c__Cyanobacteriia.o__Cyanobacteriales.f__Nostocaceae.g__Anabaena_XPORK15F		1.65654787		-
p__Verrucomicrobiota.c__Omnitrophia.o__Omnitrophales.f__Omnitrophaceae		3.005501418		2.86E-14
p__Proteobacteria.c__Gammaproteobacteria.o__Beggiatoales.f__Beggiatoaceae.g__unclassified_f__Beggiatoaceae		0.678824265		-
p__Cyanobacteria.c__Cyanobacteriia.o__Cyanobacteriales.f__Coleofasciculaceae.g__Microcoleus_PCC_7113		1.781486607		-
p__Firmicutes.c__Bacilli.o__Erysipelotrichales.f__Erysipelatoclostridiaceae		1.378780182		-
p__Firmicutes.c__Thermacetogenia.o__Thermacetogeniales		1.232652146		-
p__Cyanobacteria.c__Cyanobacteriia.o__Chloroplast.f__norank_o__Chloroplast	water	4.690241388	4.371011954	2.52E-12
p__Acidobacteriota.c__AT_s3_28.o__norank_c__AT_s3_28.f__norank_o__norank_c__AT_s3_28		3.085364445		5.93E-16
p__Actinobacteriota.c__Acidimicrobiia.o__norank_c__Acidimicrobiia.f__norank_o__norank_c__Acidimicrobiia.g__norank_f__norank_o__norank_c__Acidimicrobiia		2.83919274		-
p__Firmicutes.c__Bacilli.o__Mycoplasmatales.f__Mycoplasmataceae		1.764131063		-
p__Proteobacteria.c__Gammaproteobacteria.o__Pseudomonadales.f__Pseudomonadaceae.g__Pseudomonas	water	4.58687587	4.26420081	1.22E-18
p__Proteobacteria.c__Gammaproteobacteria.o__Burkholderiales.f__Methylophilaceae.g__unclassified_f__Methylophilaceae		2.550007873		2.34E-12
p__Chloroflexi.c__Dehalococcoidia.o__Napoli_4B_65.f__norank_o__Napoli_4B_65.g__norank_f__norank_o__Napoli_4B_65		1.104792997		-
p__Patescibacteria.c__Microgenomatia.o__Candidatus_Woesebacteria.f__norank_o__Candidatus_Woesebacteria		1.921862313		-
p__Planctomycetota.c__Brocadiae.o__Brocadiales		2.15594552		6.11E-12
p__Bacteroidota.c__Ignavibacteria.o__Ignavibacteriales.f__SR_FBR_L83.g__norank_f__SR_FBR_L83		1.608243191		-
p__Proteobacteria.c__Alphaproteobacteria.o__Rhizobiales.f__Xanthobacteraceae.g__Pseudolabrys		2.83009194		-
p__Proteobacteria.c__Gammaproteobacteria.o__Cellvibrionales.f__Porticoccaceae		2.172514621		7.92E-11
p__Proteobacteria.c__Gammaproteobacteria.o__Burkholderiales.f__Alcaligenaceae.g__Candidimonas		2.065161059		-
p__Firmicutes.c__Clostridia.o__Oscillospirales.f__Butyricicoccaceae.g__Butyricicoccus		0.755530892		-
p__Firmicutes.c__Bacilli.o__Aneurinibacillales.f__Aneurinibacillaceae		0		-
p__CK_2C2_2.c__norank_p__CK_2C2_2		1.15594552		-
p__Proteobacteria.c__Gammaproteobacteria.o__Burkholderiales.f__Sulfuricellaceae.g__Sulfurirhabdus		0.9420657		-
p__Patescibacteria.c__Gracilibacteria.o__Candidatus_Peribacteria		1.850063021		-
p__Caldisericota		2.475860859		3.38E-14
p__Actinobacteriota.c__Actinobacteria.o__Micrococcales.f__Intrasporangiaceae.g__Oryzihumus		3.727719031		-
p__Nitrospirota.c__661256.o__norank_c__661256.f__norank_o__norank_c__661256.g__norank_f__norank_o__norank_c__661256		0.803763001		-
p__Desulfobacterota.c__Desulfobulbia.o__Desulfobulbales.f__Desulfobulbaceae.g__Desulfobulbus		2.346277218		3.75E-12
p__Actinobacteriota.c__Coriobacteriia.o__FS118_23B_02		1.859714407		-
p__Proteobacteria.c__Gammaproteobacteria.o__Burkholderiales.f__Rhodocyclaceae.g__Dechloromonas		3.106959059		-
p__Proteobacteria.c__Alphaproteobacteria.o__AT_s3_44.f__norank_o__AT_s3_44.g__norank_f__norank_o__AT_s3_44		1.010803397		-
p__Elusimicrobiota.c__Lineage_IIb.o__norank_c__Lineage_IIb		2.079649962		1.20E-12
p__Firmicutes.c__Clostridia.o__norank_c__Clostridia		3.32669603		3.21E-18
p__Acidobacteriota.c__Subgroup_11.o__norank_c__Subgroup_11.f__norank_o__norank_c__Subgroup_11.g__norank_f__norank_o__norank_c__Subgroup_11		2.919789305		2.09E-16
p__Chloroflexi.c__Anaerolineae.o__C10_SB1A.f__norank_o__C10_SB1A		2.181706382		4.52E-13
p__Acidobacteriota.c__Acidobacteriae.o__Subgroup_15		2.172514621		3.04E-11
p__Verrucomicrobiota.c__Verrucomicrobiae.o__unclassified_c__Verrucomicrobiae		1.523922305		-
p__Patescibacteria.c__Gracilibacteria.o__Candidatus_Peribacteria.f__norank_o__Candidatus_Peribacteria		1.850063021		-
p__Bacteroidota.c__Bacteroidia.o__Flavobacteriales.f__Cryomorphaceae		1.943051613		-
p__Verrucomicrobiota.c__Verrucomicrobiae.o__Pedosphaerales.f__Pedosphaeraceae		3.603878385		1.48E-13
p__Firmicutes.c__Clostridia.o__norank_c__Clostridia.f__Gracilibacteraceae.g__Gracilibacter		1.563430846		-
p__Proteobacteria.c__Alphaproteobacteria.o__Rhizobiales.f__Xanthobacteraceae.g__Bradyrhizobium		3.349997108		-
p__Bacteroidota.c__Bacteroidia.o__Cytophagales.f__Spirosomaceae.g__Pseudarcicella		2.604335593		-
p__Chloroflexi.c__Chloroflexia.o__Thermomicrobiales		4.28269661		-
p__Acidobacteriota.c__Acidobacteriae.o__Subgroup_12.f__norank_o__Subgroup_12		2.227008875		2.31E-15
p__Proteobacteria.c__Alphaproteobacteria.o__Rhodospirillales.f__Rhodospirillaceae.g__norank_f__Rhodospirillaceae		1.746756967		-
p__Proteobacteria.c__Alphaproteobacteria.o__Elsterales.f__Elsteraceae.g__Aliidongia		0.533682142		-
p__Entotheonellaeota.c__Entotheonellia.o__Entotheonellales		1.298613023		-
p__Desulfobacterota.c__Desulfuromonadia.o__Geobacterales.f__Geobacteraceae.g__Geotalea		0.377794269		-
p__Fibrobacterota.c__Fibrobacteria.o__Fibrobacterales.f__B122		1.953751458		6.44E-12
p__Desulfobacterota.c__Desulfobulbia.o__Desulfobulbales.f__Desulfobulbaceae.g__Candidatus_Electronema		1.456975515		-
p__Acidobacteriota.c__Blastocatellia.o__unclassified_c__Blastocatellia		0.599643019		-
p__Actinobacteriota.c__Actinobacteria.o__Streptomycetales.f__Streptomycetaceae		3.507913518		9.02E-12
p__Proteobacteria.c__Gammaproteobacteria.o__Burkholderiales.f__Rhodocyclaceae.g__Candidatus_Accumulibacter		0.900673014		-
p__Actinobacteriota.c__Actinobacteria.o__Micromonosporales.f__Micromonosporaceae.g__Allocatelliglobosispora		1.845155687		-
p__Actinobacteriota.c__Actinobacteria.o__Propionibacteriales.f__Propionibacteriaceae.g__Cutibacterium		1.518958885		-
p__Patescibacteria.c__Microgenomatia.o__unclassified_c__Microgenomatia.f__unclassified_c__Microgenomatia.g__unclassified_c__Microgenomatia		1.581914252		-
p__Cyanobacteria.c__unclassified_p__Cyanobacteria		2.062041017		-
p__RCP2_54.c__norank_p__RCP2_54.o__norank_c__norank_p__RCP2_54.f__norank_o__norank_c__norank_p__RCP2_54		3.299827348		7.84E-16
p__Cyanobacteria.c__Cyanobacteriia.o__Cyanobacteriales.f__Gloeocapsaceae.g__Gleocapsa		2.423916808		-
p__Patescibacteria.c__Parcubacteria.o__Candidatus_Giovannonibacteria.f__norank_o__Candidatus_Giovannonibacteria.g__norank_f__norank_o__Candidatus_Giovannonibacteria		0.20170301		-
p__Patescibacteria.c__Parcubacteria.o__Candidatus_Jorgensenbacteria		1.706852988		-
p__Bdellovibrionota.c__Bdellovibrionia.o__Bdellovibrionales.f__Bdellovibrionaceae		3.073275946		5.39E-14
p__Chloroflexi.c__OLB14.o__norank_c__OLB14		3.522679687		2.23E-18
p__Firmicutes.c__Bacilli.o__Mycoplasmatales		1.764131063		-
p__Myxococcota.c__unclassified_p__Myxococcota.o__unclassified_p__Myxococcota.f__unclassified_p__Myxococcota.g__unclassified_p__Myxococcota		2.336835661		3.89E-16
p__Acidobacteriota.c__Holophagae.o__Holophagales.f__Holophagaceae.g__unclassified_f__Holophagaceae		2.237132748		2.40E-12
p__Proteobacteria.c__Gammaproteobacteria.o__Methylococcales.f__Methylomonadaceae.g__pLW_20		2.247025989		-
p__Chloroflexi.c__Anaerolineae.o__Ardenticatenales.f__norank_o__Ardenticatenales		3.018275706		1.01E-17
p__Bacteroidota.c__Ignavibacteria.o__Ignavibacteriales.f__Ignavibacteriaceae.g__Ignavibacterium		2.871484625		1.37E-17
p__Sva0485.c__norank_p__Sva0485.o__norank_c__norank_p__Sva0485.f__norank_o__norank_c__norank_p__Sva0485.g__norank_f__norank_o__norank_c__norank_p__Sva0485	sediment	4.341849514	4.043171292	1.92E-18
p__Verrucomicrobiota.c__Chlamydiae.o__Chlamydiales.f__Simkaniaceae		2.973540935		-
p__Nitrospirota.c__Thermodesulfovibrionia.o__norank_c__Thermodesulfovibrionia.f__norank_o__norank_c__Thermodesulfovibrionia	sediment	4.509701512	4.210884198	2.52E-18
p__Proteobacteria.c__Alphaproteobacteria.o__Rickettsiales.f__Anaplasmataceae.g__Candidatus_Xenohaliotis		0.854915524		-
p__Deinococcota		2.271740877		-
p__Actinobacteriota.c__Actinobacteria.o__Propionibacteriales.f__Propionibacteriaceae.g__Micropruina		0.658620879		-
p__Cloacimonadota		2.043687815		-
p__Bacteroidota.c__Bacteroidia.o__Bacteroidales.f__Rikenellaceae.g__Anaerocella		1.179426615		-
p__Nitrospirota.c__Thermodesulfovibrionia.o__unclassified_c__Thermodesulfovibrionia.f__unclassified_c__Thermodesulfovibrionia		1.563430846		-
p__Proteobacteria.c__Gammaproteobacteria.o__Burkholderiales.f__Sulfuricellaceae.g__Sulfuriferula		1.491737621		-
p__Proteobacteria.c__Alphaproteobacteria.o__Rhizobiales.f__Beijerinckiaceae.g__Methylocystis		4.016117098		-
p__Elusimicrobiota.c__Elusimicrobia.o__Lineage_IV.f__norank_o__Lineage_IV		2.559637857		9.37E-18
p__Proteobacteria.c__Alphaproteobacteria.o__Rhizobiales.f__Beijerinckiaceae.g__Roseiarcus		1.563430846		-
p__Proteobacteria.c__Gammaproteobacteria.o__Alteromonadales.f__Shewanellaceae		0.056560887		-
p__Firmicutes.c__Desulfitobacteriia.o__Desulfitobacteriales.f__unclassified_o__Desulfitobacteriales.g__unclassified_o__Desulfitobacteriales		0.377794269		-
p__Poribacteria.c__norank_p__Poribacteria.o__norank_c__norank_p__Poribacteria.f__norank_o__norank_c__norank_p__Poribacteria.g__norank_f__norank_o__norank_c__norank_p__Poribacteria		2.363071012		2.62E-15
p__Cyanobacteria.c__Cyanobacteriia.o__Synechococcales.f__Synechococcaceae		3.190419013		-
p__Proteobacteria.c__Alphaproteobacteria.o__Rhizobiales.f__Xanthobacteraceae.g__unclassified_f__Xanthobacteraceae		3.090443971		4.60E-18
p__Proteobacteria.c__Gammaproteobacteria.o__Xanthomonadales.f__Xanthomonadaceae.g__Arenimonas		3.217272317		-
p__WPS_2.c__norank_p__WPS_2.o__norank_c__norank_p__WPS_2.f__norank_o__norank_c__norank_p__WPS_2		2.528038871		-
p__Proteobacteria.c__Gammaproteobacteria.o__Acidiferrobacterales.f__Acidiferrobacteraceae.g__Sulfurifustis		2.535150285		1.67E-15
p__Proteobacteria.c__Gammaproteobacteria.o__Aeromonadales		2.745771054		-
p__Nitrospirota.c__4_29_1.o__norank_c__4_29_1.f__norank_o__norank_c__4_29_1		3.736109909		9.05E-19
p__Chloroflexi.c__Chloroflexia.o__Chloroflexales.f__Chloroflexaceae.g__Candidatus_Chlorothrix		0		-
p__Bdellovibrionota.c__Bdellovibrionia.o__Bacteriovoracales.f__Bacteriovoracaceae		2.226822603		-
p__Bacteroidota.c__Bacteroidia.o__unclassified_c__Bacteroidia.f__unclassified_c__Bacteroidia		2.060882261		-
p__Patescibacteria.c__ABY1.o__Candidatus_Falkowbacteria.f__norank_o__Candidatus_Falkowbacteria		2.118156959		2.38E-11
p__Elusimicrobiota.c__Elusimicrobia.o__unclassified_c__Elusimicrobia.f__unclassified_c__Elusimicrobia		1.347831046		-
p__Proteobacteria.c__Alphaproteobacteria.o__Rhodobacterales.f__Rhodobacteraceae.g__Tropicimonas		1.887444749		-
p__Entotheonellaeota.c__Entotheonellia.o__Entotheonellales.f__Entotheonellaceae.g__norank_f__Entotheonellaceae		1.298613023		-
p__Dependentiae.c__Babeliae.o__Babeliales.f__unclassified_o__Babeliales.g__unclassified_o__Babeliales		2.160364608		-
p__Chloroflexi.c__SL56_marine_group.o__norank_c__SL56_marine_group.f__norank_o__norank_c__SL56_marine_group.g__norank_f__norank_o__norank_c__SL56_marine_group		3.341442602		1.20E-18
p__Verrucomicrobiota.c__Verrucomicrobiae.o__S_BQ2_57_soil_group.f__norank_o__S_BQ2_57_soil_group		2.69932366		6.53E-17
p__Chloroflexi.c__Anaerolineae.o__Anaerolineales.f__Anaerolineaceae.g__UTCFX1		0.502733006		-
p__Firmicutes.c__Bacilli.o__Paenibacillales.f__Paenibacillaceae		2.652721462		5.52E-11
p__Verrucomicrobiota.c__Verrucomicrobiae.o__Verrucomicrobiales.f__Rubritaleaceae.g__unclassified_f__Rubritaleaceae		1.243095695		-
p__Dependentiae		2.792767617		-
p__Actinobacteriota.c__unclassified_p__Actinobacteriota		2.468874738		-
p__Proteobacteria.c__Alphaproteobacteria.o__Caulobacterales.f__Parvularculaceae		1.563430846		-
p__Acidobacteriota.c__Acidobacteriae.o__Bryobacterales		3.37561735		1.95E-17
p__WS4.c__norank_p__WS4.o__norank_c__norank_p__WS4.f__norank_o__norank_c__norank_p__WS4		2.203869072		3.00E-13
p__Nitrospinota.c__MT5B39.o__norank_c__MT5B39.f__norank_o__norank_c__MT5B39.g__norank_f__norank_o__norank_c__MT5B39		0.20170301		-
p__Armatimonadota.c__norank_p__Armatimonadota.o__norank_c__norank_p__Armatimonadota.f__norank_o__norank_c__norank_p__Armatimonadota		2.909273186		4.92E-17
p__Proteobacteria.c__Gammaproteobacteria.o__Burkholderiales.f__Chitinimonadaceae.g__Chitinimonas		1.487924652		-
p__Bacteroidota.c__Bacteroidia.o__Bacteroidales.f__Dysgonomonadaceae		0.20170301		-
p__Elusimicrobiota.c__Elusimicrobia.o__Lineage_IV.f__norank_o__Lineage_IV.g__norank_f__norank_o__Lineage_IV		2.559637857		9.37E-18
p__Actinobacteriota.c__Actinobacteria.o__Kineosporiales.f__Kineosporiaceae.g__Kineosporia		2.027777813		-
p__Armatimonadota.c__Fimbriimonadia.o__Fimbriimonadales.f__norank_o__Fimbriimonadales		0.9420657		-
p__Patescibacteria.c__Gracilibacteria.o__Candidatus_Peribacteria.f__norank_o__Candidatus_Peribacteria.g__norank_f__norank_o__Candidatus_Peribacteria		1.850063021		-
p__Cyanobacteria.c__Sericytochromatia.o__norank_c__Sericytochromatia.f__norank_o__norank_c__Sericytochromatia.g__norank_f__norank_o__norank_c__Sericytochromatia		2.702762272		-
p__Patescibacteria.c__ABY1.o__unclassified_c__ABY1		2.241117129		9.59E-09
p__Actinobacteriota.c__Coriobacteriia.o__unclassified_c__Coriobacteriia.f__unclassified_c__Coriobacteriia		2.877939227		4.40E-16
p__Myxococcota.c__Myxococcia.o__Myxococcales.f__Myxococcaceae.g__norank_f__Myxococcaceae		3.139471577		4.24E-18
p__Bdellovibrionota.c__Bdellovibrionia.o__Bacteriovoracales		2.226822603		-
p__Acidobacteriota.c__Subgroup_18.o__norank_c__Subgroup_18		3.92993501		1.23E-18
p__Actinobacteriota.c__Actinobacteria.o__Corynebacteriales.f__Nocardiaceae.g__Rhodococcus		4.063967239		-
p__Cyanobacteria.c__Cyanobacteriia.o__Phormidesmiales		2.357590883		-
p__Actinobacteriota.c__unclassified_p__Actinobacteriota.o__unclassified_p__Actinobacteriota.f__unclassified_p__Actinobacteriota		2.468874738		-
p__Abditibacteriota.c__Abditibacteria.o__Abditibacteriales		0.745771054		-
p__Patescibacteria.c__Saccharimonadia.o__Saccharimonadales.f__norank_o__Saccharimonadales.g__norank_f__norank_o__Saccharimonadales		3.573756785		-
p__Proteobacteria.c__Alphaproteobacteria.o__Defluviicoccales.f__Defluviicoccaceae		1.468874738		-
p__Cyanobacteria.c__Cyanobacteriia.o__Cyanobacteriales.f__Nostocaceae.g__Cylindrospermopsis_CRJ1		1.959650874		-
p__Firmicutes.c__Bacilli.o__Bacillales.f__Planococcaceae		2.241117129		3.43E-10
p__Bacteroidota.c__Bacteroidia.o__Cytophagales.f__Cyclobacteriaceae.g__Algoriphagus		2.314239462		-
p__Firmicutes.c__Clostridia.o__Oscillospirales.f__Ethanoligenenaceae.g__norank_f__Ethanoligenenaceae		1.26240085		-
p__Proteobacteria.c__Gammaproteobacteria.o__Burkholderiales.f__MWH_UniP1_aquatic_group.g__norank_f__MWH_UniP1_aquatic_group		3.266611737		2.27E-20
p__Actinobacteriota.c__WCHB1_81.o__norank_c__WCHB1_81.f__norank_o__norank_c__WCHB1_81		2.475860859		1.02E-15
p__Actinobacteriota.c__Actinobacteria.o__Micrococcales.f__Dermabacteraceae.g__Brachybacterium		0.834712138		-
p__Proteobacteria.c__Gammaproteobacteria.o__Burkholderiales.f__Hydrogenophilaceae		3.104792997		7.87E-17
p__Elusimicrobiota.c__Lineage_IIa.o__norank_c__Lineage_IIa.f__norank_o__norank_c__Lineage_IIa.g__norank_f__norank_o__norank_c__Lineage_IIa		2.26240085		3.89E-16
p__Actinobacteriota.c__Actinobacteria.o__Actinomycetales		1.311833392		-
p__Acidobacteriota.c__Blastocatellia.o__DS_100		2.550980538		5.74E-16
p__Armatimonadota.c__Chthonomonadetes.o__Chthonomonadales.f__Chthonomonadaceae		1.719318719		-
p__Actinobacteriota.c__Actinobacteria.o__Micrococcales.f__Microbacteriaceae.g__Candidatus_Aquiluna		2.271404735		-
p__Firmicutes.c__Bacilli.o__Acholeplasmatales.f__Acholeplasmataceae.g__Anaeroplasma		0.357590883		-
p__Spirochaetota.c__unclassified_p__Spirochaetota.o__unclassified_p__Spirochaetota.f__unclassified_p__Spirochaetota		1.590869094		-
p__Actinobacteriota.c__Actinobacteria.o__Pseudonocardiales.f__Pseudonocardiaceae		3.098348206		-
p__Chloroflexi.c__TK10		2.799398196		-
p__Gemmatimonadota.c__Gemmatimonadetes	sediment	4.391586173	4.039208794	7.96E-17
p__Myxococcota.c__Polyangia.o__Haliangiales		3.631858722		1.37E-18
p__Nitrospinota.c__P9X2b3D02.o__norank_c__P9X2b3D02		3.854867266		3.99E-17
p__Myxococcota.c__Polyangia.o__MSB_4B10.f__norank_o__MSB_4B10		1.104792997		-
p__Acidobacteriota.c__AT_s3_28		3.085364445		5.93E-16
p__Desulfobacterota.c__Desulfobacteria.o__Desulfobacterales.f__Desulfosarcinaceae.g__norank_f__Desulfosarcinaceae		2.474704282		2.58E-14
p__Proteobacteria.c__Alphaproteobacteria.o__Rhodospirillales		2.21664336		-
p__Desulfobacterota.c__Desulfobulbia.o__Desulfobulbales.f__Desulfurivibrionaceae.g__unclassified_f__Desulfurivibrionaceae		1.377794269		-
p__Nitrospirota.c__661256		0.803763001		-
p__Spirochaetota.c__norank_p__Spirochaetota		1.014616367		-
p__Chloroflexi.c__Dehalococcoidia.o__GIF3		2.289839099		-
p__Cyanobacteria.c__Cyanobacteriia.o__Synechococcales.f__Cyanobiaceae.g__Synechococcus_CC9902		0.533682142		-
p__Proteobacteria.c__Alphaproteobacteria.o__Sphingomonadales.f__Sphingomonadaceae.g__Novosphingobium		3.480952442		-
p__Desulfobacterota.c__norank_p__Desulfobacterota.o__norank_c__norank_p__Desulfobacterota.f__norank_o__norank_c__norank_p__Desulfobacterota.g__norank_f__norank_o__norank_c__norank_p__Desulfobacterota		3.887892244		3.78E-18
p__Armatimonadota.c__DG_56.o__norank_c__DG_56.f__norank_o__norank_c__DG_56.g__norank_f__norank_o__norank_c__DG_56		3.487147793		3.18E-18
p__Proteobacteria.c__Gammaproteobacteria.o__Burkholderiales.f__Rhodocyclaceae.g__Zoogloea		0.834712138		-
p__Verrucomicrobiota.c__Lentisphaeria.o__Victivallales.f__GWF2_44_16		1.686002849		-
p__Proteobacteria.c__Gammaproteobacteria.o__JG36_GS_52.f__norank_o__JG36_GS_52.g__norank_f__norank_o__JG36_GS_52		3.192485702		1.54E-15
p__Chloroflexi.c__Anaerolineae.o__KZNMV_5_B42.f__norank_o__KZNMV_5_B42.g__norank_f__norank_o__KZNMV_5_B42		1.706852988		2.53E-09
p__Actinobacteriota.c__Actinobacteria.o__Streptosporangiales.f__Thermomonosporaceae.g__Thermobispora		0.599643019		-
p__Myxococcota.c__Myxococcia.o__Myxococcales.f__Anaeromyxobacteraceae.g__Anaeromyxobacter		4.256813648		2.68E-18
p__Modulibacteria.c__Moduliflexia.o__Moduliflexales.f__Moduliflexaceae		2.250921033		1.14E-12
p__Bacteroidota.c__Bacteroidia.o__Chitinophagales.f__Saprospiraceae.g__norank_f__Saprospiraceae		3.262023039		-
p__Firmicutes.c__Thermoanaerobacteria.o__Thermoanaerobacterales.f__SRB2.g__norank_f__SRB2		0.599643019		-
p__LCP_89.c__norank_p__LCP_89.o__norank_c__norank_p__LCP_89.f__norank_o__norank_c__norank_p__LCP_89.g__norank_f__norank_o__norank_c__norank_p__LCP_89		2.44844772		5.20E-15
p__Synergistota.c__Synergistia.o__Synergistales.f__Synergistaceae		0.377794269		-
p__Verrucomicrobiota.c__unclassified_p__Verrucomicrobiota.o__unclassified_p__Verrucomicrobiota		0.377794269		-
p__Firmicutes.c__Clostridia.o__Peptostreptococcales_Tissierellales.f__Peptostreptococcaceae		3.196240114		-
p__Planctomycetota.c__Planctomycetes.o__Pirellulales.f__Pirellulaceae.g__norank_f__Pirellulaceae		0.056560887		-
p__TA06.c__norank_p__TA06.o__norank_c__norank_p__TA06.f__norank_o__norank_c__norank_p__TA06.g__norank_f__norank_o__norank_c__norank_p__TA06		3.385542047		1.45E-17
p__Firmicutes.c__Clostridia.o__Christensenellales.f__Christensenellaceae		2.827529723		-
p__Proteobacteria.c__Gammaproteobacteria.o__Salinisphaerales.f__Solimonadaceae.g__Polycyclovorans		0.854915524		-
p__Gemmatimonadota.c__Longimicrobia.o__Longimicrobiales		0.97985426		-
p__Firmicutes.c__Bacilli.o__Staphylococcales.f__Gemellaceae		1.097953573		-
p__Cyanobacteria.c__Cyanobacteriia.o__Pseudanabaenales.f__Pseudanabaenaceae.g__Pseudanabaena_PCC_7429		2.397005002		-
p__Proteobacteria.c__Alphaproteobacteria.o__Rickettsiales.f__Candidatus_Hepatincola.g__norank_f__Candidatus_Hepatincola		1.010803397		-
p__Proteobacteria.c__Alphaproteobacteria.o__Puniceispirillales.f__norank_o__Puniceispirillales		0.357590883		-
p__Proteobacteria.c__Alphaproteobacteria.o__Caulobacterales.f__Hyphomonadaceae.g__Hirschia		2.553490535		-
p__Myxococcota.c__Polyangia.o__Nannocystales		2.076764273		-
p__Cyanobacteria.c__Cyanobacteriia.o__Cyanobacteriales.f__Cyanobacteriales_Incertae_Sedis.g__Microseira_Carmichael_Alabama		2.367540635		-
p__Bacteroidota.c__Bacteroidia.o__Sphingobacteriales.f__NS11_12_marine_group.g__norank_f__NS11_12_marine_group		3.049555986		1.78E-13
p__Bacteroidota.c__Bacteroidia.o__Sphingobacteriales.f__LiUU_11_161		2.229747156		1.04E-08
p__Proteobacteria.c__Magnetococcia.o__Magnetococcales		0.745771054		-
p__Actinobacteriota.c__Actinobacteria.o__Frankiales.f__Geodermatophilaceae.g__Blastococcus		3.271001022		-
p__Proteobacteria.c__Gammaproteobacteria.o__Burkholderiales.f__Chitinibacteraceae.g__Chitinibacter		1.938099512		-
p__Proteobacteria.c__Gammaproteobacteria.o__Pseudomonadales.f__Pseudomonadaceae	water	4.58687587	4.26420081	1.22E-18
p__Firmicutes.c__Negativicutes.o__Veillonellales_Selenomonadales.f__Sporomusaceae.g__Anaerospora		0.502733006		-
p__Cyanobacteria.c__Sericytochromatia		2.702762272		-
p__Patescibacteria.c__ABY1.o__Candidatus_Kuenenbacteria		1.968858876		1.02E-08
p__Acidobacteriota.c__Vicinamibacteria	sediment	4.859265563	4.536913146	2.83E-18
p__Proteobacteria.c__Gammaproteobacteria.o__KI89A_clade.f__norank_o__KI89A_clade.g__norank_f__norank_o__KI89A_clade		2.841189499		1.82E-13
p__Proteobacteria.c__Gammaproteobacteria.o__Pseudomonadales.f__Moraxellaceae.g__Acinetobacter		2.94976764		-
p__Myxococcota.c__unclassified_p__Myxococcota.o__unclassified_p__Myxococcota		2.336835661		3.89E-16
p__Acidobacteriota.c__Vicinamibacteria.o__Vicinamibacterales.f__unclassified_o__Vicinamibacterales.g__unclassified_o__Vicinamibacterales		2.088193735		-
p__Bdellovibrionota.c__Oligoflexia.o__053A03_B_DI_P58.f__norank_o__053A03_B_DI_P58		1.311833392		-
p__Cyanobacteria.c__Cyanobacteriia.o__SepB_3		0		-
p__Acidobacteriota.c__Blastocatellia.o__Chloracidobacteriales.f__Chloracidobacteriaceae.g__Chloracidobacterium		0.20170301		-
p__Desulfobacterota.c__Syntrophia.o__Syntrophales.f__unclassified_o__Syntrophales.g__unclassified_o__Syntrophales		1.917706354		1.68E-10
p__Cyanobacteria.c__Vampirivibrionia		2.4641541		-
p__Actinobacteriota.c__Actinobacteria.o__Frankiales.f__Acidothermaceae.g__Acidothermus		2.310606138		-
p__Proteobacteria.c__Gammaproteobacteria.o__KF_JG30_C25		2.599643019		6.97E-14
p__Cyanobacteria.c__Cyanobacteriia.o__Leptolyngbyales.f__Leptolyngbyaceae.g__Limnolyngbya_CHAB4449		1.533682142		-
p__Actinobacteriota.c__Actinobacteria.o__Pseudonocardiales		3.098348206		-
p__Planctomycetota.c__vadinHA49.o__norank_c__vadinHA49.f__norank_o__norank_c__vadinHA49.g__norank_f__norank_o__norank_c__vadinHA49		2.720874474		1.53E-15
p__Planctomycetota.c__Planctomycetes.o__Pirellulales.f__Pirellulaceae		0.357590883		-
p__Actinobacteriota.c__Rubrobacteria.o__Rubrobacterales.f__Rubrobacteriaceae		0.502733006		-
p__Proteobacteria.c__Alphaproteobacteria.o__Sphingomonadales.f__Sphingomonadaceae.g__Sandarakinorhabdus		2.589315266		-
p__Cyanobacteria.c__Cyanobacteriia.o__Cyanobacteriales.f__Microcystaceae.g__Synechocystis_CCALA_700		0.377794269		-
p__Proteobacteria.c__Alphaproteobacteria.o__Azospirillales.f__Azospirillales_Incertae_Sedis		1.010803397		-
p__Chloroflexi.c__Anaerolineae.o__Anaerolineales.f__Anaerolineaceae.g__Longilinea		2.056009052		-
p__Firmicutes.c__Desulfitobacteriia.o__Desulfitobacteriales.f__Desulfitobacteriaceae		2.556771216		5.06E-12
p__Actinobacteriota.c__RBG_16_55_12.o__norank_c__RBG_16_55_12.f__norank_o__norank_c__RBG_16_55_12.g__norank_f__norank_o__norank_c__RBG_16_55_12		2.722841094		1.57E-16
p__Actinobacteriota.c__Coriobacteriia.o__CG2_30_50_142		1.700013564		-
p__Desulfobacterota.c__Syntrophobacteria.o__Syntrophobacterales		3.652413888		1.12E-17
p__Firmicutes.c__Limnochordia.o__MBA03.f__norank_o__MBA03		0.678824265		-
p__Bacteroidota.c__Bacteroidia.o__Sphingobacteriales.f__env_OPS_17.g__norank_f__env_OPS_17		2.910866929		-
p__DTB120.c__norank_p__DTB120.o__norank_c__norank_p__DTB120.f__norank_o__norank_c__norank_p__DTB120		2.099330101		1.01E-09
p__Proteobacteria.c__Gammaproteobacteria.o__Burkholderiales.f__Comamonadaceae.g__norank_f__Comamonadaceae		2.809377319		-
p__Cyanobacteria.c__Cyanobacteriia.o__Cyanobacteriales.f__Chroococcidiopsaceae.g__Aliterella		1.287009809		-
p__Myxococcota.c__Polyangia.o__UASB_TL25.f__norank_o__UASB_TL25.g__norank_f__norank_o__UASB_TL25		3.06502587		3.08E-18
p__Armatimonadota.c__Armatimonadia		3.345033688		5.20E-17
p__Proteobacteria.c__Alphaproteobacteria.o__Rhizobiales.f__KF_JG30_B3.g__norank_f__KF_JG30_B3		1.706852988		-
p__Acidobacteriota.c__Holophagae.o__Holophagales.f__Holophagaceae.g__marine_group		1.487924652		-
p__Firmicutes.c__Clostridia.o__norank_c__Clostridia.f__Hungateiclostridiaceae.g__Ruminiclostridium		2.617510738		1.95E-12
p__Chloroflexi.c__Anaerolineae.o__SJA_15.f__norank_o__SJA_15		4.093324085		4.88E-18
p__Proteobacteria.c__Alphaproteobacteria.o__Paracaedibacterales.f__Paracaedibacteraceae		2.580307354		3.94E-15
p__Spirochaetota.c__Leptospirae.o__Leptospirales.f__Leptospiraceae.g__RBG_16_49_21		2.972555022		2.86E-19
p__Spirochaetota.c__Spirochaetia.o__Spirochaetales.f__Spirochaetaceae.g__Spirochaeta		3.850063021		1.22E-18
p__Elusimicrobiota.c__Endomicrobia.o__Endomicrobiales		2.15594552		1.66E-14
p__Cyanobacteria.c__Cyanobacteriia.o__Oxyphotobacteria_Incertae_Sedis.f__unclassified_o__Oxyphotobacteria_Incertae_Sedis.g__Leptolyngbya_ANT_L52_2		3.408743405		-
p__Acidobacteriota.c__c5LKS83.o__norank_c__c5LKS83.f__norank_o__norank_c__c5LKS83.g__norank_f__norank_o__norank_c__c5LKS83		2.35245945		4.60E-15
p__Chloroflexi.c__Anaerolineae.o__Anaerolineales.f__Anaerolineaceae.g__norank_f__Anaerolineaceae		4.21176964		2.98E-18
p__Firmicutes.c__Desulfitobacteriia.o__Desulfitobacteriales.f__Heliobacteriaceae.g__norank_f__Heliobacteriaceae		2.393433403		2.03E-11
p__Proteobacteria.c__Gammaproteobacteria.o__norank_c__Gammaproteobacteria		1.980840173		-
p__Patescibacteria.c__Gracilibacteria.o__Candidatus_Peregrinibacteria.f__norank_o__Candidatus_Peregrinibacteria		2.521849296		1.85E-13
p__Patescibacteria.c__Saccharimonadia.o__Saccharimonadales.f__LWQ8		2.348816959		-
p__Chloroflexi.c__Anaerolineae.o__ADurb_Bin180.f__norank_o__ADurb_Bin180.g__norank_f__norank_o__ADurb_Bin180		3.258036045		7.05E-19
p__Proteobacteria.c__Alphaproteobacteria.o__Puniceispirillales.f__EF100_94H03.g__norank_f__EF100_94H03		0.502733006		-
p__Proteobacteria.c__Gammaproteobacteria.o__Cellvibrionales.f__unclassified_o__Cellvibrionales.g__unclassified_o__Cellvibrionales		0.658620879		-
p__Chloroflexi.c__Anaerolineae.o__1_20		3.036759112		6.35E-16
p__Patescibacteria.c__Dojkabacteria.o__norank_c__Dojkabacteria.f__norank_o__norank_c__Dojkabacteria.g__norank_f__norank_o__norank_c__Dojkabacteria		2.174830864		-
p__Fusobacteriota.c__Fusobacteriia.o__Fusobacteriales.f__Fusobacteriaceae		2.892885003		1.77E-11
p__Actinobacteriota.c__Thermoleophilia.o__norank_c__Thermoleophilia.f__norank_o__norank_c__Thermoleophilia.g__norank_f__norank_o__norank_c__Thermoleophilia		2.467699381		6.98E-15
p__Myxococcota.c__Myxococcia.o__Myxococcales.f__Anaeromyxobacteraceae		4.256813648		2.68E-18
p__Desulfobacterota.c__Desulfobacteria.o__Desulfobacterales.f__Desulfococcaceae.g__Desulfonema		1.921862313		-
p__Actinobacteriota.c__Coriobacteriia.o__Coriobacteriales.f__Eggerthellaceae.g__Eggerthella		0.357590883		-
p__Bdellovibrionota.c__Oligoflexia.o__Oligoflexales.f__norank_o__Oligoflexales.g__Pseudobacteriovorax		0.377794269		-
p__Bacteroidota.c__Bacteroidia.o__Sphingobacteriales.f__ST_12K33		1.624762611		-
p__AncK6.c__norank_p__AncK6.o__norank_c__norank_p__AncK6.f__norank_o__norank_c__norank.g__norank_f__norank_o__norank_c__norank		0		-
p__Proteobacteria.c__Gammaproteobacteria.o__Burkholderiales.f__Comamonadaceae.g__Inhella		2.56306592		-
p__Proteobacteria.c__Alphaproteobacteria.o__Micavibrionales.f__unclassified_o__Micavibrionales.g__unclassified_o__Micavibrionales		0.056560887		-
p__Desulfobacterota.c__Desulfomonilia.o__Desulfomonilales		2.965505234		9.92E-18
p__Acidobacteriota.c__Subgroup_11		2.919789305		2.09E-16
p__Firmicutes.c__Bacilli.o__Erysipelotrichales.f__Erysipelotrichaceae.g__Erysipelothrix		1.315646362		-
p__Bacteroidota.c__Bacteroidia.o__Cytophagales.f__Cyclobacteriaceae.g__norank_f__Cyclobacteriaceae		1.997583027		9.28E-10
p__Actinobacteriota.c__Coriobacteriia.o__Coriobacteriales.f__Eggerthellaceae.g__CHKCI002		0.056560887		-
p__Firmicutes.c__Bacilli.o__Bacillales.f__Bacillaceae.g__Fictibacillus		2.400360097		-
p__Bacteroidota.c__Bacteroidia.o__Cytophagales.f__Cytophagaceae		1.471534235		-
p__Acidobacteriota.c__Acidobacteriae.o__Elev_16S_1166.f__norank_o__Elev_16S_1166.g__norank_f__norank_o__Elev_16S_1166		2.186230323		3.87E-14
p__Deferrisomatota.c__Defferrisomatia.o__Defferrisomatales.f__Defferrisomataceae.g__Deferrisoma		3.212214973		1.09E-18
p__Patescibacteria.c__Parcubacteria		3.078497986		1.63E-15
p__Cyanobacteria.c__Cyanobacteriia.o__Oxyphotobacteria_Incertae_Sedis.f__unclassified_o__Oxyphotobacteria_Incertae_Sedis.g__CENA518		1.15594552		-
p__Actinobacteriota.c__Actinobacteria.o__Kineosporiales.f__Kineosporiaceae.g__Angustibacter		2.568125967		-
p__Acidobacteriota.c__Subgroup_5.o__norank_c__Subgroup_5.f__norank_o__norank_c__Subgroup_5.g__norank_f__norank_o__norank_c__Subgroup_5		1.544125691		-
p__Schekmanbacteria.c__norank_p__Schekmanbacteria.o__norank_c__norank_p__Schekmanbacteria		1.809158033		-
p__Proteobacteria.c__Gammaproteobacteria.o__Beggiatoales		0.854915524		-
p__Verrucomicrobiota.c__Kiritimatiellae.o__WCHB1_41		3.394688389		1.98E-15
p__Patescibacteria.c__Microgenomatia.o__Candidatus_Levybacteria		0.20170301		-
p__Chloroflexi.c__Anaerolineae.o__SBR1031.f__unclassified_o__SBR1031.g__unclassified_o__SBR1031		0.745771054		-
p__Entotheonellaeota.c__Entotheonellia.o__Entotheonellales.f__Entotheonellaceae		1.298613023		-
p__Proteobacteria.c__Gammaproteobacteria.o__Enterobacterales		3.877156384		-
p__Bacteroidota.c__Bacteroidia.o__Chitinophagales.f__37_13.g__norank_f__37_13		2.199526091		-
p__Chloroflexi.c__Dehalococcoidia.o__vadinBA26.f__norank_o__vadinBA26.g__norank_f__norank_o__vadinBA26		2.295124695		1.04E-17
p__Firmicutes.c__Negativicutes.o__unclassified_c__Negativicutes		0.97985426		-
p__Bacteroidota.c__Bacteroidia.o__Cytophagales.f__Spirosomaceae.g__Emticicia		2.42762875		-
p__Chloroflexi.c__JG30_KF_CM66.o__norank_c__JG30_KF_CM66		3.658751837		2.66E-18
p__Patescibacteria.c__Parcubacteria.o__GWA2_38_13b.f__norank_o__GWA2_38_13b.g__norank_f__norank_o__GWA2_38_13b		1.17050424		-
p__Bacteroidota.c__Bacteroidia.o__Bacteroidales.f__Tannerellaceae.g__Macellibacteroides		0.959650874		-
p__Myxococcota.c__Polyangia.o__mle1_27		3.03004061		5.52E-13
p__Proteobacteria.c__Gammaproteobacteria.o__Burkholderiales.f__Alcaligenaceae.g__Alcaligenes		0.533682142		-
p__Armatimonadota.c__unclassified_p__Armatimonadota.o__unclassified_p__Armatimonadota		1.904994388		7.87E-09
p__Bacteroidota.c__Bacteroidia.o__Flavobacteriales.f__Crocinitomicaceae.g__Crocinitomix		1.222892309		-
p__Firmicutes.c__Clostridia.o__Peptostreptococcales_Tissierellales.f__Peptostreptococcaceae.g__Romboutsia		3.072106915		-
p__Myxococcota.c__Polyangia.o__Blfdi19.f__norank_o__Blfdi19.g__norank_f__norank_o__Blfdi19		2.641824613		3.38E-12
p__Verrucomicrobiota.c__Verrucomicrobiae.o__Pedosphaerales.f__Pedosphaeraceae.g__DEV114		1.678824265		-
p__Campilobacterota.c__Campylobacteria.o__Campylobacterales.f__Sulfurimonadaceae.g__Sulfurimonas		0.745771054		-
p__Acidobacteriota.c__Acidobacteriae.o__Solibacterales		3.196679684		2.64E-16
p__Patescibacteria.c__ABY1.o__Candidatus_Kuenenbacteria.f__norank_o__Candidatus_Kuenenbacteria.g__norank_f__norank_o__Candidatus_Kuenenbacteria		1.968858876		1.02E-08
p__norank_k__norank.c__norank_p__norank.o__norank_c__norank_p__norank		2.475860859		2.62E-15
p__Bacteroidota.c__Bacteroidia		4.444324331		-
p__Cyanobacteria.c__Cyanobacteriia.o__Leptolyngbyales.f__Leptolyngbyaceae.g__Scytolyngbya_XSP1		0.533682142		-
p__Fibrobacterota.c__Fibrobacteria.o__Fibrobacterales.f__Fibrobacteraceae		1.347831046		-
p__Campilobacterota.c__Campylobacteria.o__Campylobacterales.f__Sulfurimonadaceae		2.512396322		1.44E-08
p__Actinobacteriota.c__Actinobacteria.o__Streptosporangiales.f__Streptosporangiaceae.g__Thermopolyspora		0.803763001		-
p__Proteobacteria.c__Gammaproteobacteria.o__Burkholderiales.f__Nitrosomonadaceae.g__Nitrosospira		2.20170301		4.07E-14
p__Firmicutes.c__Clostridia.o__Peptostreptococcales_Tissierellales.f__Acidaminobacteraceae.g__Acidaminobacter		2.518721111		3.84E-14
p__TX1A_33.c__norank_p__TX1A_33.o__norank_c__norank.f__norank_o__norank.g__norank_f__norank		1.78716374		-
p__Chloroflexi.c__Dehalococcoidia.o__Dehalococcoidales.f__unclassified_o__Dehalococcoidales.g__unclassified_o__Dehalococcoidales		1.014616367		-
p__Chloroflexi.c__SL56_marine_group		3.341442602		1.20E-18
p__Proteobacteria.c__Alphaproteobacteria.o__Sphingomonadales.f__Sphingomonadaceae.g__Sphingorhabdus		2.870808483		-
p__Proteobacteria.c__Gammaproteobacteria.o__EC3.f__norank_o__EC3		0.377794269		-
p__Spirochaetota.c__MVP_15.o__norank_c__MVP_15.f__norank_o__norank_c__MVP_15.g__norank_f__norank_o__norank_c__MVP_15		2.10749889		3.60E-11
p__Spirochaetota.c__Spirochaetia.o__Spirochaetales.f__Spirochaetaceae.g__Sediminispirochaeta		1.392034708		-
p__Firmicutes.c__Negativicutes.o__Veillonellales_Selenomonadales.f__Sporomusaceae.g__Pelosinus		1.581914252		-
p__Proteobacteria.c__Alphaproteobacteria.o__Caedibacterales.f__Caedibacteraceae.g__norank_f__Caedibacteraceae		0.357590883		-
p__Firmicutes.c__Bacilli.o__Alicyclobacillales.f__Alicyclobacillaceae.g__Alicyclobacillus		1.913510239		-
p__Deferrisomatota.c__Defferrisomatia.o__Defferrisomatales.f__Defferrisomataceae		3.212214973		1.09E-18
p__Proteobacteria.c__Alphaproteobacteria.o__Azospirillales.f__Inquilinaceae.g__Inquilinus		1.010803397		-
p__Proteobacteria.c__Gammaproteobacteria.o__Burkholderiales.f__Chromobacteriaceae.g__Aquitalea		0.533682142		-
p__Proteobacteria.c__Gammaproteobacteria.o__Burkholderiales.f__Nitrosomonadaceae.g__MND1		3.609688431		6.41E-17
p__Methylomirabilota.c__Methylomirabilia.o__Methylomirabilales.f__Methylomirabilaceae.g__Candidatus_Methylomirabilis		1.590869094		-
p__Patescibacteria.c__Parcubacteria.o__Candidatus_Staskawiczbacteria		0.678824265		-
p__Firmicutes.c__Clostridia.o__Clostridiales.f__Oxobacteraceae		1.432151931		-
p__Cyanobacteria.c__unclassified_p__Cyanobacteria.o__unclassified_p__Cyanobacteria.f__unclassified_p__Cyanobacteria.g__unclassified_p__Cyanobacteria		2.062041017		-
p__Actinobacteriota.c__Actinobacteria.o__Propionibacteriales.f__Propionibacteriaceae.g__unclassified_f__Propionibacteriaceae		0.533682142		-
p__Proteobacteria.c__Alphaproteobacteria.o__Rhodobacterales.f__Rhodobacteraceae.g__Tabrizicola		2.241252318		-
p__Patescibacteria.c__CPR2.o__norank_c__CPR2.f__norank_o__norank_c__CPR2.g__norank_f__norank_o__norank_c__CPR2		2.71492061		1.27E-14
p__Bacteroidota.c__Ignavibacteria.o__Ignavibacteriales.f__BSV40		0.854915524		-
p__Myxococcota.c__Myxococcia.o__Myxococcales.f__Myxococcaceae.g__KD3_10		1.8249523		1.65E-10
p__Actinobacteriota.c__Acidimicrobiia.o__norank_c__Acidimicrobiia		2.83919274		-
p__Proteobacteria.c__Gammaproteobacteria.o__PLTA13		3.403236684		1.74E-15
p__Proteobacteria.c__Gammaproteobacteria.o__Burkholderiales.f__Nitrosomonadaceae.g__DSSD61		2.07093473		-
p__MBNT15.c__norank_p__MBNT15.o__norank_c__norank_p__MBNT15.f__norank_o__norank_c__norank_p__MBNT15	sediment	4.507934975	4.207847961	6.33E-18
p__Proteobacteria.c__Alphaproteobacteria.o__Caulobacterales.f__Hyphomonadaceae		2.883396402		-
p__Proteobacteria.c__Gammaproteobacteria.o__Gammaproteobacteria_Incertae_Sedis.f__unclassified_o__Gammaproteobacteria_Incertae_Sedis.g__unclassified_o__Gammaproteobacteria_Incertae_Sedis		0.959650874		-
p__Patescibacteria.c__Parcubacteria.o__Candidatus_Staskawiczbacteria.f__norank_o__Candidatus_Staskawiczbacteria		0.678824265		-
p__Dependentiae.c__Babeliae.o__Babeliales.f__Vermiphilaceae		2.277249971		-
p__Proteobacteria.c__Gammaproteobacteria.o__Pseudomonadales.f__Moraxellaceae.g__norank_f__Moraxellaceae		2.303793536		-
p__Actinobacteriota.c__Actinobacteria.o__Propionibacteriales		4.442364561		-
p__Desulfobacterota.c__Desulfuromonadia.o__Geobacterales		3.454677335		1.73E-18
p__NB1_j.c__norank_p__NB1_j.o__norank_c__norank_p__NB1_j.f__norank_o__norank_c__norank_p__NB1_j.g__norank_f__norank_o__norank_c__norank_p__NB1_j		3.50077427		2.85E-17
p__Calditrichota.c__Calditrichia.o__Calditrichales.f__Calditrichaceae.g__Calorithrix		2.110188029		3.94E-10
p__Bacteroidota.c__Kapabacteria.o__Kapabacteriales.f__norank_o__Kapabacteriales.g__norank_f__norank_o__Kapabacteriales		4.084928771		3.21E-15
p__Planctomycetota.c__Brocadiae.o__Brocadiales.f__Brocadiaceae		2.15594552		6.11E-12
p__Proteobacteria.c__Alphaproteobacteria.o__Rhizobiales.f__Xanthobacteraceae.g__norank_f__Xanthobacteraceae		3.329455526		8.62E-18
p__Proteobacteria.c__Alphaproteobacteria.o__Rhizobiales.f__Rhizobiaceae		3.654804079		-
p__Bacteroidota.c__Bacteroidia.o__Sphingobacteriales.f__Lentimicrobiaceae.g__Lentimicrobium		1.72021695		-
p__Edwardsbacteria		2.303793536		-
p__Firmicutes.c__Clostridia.o__Lachnospirales.f__Lachnospiraceae.g__Lachnospiraceae_UCG_007		0.854915524		-
p__Actinobacteriota.c__Actinobacteria.o__Streptosporangiales.f__Streptosporangiaceae.g__Microbispora		1.347831046		-
p__Proteobacteria.c__Alphaproteobacteria.o__Rhizobiales.f__Pleomorphomonadaceae.g__Chthonobacter		2.432151931		-
p__Bacteroidota.c__Bacteroidia.o__Flavobacteriales.f__unclassified_o__Flavobacteriales.g__unclassified_o__Flavobacteriales		1.357590883		-
p__Proteobacteria.c__Gammaproteobacteria.o__Burkholderiales.f__Rhodocyclaceae.g__Sulfuritalea		2.867752749		1.14E-16
p__Cyanobacteria.c__Cyanobacteriia.o__Thermosynechococcales		1.280884256		-
p__Verrucomicrobiota.c__unclassified_p__Verrucomicrobiota.o__unclassified_p__Verrucomicrobiota.f__unclassified_p__Verrucomicrobiota.g__unclassified_p__Verrucomicrobiota		0.377794269		-
p__Proteobacteria.c__Alphaproteobacteria.o__Rickettsiales.f__Rickettsiaceae.g__Rickettsia		0.755530892		-
p__Myxococcota.c__Polyangia.o__Polyangiales.f__Sandaracinaceae.g__norank_f__Sandaracinaceae		2.990224897		3.59E-18
p__Firmicutes.c__Bacilli.o__Bacillales.f__Bacillaceae.g__Geobacillus		1.097953573		-
p__Patescibacteria.c__Microgenomatia.o__Candidatus_Roizmanbacteria.f__norank_o__Candidatus_Roizmanbacteria.g__norank_f__norank_o__Candidatus_Roizmanbacteria		0.854915524		-
p__Chloroflexi.c__P2_11E.o__norank_c__P2_11E.f__norank_o__norank_c__P2_11E.g__norank_f__norank_o__norank_c__P2_11E		1.599643019		-
p__Firmicutes.c__Limnochordia.o__MBA03.f__norank_o__MBA03.g__norank_f__norank_o__MBA03		0.678824265		-
p__Bacteroidota.c__unclassified_p__Bacteroidota.o__unclassified_p__Bacteroidota.f__unclassified_p__Bacteroidota		1.758005511		-
p__Abditibacteriota.c__Abditibacteria		0.745771054		-
p__Fusobacteriota.c__Fusobacteriia.o__Fusobacteriales		2.892885003		-
p__Patescibacteria.c__Berkelbacteria		1.97985426		1.82E-08
p__Nitrospirota.c__Nitrospiria		3.900846697		2.36E-18
p__Edwardsbacteria.c__norank_p__Edwardsbacteria.o__norank_c__norank_p__Edwardsbacteria.f__norank_o__norank_c__norank_p__Edwardsbacteria		2.303793536		-
p__Desulfobacterota.c__Syntrophia		3.521953182		1.82E-18
p__Proteobacteria.c__Gammaproteobacteria.o__B2M28.f__norank_o__B2M28		0.834712138		-
p__Desulfobacterota.c__Desulfobacteria.o__Desulfobacterales.f__unclassified_o__Desulfobacterales		2.190707626		9.82E-14
p__Acidobacteriota.c__Thermoanaerobaculia.o__Thermoanaerobaculales.f__Thermoanaerobaculaceae.g__Subgroup_10		3.033572784		1.86E-17
p__Cyanobacteria.c__Cyanobacteriia.o__Oxyphotobacteria_Incertae_Sedis.f__unclassified_o__Oxyphotobacteria_Incertae_Sedis.g__Pseudanabaena_NgrPSln22		1.378780182		-
p__Firmicutes.c__Symbiobacteriia.o__Symbiobacteriales.f__norank_o__Symbiobacteriales		1.363071012		-
p__Latescibacterota.c__Latescibacteria.o__Latescibacterales.f__Latescibacteraceae.g__norank_f__Latescibacteraceae		3.132142605		1.75E-17
p__Proteobacteria.c__Gammaproteobacteria.o__Burkholderiales.f__Burkholderiaceae.g__Lautropia		3.300094989		8.29E-15
p__Proteobacteria.c__Gammaproteobacteria.o__Burkholderiales.f__Rhodocyclaceae.g__Niveibacterium		0.9420657		-
p__Verrucomicrobiota		4.195179321		-
p__Chloroflexi.c__Dehalococcoidia.o__vadinBA26.f__norank_o__vadinBA26		2.295124695		1.04E-17
p__Proteobacteria.c__Alphaproteobacteria.o__Caulobacterales.f__Hyphomonadaceae.g__SWB02		2.793324048		6.72E-14
p__Myxococcota.c__Polyangia.o__Polyangiales.f__Polyangiaceae.g__unclassified_f__Polyangiaceae		2.07093473		1.22E-10
p__Sumerlaeota.c__Sumerlaeia.o__unclassified_c__Sumerlaeia.f__unclassified_c__Sumerlaeia		0.803763001		-
p__Patescibacteria.c__ABY1.o__Candidatus_Falkowbacteria.f__norank_o__Candidatus_Falkowbacteria.g__norank_f__norank_o__Candidatus_Falkowbacteria		2.118156959		2.38E-11
p__Modulibacteria.c__Moduliflexia.o__Moduliflexales.f__Moduliflexaceae.g__Candidatus_Moduliflexus		0		-
p__Armatimonadota.c__Armatimonadia.o__Armatimonadales.f__norank_o__Armatimonadales		0.834712138		-
p__Actinobacteriota.c__Actinobacteria.o__Propionibacteriales.f__Propionibacteriaceae.g__Propioniciclava		0.20170301		-
p__Firmicutes.c__Clostridia.o__Lachnospirales.f__Lachnospiraceae.g__Anaerosporobacter		1.04680105		-
p__Firmicutes.c__Clostridia.o__Lachnospirales.f__Lachnospiraceae.g__Cellulosilyticum		1.335314488		-
p__Proteobacteria.c__Gammaproteobacteria.o__Oceanospirillales.f__Pseudohongiellaceae.g__Pseudohongiella		0.678824265		-
p__Firmicutes.c__Bacilli.o__Erysipelotrichales.f__Erysipelotrichaceae.g__ZOR0006		1.010803397		-
p__Verrucomicrobiota.c__Verrucomicrobiae.o__Chthoniobacterales.f__Chthoniobacteraceae		3.763790307		1.98E-13
p__Nitrospirota.c__Thermodesulfovibrionia.o__norank_c__Thermodesulfovibrionia	sediment	4.509701512	4.210884198	2.52E-18
p__Desulfobacterota.c__Desulfobulbia.o__Desulfobulbales.f__Desulfocapsaceae.g__Desulfobacterium_catecholicum_group		2.293369968		1.05E-09
p__Firmicutes.c__Clostridia.o__Peptostreptococcales_Tissierellales.f__Fusibacteraceae.g__Fusibacter		1.726747817		-
p__Bacteroidota.c__Ignavibacteria.o__Ignavibacteriales.f__unclassified_o__Ignavibacteriales.g__unclassified_o__Ignavibacteriales		1.332036779		-
p__Desulfobacterota.c__Desulfovibrionia.o__Desulfovibrionales.f__Desulfomicrobiaceae		1.572770872		-
p__Bacteroidota.c__Ignavibacteria.o__Ignavibacteriales.f__Ignavibacteriaceae		2.871484625		1.37E-17
p__Acidobacteriota.c__unclassified_p__Acidobacteriota.o__unclassified_p__Acidobacteriota.f__unclassified_p__Acidobacteriota.g__unclassified_p__Acidobacteriota		2.909273186		7.19E-16
p__Actinobacteriota.c__Thermoleophilia.o__unclassified_c__Thermoleophilia		2.302073555		-
p__Proteobacteria.c__Gammaproteobacteria.o__Salinisphaerales.f__Solimonadaceae.g__Hydrocarboniphaga		1.398983568		-
p__Firmicutes.c__Clostridia.o__Lachnospirales.f__unclassified_o__Lachnospirales.g__unclassified_o__Lachnospirales		1.904994388		1.15E-07
p__Patescibacteria.c__Gracilibacteria.o__Candidatus_Abawacabacteria.f__norank_o__Candidatus_Abawacabacteria		1.315646362		-
p__Acidobacteriota.c__Acidobacteriae.o__PAUC26f		1.468874738		-
p__Armatimonadota.c__norank_p__Armatimonadota.o__norank_c__norank_p__Armatimonadota.f__norank_o__norank_c__norank_p__Armatimonadota.g__norank_f__norank_o__norank_c__norank_p__Armatimonadota		2.909273186		4.92E-17
p__Chloroflexi.c__Dehalococcoidia.o__ER_E4_17		1.014616367		-
p__Bacteroidota.c__Bacteroidia.o__Sphingobacteriales.f__env_OPS_17		2.910866929		-
p__Firmicutes.c__Bacilli.o__Erysipelotrichales.f__Erysipelotrichaceae.g__Ileibacterium		0.533682142		-
p__Firmicutes.c__Negativicutes.o__Veillonellales_Selenomonadales.f__Veillonellaceae		3.535704135		-
p__Proteobacteria.c__Gammaproteobacteria.o__CCM19a.f__norank_o__CCM19a.g__norank_f__norank_o__CCM19a		2.786034234		1.28E-14
p__Actinobacteriota.c__Thermoleophilia.o__Solirubrobacterales.f__unclassified_o__Solirubrobacterales		2.297110136		-
p__Chloroflexi.c__Dehalococcoidia.o__FS117_23B_02.f__norank_o__FS117_23B_02.g__norank_f__norank_o__FS117_23B_02		2.037393582		-
p__Proteobacteria.c__Gammaproteobacteria.o__Cellvibrionales.f__Spongiibacteraceae		3.466992636		2.59E-11
p__Proteobacteria.c__Alphaproteobacteria.o__Caedibacterales.f__Caedibacteraceae		1.056560887		-
p__Firmicutes.c__Clostridia.o__norank_c__Clostridia.f__unclassified_o__norank_c__Clostridia		1.405822993		-
p__Patescibacteria.c__Parcubacteria.o__Candidatus_Giovannonibacteria.f__norank_o__Candidatus_Giovannonibacteria		0.20170301		-
p__Desulfobacterota.c__Desulfobacteria.o__Desulfobacterales.f__Desulfosarcinaceae		3.525676615		1.29E-17
p__Proteobacteria.c__Gammaproteobacteria.o__Burkholderiales.f__Chitinimonadaceae.g__Chitinivorax		1.456975515		-
p__Firmicutes.c__Limnochordia.o__norank_c__Limnochordia.f__norank_o__norank_c__Limnochordia.g__Hydrogenispora		3.325064569		7.70E-17
p__Cyanobacteria.c__Cyanobacteriia.o__Limnotrichales.f__Limnotrichaceae.g__Limnothrix		3.328170189		-
p__Firmicutes.c__Clostridia.o__Lachnospirales.f__Lachnospiraceae.g__Lachnospiraceae_NK4A136_group		0.533682142		-
p__Acidobacteriota.c__unclassified_p__Acidobacteriota		2.909273186		7.19E-16
p__Bacteroidota.c__Bacteroidia.o__Sphingobacteriales.f__unclassified_o__Sphingobacteriales		2.37049503		-
p__Firmicutes.c__Clostridia.o__Peptostreptococcales_Tissierellales.f__Peptostreptococcaceae.g__Proteocatella		0.900673014		-
p__Bacteroidota.c__Bacteroidia.o__Cytophagales.f__Spirosomaceae		2.901038063		-
p__Bacteroidota.c__Bacteroidia.o__Bacteroidales.f__Bacteroidetes_BD2_2		2.862094108		8.17E-17
p__Firmicutes.c__Clostridia.o__Thermincolales.f__Thermincolaceae.g__Thermincola		2.115516862		5.75E-11
p__Proteobacteria.c__Alphaproteobacteria.o__Rhizobiales.f__Amb_16S_1323.g__norank_f__Amb_16S_1323		1.636344484		-
p__Patescibacteria.c__Gracilibacteria.o__unclassified_c__Gracilibacteria.f__unclassified_c__Gracilibacteria.g__unclassified_c__Gracilibacteria		1.983458385		8.48E-09
p__Bacteroidota.c__Bacteroidia.o__Cytophagales.f__Cytophagaceae.g__Cytophaga		0.97985426		-
p__Proteobacteria.c__Gammaproteobacteria.o__CHAB_XI_27.f__norank_o__CHAB_XI_27.g__norank_f__norank_o__CHAB_XI_27		0.755530892		-
p__Bacteroidota.c__Bacteroidia.o__Flavobacteriales.f__Weeksellaceae.g__Empedobacter		0.357590883		-
p__Patescibacteria.c__Parcubacteria.o__Candidatus_Moranbacteria		2.158351589		3.37E-09
p__unclassified_k__norank_d__Bacteria.c__unclassified_k__norank_d__Bacteria		4.104792997		7.95E-15
p__Firmicutes.c__Negativicutes.o__Veillonellales_Selenomonadales.f__norank_o__Veillonellales_Selenomonadales		1.332036779		-
p__Planctomycetota.c__Pla3_lineage.o__norank_c__Pla3_lineage		2.924748002		7.53E-19
p__Synergistota		0.377794269		-
p__WOR_1.c__norank_p__WOR_1.o__norank_c__norank_p__WOR_1.f__norank_o__norank_c__norank_p__WOR_1.g__norank_f__norank_o__norank_c__norank_p__WOR_1		2.91603277		2.75E-14
p__Spirochaetota.c__norank_p__Spirochaetota.o__norank_c__norank_p__Spirochaetota.f__norank_o__norank_c__norank_p__Spirochaetota		1.014616367		-
p__Firmicutes.c__Clostridia.o__Oscillospirales.f__Ethanoligenenaceae		1.26240085		-
p__Firmicutes.c__Bacilli.o__Staphylococcales.f__Staphylococcaceae.g__Staphylococcus		1.764131063		-
p__Chloroflexi.c__Dehalococcoidia.o__Napoli_4B_65		1.104792997		-
p__Firmicutes.c__Symbiobacteriia.o__Symbiobacteriales.f__Symbiobacteraceae		1.840192267		-
p__Proteobacteria.c__Gammaproteobacteria.o__Enterobacterales.f__Enterobacteriaceae.g__unclassified_f__Enterobacteriaceae		0.658620879		-
p__Proteobacteria.c__Gammaproteobacteria.o__Burkholderiales.f__Leeiaceae		0.502733006		-
p__Proteobacteria.c__Alphaproteobacteria.o__Rickettsiales.f__Fokiniaceae		1.709773401		-
p__Cyanobacteria.c__Cyanobacteriia.o__Oxyphotobacteria_Incertae_Sedis.f__unclassified_o__Oxyphotobacteria_Incertae_Sedis.g__CENA359		2.029688741		-
p__Patescibacteria.c__Parcubacteria.o__GWA2_38_13b.f__norank_o__GWA2_38_13b		1.17050424		-
p__Proteobacteria.c__Gammaproteobacteria.o__EV818SWSAP88.f__norank_o__EV818SWSAP88.g__norank_f__norank_o__EV818SWSAP88		0.357590883		-
p__Spirochaetota.c__Spirochaetia		3.915403509		1.41E-18
p__Proteobacteria.c__Gammaproteobacteria.o__Oceanospirillales.f__Oleiphilaceae.g__Oleiphilus		0.901658927		-
p__RCP2_54.c__norank_p__RCP2_54.o__norank_c__norank_p__RCP2_54		3.299827348		7.84E-16
p__Firmicutes.c__Negativicutes.o__Veillonellales_Selenomonadales.f__Selenomonadaceae.g__unclassified_f__Selenomonadaceae		0.20170301		-
p__Firmicutes.c__Clostridia.o__norank_c__Clostridia.f__Hungateiclostridiaceae		3.252082766		4.37E-18
p__Desulfobacterota.c__Desulfobulbia.o__Desulfobulbales.f__Desulfobulbaceae.g__norank_f__Desulfobulbaceae		1.845155687		4.59E-09
p__Nitrospirota.c__4_29_1.o__norank_c__4_29_1.f__norank_o__norank_c__4_29_1.g__norank_f__norank_o__norank_c__4_29_1		3.736109909		9.05E-19
p__Firmicutes.c__Desulfitobacteriia.o__Desulfitobacteriales.f__Heliobacteriaceae		2.393433403		2.03E-11
p__Chloroflexi.c__Chloroflexia.o__Thermomicrobiales.f__AKYG1722.g__norank_f__AKYG1722		1.014616367		-
p__Proteobacteria.c__Alphaproteobacteria.o__Acetobacterales.f__Acetobacteraceae.g__Rubritepida		0.755530892		-
p__Actinobacteriota.c__Thermoleophilia.o__Solirubrobacterales.f__Solirubrobacteraceae.g__Parviterribacter		1.796923577		-
p__Methylomirabilota.c__Methylomirabilia.o__Rokubacteriales.f__WX65		2.84908598		1.71E-18
p__Proteobacteria.c__Gammaproteobacteria.o__Salinisphaerales.f__Solimonadaceae.g__unclassified_f__Solimonadaceae		0.901658927		-
p__Proteobacteria.c__Gammaproteobacteria.o__Beggiatoales.f__Beggiatoaceae.g__Thioploca		0.377794269		-
p__Chloroflexi.c__Dehalococcoidia.o__DscP2		0.20170301		-
p__Bacteroidota.c__Bacteroidia.o__Chitinophagales.f__Chitinophagaceae.g__Taibaiella		0		-
p__Proteobacteria.c__Alphaproteobacteria.o__Rhodospirillales.f__Magnetospiraceae.g__norank_f__Magnetospiraceae		0.901658927		-
p__Fibrobacterota.c__Fibrobacteria.o__Fibrobacterales.f__Candidatus_Raymondbacteria		1.392034708		-
p__Verrucomicrobiota.c__Chlamydiae.o__Chlamydiales.f__Simkaniaceae.g__Candidatus_Fritschea		0		-
p__Actinobacteriota.c__Thermoleophilia.o__unclassified_c__Thermoleophilia.f__unclassified_c__Thermoleophilia.g__unclassified_c__Thermoleophilia		2.302073555		-
p__Proteobacteria.c__Gammaproteobacteria.o__Aeromonadales.f__Aeromonadaceae.g__Aeromonas		2.745771054		-
p__Proteobacteria.c__Gammaproteobacteria.o__Aeromonadales.f__Aeromonadaceae.g__Tolumonas		0.755530892		-
p__Verrucomicrobiota.c__Verrucomicrobiae.o__S_BQ2_57_soil_group		2.69932366		6.53E-17
p__Bacteroidota.c__Ignavibacteria		3.017280758		8.25E-18
p__Proteobacteria.c__Gammaproteobacteria.o__Burkholderiales.f__Oxalobacteraceae.g__Noviherbaspirillum		1.658620879		-
p__Proteobacteria.c__Gammaproteobacteria.o__Burkholderiales.f__Comamonadaceae.g__Ottowia		2.959107667		1.57E-13
p__Firmicutes.c__Bacilli.o__Lactobacillales.f__Carnobacteriaceae.g__Granulicatella		0.658620879		-
p__Bacteroidota.c__SJA_28.o__norank_c__SJA_28.f__norank_o__norank_c__SJA_28		3.019928904		4.59E-17
p__Bacteroidota.c__Bacteroidia.o__Sphingobacteriales.f__Sphingobacteriaceae.g__Sphingobacterium		1.398983568		-
p__Actinobacteriota.c__Thermoleophilia.o__Solirubrobacterales.f__Solirubrobacteraceae		3.746490991		-
p__Chloroflexi.c__Anaerolineae.o__SBR1031.f__A4b.g__OLB15		2.263386763		-
p__Cyanobacteria.c__Cyanobacteriia.o__Cyanobacteriales.f__Coleofasciculaceae.g__norank_f__Coleofasciculaceae		1.850063021		-
p__Firmicutes.c__Negativicutes.o__Veillonellales_Selenomonadales.f__Veillonellaceae.g__Veillonella		3.535704135		-
p__Proteobacteria.c__Gammaproteobacteria.o__JG36_TzT_191		1.468874738		-
p__Proteobacteria.c__Alphaproteobacteria.o__Rhizobiales.f__Methyloligellaceae		3.241909638		1.93E-18
p__Bacteroidota.c__Bacteroidia.o__Cytophagales.f__Microscillaceae.g__Flexibacter		0.056560887		-
p__Verrucomicrobiota.c__Chlamydiae.o__Chlamydiales.f__Criblamydiaceae.g__norank_f__Criblamydiaceae		0.599643019		-
p__Caldatribacteriota		1.491737621		-
p__Actinobacteriota.c__Thermoleophilia.o__norank_c__Thermoleophilia.f__norank_o__norank_c__Thermoleophilia		2.467699381		6.98E-15
p__Patescibacteria.c__Gracilibacteria.o__norank_c__Gracilibacteria.f__norank_o__norank_c__Gracilibacteria.g__norank_f__norank_o__norank_c__Gracilibacteria		2.341582096		6.74E-10
p__Myxococcota.c__Polyangia.o__Polyangiales.f__Polyangiaceae		3.260698104		1.69E-18
p__Patescibacteria.c__CPR2		2.71492061		1.27E-14
p__Nitrospirota.c__unclassified_p__Nitrospirota		0.377794269		-
p__Verrucomicrobiota.c__Verrucomicrobiae.o__S_BQ2_57_soil_group.f__norank_o__S_BQ2_57_soil_group.g__norank_f__norank_o__S_BQ2_57_soil_group		2.69932366		6.53E-17
p__Proteobacteria.c__Gammaproteobacteria.o__Burkholderiales.f__Alcaligenaceae.g__Achromobacter		3.430942585		2.47E-21
p__Nitrospinota.c__Nitrospinia.o__Nitrospinales		0.900673014		-
p__Proteobacteria.c__Alphaproteobacteria.o__Defluviicoccales.f__norank_o__Defluviicoccales.g__norank_f__norank_o__Defluviicoccales		1.590869094		-
p__Actinobacteriota.c__Actinobacteria.o__Corynebacteriales	water	4.428072058	4.06183167	6.55E-16
p__Myxococcota.c__Myxococcia.o__Myxococcales.f__Myxococcaceae.g__P3OB_42		3.312797421		1.46E-18
p__Acidobacteriota.c__Acidobacteriae.o__Acidobacteriales.f__norank_o__Acidobacteriales.g__norank_f__norank_o__Acidobacteriales		3.123129351		1.18E-17
p__Actinobacteriota.c__Coriobacteriia.o__CG2_30_50_142.f__norank_o__CG2_30_50_142		1.700013564		-
p__Chloroflexi.c__Chloroflexia.o__Chloroflexales.f__Roseiflexaceae.g__Roseiflexus		1.432151931		-
p__Verrucomicrobiota.c__Lentisphaeria.o__Oligosphaerales.f__Lenti_02.g__norank_f__Lenti_02		2.538162744		2.75E-14
p__Proteobacteria.c__Alphaproteobacteria.o__unclassified_c__Alphaproteobacteria.f__unclassified_c__Alphaproteobacteria.g__unclassified_c__Alphaproteobacteria		2.956928016		-
p__Firmicutes.c__Bacilli.o__Bacillales.f__Bacillaceae		3.456009342		2.37E-15
p__Actinobacteriota.c__Acidimicrobiia.o__unclassified_c__Acidimicrobiia.f__unclassified_c__Acidimicrobiia		2.437231457		2.88E-12
p__Bacteroidota.c__Rhodothermia.o__Rhodothermales		1.706852988		-
p__Sva0485.c__norank_p__Sva0485.o__norank_c__norank_p__Sva0485	sediment	4.341849514	4.043171292	1.92E-18
p__Bacteroidota.c__Rhodothermia.o__Balneolales		0.755530892		-
p__Acidobacteriota.c__Vicinamibacteria.o__Vicinamibacterales.f__norank_o__Vicinamibacterales.g__norank_f__norank_o__Vicinamibacterales	sediment	4.589875285	4.275463512	1.81E-18
p__Poribacteria.c__norank_p__Poribacteria		2.363071012		2.62E-15
p__Proteobacteria.c__Alphaproteobacteria.o__Rickettsiales.f__AB1.g__norank_f__AB1		2.425776745		3.71E-14
p__Acidobacteriota.c__Blastocatellia.o__11_24.f__norank_o__11_24		2.649635876		-
p__Cyanobacteria.c__Cyanobacteriia.o__Leptolyngbyales.f__Leptolyngbyaceae.g__Arthronema_SAG_12_89		1.432151931		-
p__Chloroflexi.c__SHA_26.o__norank_c__SHA_26		3.067103128		5.28E-19
p__Firmicutes.c__Symbiobacteriia.o__Symbiobacteriales.f__Symbiobacteraceae.g__Symbiobacterium		0.900673014		-
p__Proteobacteria.c__Gammaproteobacteria.o__Xanthomonadales.f__Rhodanobacteraceae.g__norank_f__Rhodanobacteraceae		2.56576341		-
p__Firmicutes.c__Bacilli.o__Aneurinibacillales.f__Aneurinibacillaceae.g__Aneurinibacillus		0		-
p__Proteobacteria.c__Gammaproteobacteria.o__Xanthomonadales.f__Xanthomonadaceae		3.6758464		-
p__Firmicutes.c__Limnochordia.o__norank_c__Limnochordia		3.325064569		7.70E-17
p__Proteobacteria.c__Alphaproteobacteria.o__Rickettsiales.f__Rickettsiaceae.g__unclassified_f__Rickettsiaceae		1.518958885		-
p__Planctomycetota.c__Phycisphaerae.o__Tepidisphaerales		0.745771054		-
p__Firmicutes.c__Clostridia.o__Oscillospirales.f__Oscillospiraceae.g__Colidextribacter		1.04680105		-
p__Fibrobacterota.c__Fibrobacteria.o__Fibrobacterales.f__TG3.g__norank_f__TG3		1.706852988		9.90E-09
p__Firmicutes.c__Syntrophomonadia.o__Syntrophomonadales.f__Syntrophomonadaceae.g__norank_f__Syntrophomonadaceae		0.854915524		-
p__Proteobacteria.c__Gammaproteobacteria.o__Burkholderiales.f__Methylophilaceae.g__Methylobacillus		1.616676358		-
p__Actinobacteriota.c__Actinobacteria.o__Streptosporangiales.f__Streptosporangiaceae.g__Sphaerisporangium		0.900673014		-
p__Acidobacteriota.c__Blastocatellia.o__Pyrinomonadales.f__Pyrinomonadaceae.g__RB41		2.765184095		8.05E-14
p__Proteobacteria.c__Gammaproteobacteria.o__Cellvibrionales.f__Halieaceae		2.683145639		3.39E-12
p__Chloroflexi.c__Dehalococcoidia.o__Sh765B_TzT_20		1.921862313		1.42E-10
p__Proteobacteria.c__Alphaproteobacteria.o__Sphingomonadales.f__Sphingomonadaceae.g__Qipengyuania		2.729581795		-
p__Sva0485.c__norank_p__Sva0485	sediment	4.341849514	4.043171292	1.92E-18
p__Proteobacteria.c__Gammaproteobacteria.o__Xanthomonadales.f__Rhodanobacteraceae.g__Chiayiivirga		0.056560887		-
p__Proteobacteria.c__Gammaproteobacteria.o__Salinisphaerales.f__Solimonadaceae.g__norank_f__Solimonadaceae		2.246892586		-
p__Myxococcota.c__Polyangia.o__Polyangiales.f__unclassified_o__Polyangiales.g__unclassified_o__Polyangiales		2.20578		3.46E-12
p__Proteobacteria.c__Alphaproteobacteria.o__Rickettsiales.f__Mitochondria.g__norank_f__Mitochondria		2.635200097		1.41E-14
p__Desulfobacterota.c__Desulfarculia		1.468874738		-
p__Bacteroidota.c__Bacteroidia.o__Sphingobacteriales.f__Z4MB62		1.873800868		-
p__Acidobacteriota.c__Acidobacteriae.o__Subgroup_15.f__norank_o__Subgroup_15.g__norank_f__norank_o__Subgroup_15		2.172514621		3.04E-11
p__Firmicutes.c__Bacilli.o__Erysipelotrichales.f__Erysipelotrichaceae.g__Turicibacter		2.212426875		-
p__Firmicutes.c__Bacilli.o__Erysipelotrichales.f__Erysipelatoclostridiaceae.g__Erysipelatoclostridium		1.378780182		-
p__Acidobacteriota.c__Subgroup_5		1.544125691		-
p__Proteobacteria.c__Gammaproteobacteria.o__Gammaproteobacteria_Incertae_Sedis.f__unclassified_o__Gammaproteobacteria_Incertae_Sedis.g__Acidibacter		3.603103551		2.56E-16
p__Actinobacteriota.c__Acidimicrobiia.o__Microtrichales.f__Ilumatobacteraceae.g__Ilumatobacter		2.927614642		1.54E-11
p__Abditibacteriota.c__Abditibacteria.o__Abditibacteriales.f__Abditibacteriaceae.g__Abditibacterium		0.745771054		-
p__Chloroflexi.c__Anaerolineae.o__RBG_13_54_9.f__norank_o__RBG_13_54_9		4.095464772		3.17E-18
p__Actinobacteriota.c__Actinobacteria.o__Micrococcales.f__Microbacteriaceae		3.342568009		1.78E-09
p__Verrucomicrobiota.c__Verrucomicrobiae.o__Chthoniobacterales.f__Terrimicrobiaceae		3.558851415		1.35E-15
p__Gemmatimonadota.c__BD2_11_terrestrial_group.o__norank_c__BD2_11_terrestrial_group		2.199526091		1.68E-11
p__Actinobacteriota.c__Actinobacteria.o__Micrococcales.f__Demequinaceae.g__Demequina		1.15594552		-
p__Armatimonadota.c__Armatimonadia.o__Armatimonadales		3.345033688		5.20E-17
p__Patescibacteria.c__Parcubacteria.o__Candidatus_Kaiserbacteria		2.341582096		1.39E-06
p__Bdellovibrionota.c__Bdellovibrionia.o__Bacteriovoracales.f__Bacteriovoracaceae.g__norank_f__Bacteriovoracaceae		1.347831046		-
p__Desulfobacterota	sediment	4.542573278	4.235697843	2.02E-18
p__Bacteroidota.c__Bacteroidia.o__Chitinophagales.f__Chitinophagaceae.g__UTBCD1		2.427012292		3.21E-15
p__Fusobacteriota.c__Fusobacteriia.o__Fusobacteriales.f__Fusobacteriaceae.g__Cetobacterium		2.864095915		1.73E-11
p__Actinobacteriota.c__WCHB1_81		2.475860859		1.02E-15
p__Chloroflexi.c__Chloroflexia.o__Chloroflexales.f__Roseiflexaceae		3.443950714		-
p__Bacteroidota.c__Bacteroidia.o__Chitinophagales.f__Chitinophagaceae.g__Flavihumibacter		1.930056792		1.05E-10
p__Chloroflexi.c__Anaerolineae.o__C10_SB1A.f__norank_o__C10_SB1A.g__norank_f__norank_o__C10_SB1A		2.181706382		4.52E-13
p__Acidobacteriota.c__Acidobacteriae.o__Bryobacterales.f__Bryobacteraceae		3.37561735		1.95E-17
p__Chloroflexi.c__Chloroflexia.o__Thermomicrobiales.f__unclassified_o__Thermomicrobiales.g__unclassified_o__Thermomicrobiales		0.745771054		-
p__Myxococcota.c__Polyangia.o__UASB_TL25		3.06502587		3.08E-18
p__Methylomirabilota.c__Methylomirabilia		3.862947619		1.22E-18
p__Chloroflexi.c__Anaerolineae.o__unclassified_c__Anaerolineae.f__unclassified_c__Anaerolineae		3.583720053		1.49E-18
p__Firmicutes.c__norank_p__Firmicutes.o__norank_c__norank_p__Firmicutes		1.983458385		1.89E-09
p__Planctomycetota.c__unclassified_p__Planctomycetota		2.769317453		-
p__Cyanobacteria.c__Cyanobacteriia.o__Pseudanabaenales.f__Pseudanabaenaceae.g__Synechococcus_PCC_7502		0		-
p__Patescibacteria.c__Parcubacteria.o__Paceibacterales		1.502733006		-
p__Bacteroidota.c__Bacteroidia.o__Bacteroidales.f__Tannerellaceae.g__Parabacteroides		2.512926921		-
p__Sumerlaeota.c__Sumerlaeia.o__unclassified_c__Sumerlaeia.f__unclassified_c__Sumerlaeia.g__unclassified_c__Sumerlaeia		0.803763001		-
p__Actinobacteriota.c__Actinobacteria.o__Corynebacteriales.f__Nocardiaceae.g__Gordonia		2.88393016		-
p__Proteobacteria.c__Gammaproteobacteria.o__Gammaproteobacteria_Incertae_Sedis.f__unclassified_o__Gammaproteobacteria_Incertae_Sedis.g__norank_f__unclassified		2.791652611		3.92E-12
p__Firmicutes.c__Clostridia.o__Lachnospirales.f__Lachnospiraceae.g__Eubacterium_hallii_group		0.533682142		-
p__Verrucomicrobiota.c__Verrucomicrobiae.o__Pedosphaerales.f__Pedosphaeraceae.g__ADurb_Bin118		1.864460842		3.11E-11
p__Bacteroidota.c__Bacteroidia.o__Sphingobacteriales.f__Sphingobacteriaceae.g__unclassified_f__Sphingobacteriaceae		1.202688923		-
p__Chloroflexi.c__Ktedonobacteria.o__B12_WMSP1.f__norank_o__B12_WMSP1		0.599643019		-
p__Proteobacteria.c__Gammaproteobacteria.o__Acidiferrobacterales.f__Acidiferrobacteraceae		2.540159504		1.67E-15
p__Verrucomicrobiota.c__Verrucomicrobiae.o__Verrucomicrobiales.f__DEV007.g__norank_f__DEV007		1.671525026		-
p__Proteobacteria.c__Alphaproteobacteria.o__Rhizobiales.f__Beijerinckiaceae.g__Bosea		3.44855396		1.43E-10
p__Patescibacteria.c__unclassified_p__Patescibacteria.o__unclassified_p__Patescibacteria.f__unclassified_p__Patescibacteria		2.186230323		-
p__Actinobacteriota.c__Actinobacteria.o__Micrococcales.f__Dermabacteraceae		0.834712138		-
p__Verrucomicrobiota.c__Verrucomicrobiae.o__Chthoniobacterales.f__Xiphinematobacteraceae.g__Candidatus_Xiphinematobacter		0.678824265		-
p__Myxococcota.c__Polyangia.o__Nannocystales.f__Nannocystaceae		2.076764273		-
p__Myxococcota.c__Polyangia.o__Polyangiales.f__Polyangiaceae.g__Polyangium		1.92597888		4.39E-09
p__Proteobacteria.c__Alphaproteobacteria.o__Azospirillales.f__Azospirillaceae.g__Niveispirillum		1.788954647		-
p__Desulfobacterota.c__Desulfarculia.o__Desulfarculales.f__Desulfarculaceae.g__norank_f__Desulfarculaceae		1.468874738		-
p__Proteobacteria.c__Gammaproteobacteria.o__Cellvibrionales.f__Cellvibrionaceae		1.436772129		-
p__Proteobacteria.c__Alphaproteobacteria.o__Acetobacterales.f__Acetobacteraceae		3.604335593		-
p__Elusimicrobiota.c__Lineage_IIb.o__norank_c__Lineage_IIb.f__norank_o__norank_c__Lineage_IIb.g__norank_f__norank_o__norank_c__Lineage_IIb		2.079649962		1.20E-12
p__Myxococcota.c__Myxococcia.o__Myxococcales.f__Myxococcaceae		3.678751876		1.64E-18
p__Actinobacteriota.c__Acidimicrobiia.o__Microtrichales.f__Iamiaceae.g__Iamia		2.578279967		-
p__Chloroflexi.c__Anaerolineae.o__Caldilineales.f__Caldilineaceae		3.713118417		1.93E-11
p__Deinococcota.c__Deinococci.o__Thermales		2.214540235		-
p__MBNT15.c__norank_p__MBNT15.o__norank_c__norank_p__MBNT15	sediment	4.507934975	4.207847961	6.33E-18
p__Spirochaetota.c__Brachyspirae.o__Brachyspirales.f__Brachyspiraceae.g__Brachyspira		1.076764273		-
p__Proteobacteria.c__Gammaproteobacteria.o__Oceanospirillales		2.444741059		-
p__Proteobacteria.c__Gammaproteobacteria.o__Pseudomonadales.f__Moraxellaceae.g__Agitococcus_lubricus_group		1.925792607		-
p__Desulfobacterota.c__norank_p__Desulfobacterota.o__norank_c__norank_p__Desulfobacterota.f__norank_o__norank_c__norank_p__Desulfobacterota		3.887892244		3.78E-18
p__Proteobacteria.c__Gammaproteobacteria.o__Cellvibrionales		3.552725863		4.10E-12
p__Planctomycetota.c__OM190.o__norank_c__OM190.f__norank_o__norank_c__OM190		3.267095972		-
p__Proteobacteria.c__Gammaproteobacteria.o__Diplorickettsiales.f__Diplorickettsiaceae.g__norank_f__Diplorickettsiaceae		1.97985426		-
p__Patescibacteria.c__Parcubacteria.o__Candidatus_Kaiserbacteria.f__norank_o__Candidatus_Kaiserbacteria		2.341582096		1.39E-06
p__Desulfobacterota.c__Desulfobaccia		3.552532284		6.08E-18
p__Verrucomicrobiota.c__Verrucomicrobiae.o__Pedosphaerales.f__Pedosphaeraceae.g__Oikopleura		1.72021695		-
p__Desulfobacterota.c__unclassified_p__Desulfobacterota		2.110188029		8.26E-13
p__Proteobacteria.c__Alphaproteobacteria.o__Acetobacterales.f__Elioraeaceae.g__Elioraea		0.97985426		-
p__Proteobacteria.c__Gammaproteobacteria.o__Burkholderiales.f__Gallionellaceae.g__Gallionella		1.97985426		-
p__Actinobacteriota.c__unclassified_p__Actinobacteriota.o__unclassified_p__Actinobacteriota.f__unclassified_p__Actinobacteriota.g__unclassified_p__Actinobacteriota		2.468874738		-
p__Actinobacteriota.c__RBG_16_55_12.o__norank_c__RBG_16_55_12.f__norank_o__norank_c__RBG_16_55_12		2.722841094		1.57E-16
p__Proteobacteria.c__Gammaproteobacteria.o__CHAB_XI_27		0.755530892		-
p__Bacteroidota.c__Bacteroidia.o__Bacteroidales.f__Prevotellaceae.g__Prevotella		0.901658927		-
p__Actinobacteriota.c__Actinobacteria.o__Micrococcales.f__Intrasporangiaceae.g__norank_f__Intrasporangiaceae		2.72349466		-
p__Chloroflexi.c__TK10.o__norank_c__TK10.f__norank_o__norank_c__TK10		2.799398196		-
p__Planctomycetota.c__OM190.o__norank_c__OM190		3.267095972		-
p__Actinobacteriota.c__Actinobacteria.o__Corynebacteriales.f__Mycobacteriaceae		4.157448142		1.11E-10
p__Verrucomicrobiota.c__Kiritimatiellae.o__WCHB1_41.f__norank_o__WCHB1_41		3.394688389		1.98E-15
p__Acidobacteriota.c__Blastocatellia.o__Blastocatellales.f__Blastocatellaceae.g__Aridibacter		1.840192267		-
p__SAR324_cladeMarine_group_B.c__norank_p__SAR324_cladeMarine_group_B.o__norank_c__norank_p__SAR324_cladeMarine_group_B.f__norank_o__norank_c__norank_p__SAR324_cladeMarine_group_B		3.871407556		6.35E-15
p__Elusimicrobiota.c__Lineage_IIc		2.26240085		1.02E-15
p__Firmicutes.c__Bacilli.o__Thermicanales.f__Thermicanaceae.g__Thermicanus		0.658620879		-
p__FCPU426.c__norank_p__FCPU426.o__norank_c__norank_p__FCPU426.f__norank_o__norank_c__norank_p__FCPU426.g__norank_f__norank_o__norank_c__norank_p__FCPU426		2.461774398		5.91E-18
p__Acidobacteriota.c__Acidobacteriae.o__PAUC26f.f__norank_o__PAUC26f		1.468874738		-
p__Bacteroidota.c__Bacteroidia.o__Chitinophagales.f__norank_o__Chitinophagales.g__norank_f__norank_o__Chitinophagales		2.639453573		2.11E-13
p__Firmicutes.c__Clostridia.o__norank_c__Clostridia.f__Gracilibacteraceae.g__unclassified_f__Gracilibacteraceae		1.678824265		-
p__Actinobacteriota.c__Rubrobacteria		0.502733006		-
p__Chloroflexi.c__Gitt_GS_136.o__norank_c__Gitt_GS_136.f__norank_o__norank_c__Gitt_GS_136.g__norank_f__norank_o__norank_c__Gitt_GS_136		1.997583027		-
p__Proteobacteria.c__Alphaproteobacteria.o__Reyranellales.f__Reyranellaceae.g__norank_f__Reyranellaceae		2.22495547		-
p__WOR_1.c__norank_p__WOR_1		2.91603277		2.75E-14
p__Chloroflexi.c__Dehalococcoidia.o__RBG_13_46_9.f__norank_o__RBG_13_46_9		2.584620145		3.89E-16
p__Planctomycetota.c__vadinHA49.o__norank_c__vadinHA49.f__norank_o__norank_c__vadinHA49		2.720874474		1.53E-15
p__Proteobacteria.c__Alphaproteobacteria.o__Rickettsiales		3.187537579		1.31E-16
p__Firmicutes.c__Clostridia.o__Oscillospirales.f__Ruminococcaceae.g__Ruminococcus		1.243095695		-
p__Armatimonadota.c__Armatimonadia.o__Armatimonadales.f__Armatimonadaceae		3.342792741		2.91E-17
p__Patescibacteria.c__Saccharimonadia.o__Saccharimonadales.f__unclassified_o__Saccharimonadales		2.582900165		-
p__Patescibacteria.c__Parcubacteria.o__Candidatus_Wolfebacteria.f__norank_o__Candidatus_Wolfebacteria.g__norank_f__norank_o__Candidatus_Wolfebacteria		0.502733006		-
p__Fermentibacterota.c__Fermentibacteria.o__Fermentibacterales.f__Fermentibacteraceae.g__norank_f__Fermentibacteraceae		1.20170301		-
p__Proteobacteria.c__Alphaproteobacteria		4.908497673		-
p__Firmicutes.c__Clostridia.o__Peptostreptococcales_Tissierellales.f__norank_o__Peptostreptococcales_Tissierellales.g__Anaerosalibacter		0.377794269		-
p__Acetothermia		2.371964725		5.27E-11
p__Patescibacteria.c__ABY1.o__Candidatus_Kerfeldbacteria		1.9940947		-
p__Acidobacteriota.c__Acidobacteriae.o__PAUC26f.f__norank_o__PAUC26f.g__norank_f__norank_o__PAUC26f		1.468874738		-
p__Desulfobacterota.c__Desulfobacteria.o__Desulfatiglandales.f__Desulfatiglandaceae		3.588291144		6.97E-19
p__Firmicutes.c__Bacilli.o__Thermoactinomycetales.f__Thermoactinomycetaceae.g__Novibacillus		0.377794269		-
p__Fibrobacterota.c__Fibrobacteria.o__Fibrobacterales.f__B5_096		0.803763001		-
p__Desulfobacterota.c__norank_p__Desulfobacterota		3.887892244		3.78E-18
p__Bacteroidota.c__Bacteroidia.o__Bacteroidales.f__Rikenellaceae		1.418288723		-
p__Firmicutes.c__Clostridia.o__Peptostreptococcales_Tissierellales.f__Anaerovoracaceae.g__Eubacterium_brachy_group		2.400360097		-
p__Actinobacteriota.c__Actinobacteria.o__Catenulisporales.f__Actinospicaceae.g__Actinospica		1.04680105		-
p__Cyanobacteria.c__Cyanobacteriia.o__Cyanobacteriales.f__Nostocaceae.g__Synechococcus_PCC_7902		0.959650874		-
p__Verrucomicrobiota.c__Verrucomicrobiae		4.129582342		-
p__Spirochaetota.c__Spirochaetia.o__Spirochaetales.f__Spirochaetaceae		3.915403509		1.41E-18
p__Acidobacteriota.c__Acidobacteriae.o__unclassified_c__Acidobacteriae.f__unclassified_c__Acidobacteriae		3.027453591		9.97E-16
p__Cyanobacteria.c__Cyanobacteriia.o__Leptolyngbyales.f__Leptolyngbyaceae.g__Pantalinema		1.588039804		-
p__Proteobacteria.c__Gammaproteobacteria.o__Burkholderiales.f__Neisseriaceae.g__norank_f__Neisseriaceae		2.220913743		-
p__Proteobacteria.c__Gammaproteobacteria.o__PLTA13.f__norank_o__PLTA13.g__norank_f__norank_o__PLTA13		3.403236684		1.74E-15
p__Chloroflexi.c__Dehalococcoidia.o__unclassified_c__Dehalococcoidia.f__unclassified_c__Dehalococcoidia		3.347831046		2.00E-19
p__Bacteroidota.c__Bacteroidia.o__Cytophagales.f__Microscillaceae.g__OLB12		2.957577866		2.27E-16
p__Fibrobacterota.c__Chitinivibrionia.o__norank_c__Chitinivibrionia.f__norank_o__norank_c__Chitinivibrionia		2.10749889		5.48E-15
p__Armatimonadota.c__Fimbriimonadia.o__Fimbriimonadales.f__norank_o__Fimbriimonadales.g__norank_f__norank_o__Fimbriimonadales		0.9420657		-
p__TX1A_33.c__norank_p__TX1A_33		1.78716374		-
p__Actinobacteriota.c__Actinobacteria.o__Propionibacteriales.f__Propionibacteriaceae.g__Propionicicella		0.9420657		-
p__Firmicutes.c__Clostridia.o__Lachnospirales.f__Lachnospiraceae.g__norank_f__Lachnospiraceae		1.363071012		-
p__Firmicutes.c__Syntrophomonadia.o__Syntrophomonadales.f__Syntrophomonadaceae		1.938099512		-
p__Desulfobacterota.c__Desulfobaccia.o__Desulfobaccales.f__Desulfobaccaceae		3.552532284		6.08E-18
p__Entotheonellaeota.c__Entotheonellia		1.298613023		-
p__Cyanobacteria.c__Cyanobacteriia.o__Leptolyngbyales		2.511405747		-
p__Proteobacteria.c__Alphaproteobacteria.o__Rickettsiales.f__SM1B06		0.357590883		-
p__Proteobacteria.c__Gammaproteobacteria.o__Burkholderiales.f__Nitrosomonadaceae.g__Ellin6067		4.00014647		6.17E-18
p__Chloroflexi.c__Anaerolineae.o__SBR1031.f__unclassified_o__SBR1031		0.745771054		-
p__Bdellovibrionota.c__Oligoflexia.o__Oligoflexales.f__norank_o__Oligoflexales.g__norank_f__norank_o__Oligoflexales		3.0991364		-
p__Patescibacteria.c__Parcubacteria.o__Candidatus_Azambacteria.f__norank_o__Candidatus_Azambacteria		1.280884256		-
p__Actinobacteriota.c__Actinobacteria.o__Bifidobacteriales		3.776968288		-
p__Proteobacteria.c__Alphaproteobacteria.o__Rhodospirillales.f__Magnetospirillaceae.g__Telmatospirillum		1.056560887		-
p__Myxococcota.c__Myxococcia.o__Myxococcales.f__Myxococcaceae.g__Myxococcus		1.523922305		-
p__Chloroflexi.c__Ktedonobacteria.o__Ktedonobacterales.f__Ktedonobacteraceae.g__1959_1		1.377794269		-
p__Actinobacteriota.c__Acidimicrobiia.o__Actinomarinales.f__norank_o__Actinomarinales.g__norank_f__norank_o__Actinomarinales		2.854915524		1.00E-14
p__Patescibacteria.c__Parcubacteria.o__Candidatus_Liptonbacteria		1.405822993		-
p__Spirochaetota.c__Spirochaetia.o__Spirochaetales.f__Spirochaetaceae.g__M2PT2_76_termite_group		1.392034708		-
p__Proteobacteria.c__unclassified_p__Proteobacteria.o__unclassified_p__Proteobacteria.f__unclassified_p__Proteobacteria		2.30698089		-
p__Spirochaetota.c__Brevinematia		1.733181927		1.01E-09
p__Bacteroidota.c__Bacteroidia.o__Sphingobacteriales.f__AKYH767		3.320628763		-
p__Proteobacteria.c__Gammaproteobacteria.o__Burkholderiales.f__Chitinibacteraceae.g__unclassified_f__Chitinibacteraceae		0		-
p__Actinobacteriota.c__Actinobacteria.o__Frankiales.f__Frankiaceae		3.096295958		-
p__Planctomycetota.c__Planctomycetes.o__Planctomycetales		0.533682142		-
p__Firmicutes.c__Clostridia.o__Lachnospirales.f__Lachnospiraceae.g__Epulopiscium		1.949891037		-
p__Nitrospirota.c__Thermodesulfovibrionia.o__Thermodesulfovibrionales.f__Thermodesulfovibrionaceae		1.845155687		-
p__Actinobacteriota.c__Thermoleophilia		4.533514826		-
p__Firmicutes.c__norank_p__Firmicutes.o__norank_c__norank_p__Firmicutes.f__norank_o__norank_c__norank_p__Firmicutes		1.983458385		1.89E-09
p__Proteobacteria.c__Gammaproteobacteria.o__Burkholderiales.f__Comamonadaceae.g__Aquabacterium		2.138719118		-
p__Proteobacteria.c__Gammaproteobacteria.o__Methylococcales.f__Methylococcaceae.g__norank_f__Methylococcaceae		2.572434731		-
p__Bacteroidota.c__Bacteroidia.o__Chitinophagales.f__Chitinophagaceae.g__Niastella		1.581914252		-
p__Patescibacteria.c__ABY1.o__unclassified_c__ABY1.f__unclassified_c__ABY1.g__unclassified_c__ABY1		2.241117129		9.59E-09
p__Actinobacteriota.c__Actinobacteria.o__Propionibacteriales.f__Nocardioidaceae.g__Actinopolymorpha		2.266160999		-
p__Proteobacteria.c__Gammaproteobacteria.o__Methylococcales.f__Methylococcaceae.g__Methylocaldum		2.231086788		-
p__Verrucomicrobiota.c__Verrucomicrobiae.o__Verrucomicrobiales.f__Verrucomicrobiaceae.g__unclassified_f__Verrucomicrobiaceae		2.079649962		-
p__Actinobacteriota.c__Thermoleophilia.o__norank_c__Thermoleophilia		2.467699381		6.98E-15
p__Cyanobacteria.c__Vampirivibrionia.o__Gastranaerophilales.f__norank_o__Gastranaerophilales		2.271740877		8.99E-10
p__Proteobacteria.c__Alphaproteobacteria.o__Rickettsiales.f__unclassified_o__Rickettsiales.g__unclassified_o__Rickettsiales		1.17050424		-
p__Myxococcota.c__Polyangia.o__VHS_B3_70.f__norank_o__VHS_B3_70		2.651952118		3.47E-17
p__Proteobacteria.c__Alphaproteobacteria.o__Elsterales.f__URHD0088.g__norank_f__URHD0088		2.027777813		-
p__Proteobacteria.c__Gammaproteobacteria.o__Burkholderiales.f__Alcaligenaceae.g__GKS98_freshwater_group		2.183665686		-
p__Proteobacteria.c__Gammaproteobacteria.o__Burkholderiales.f__Nitrosomonadaceae		4.278434453		3.35E-18
p__Methylomirabilota.c__Methylomirabilia.o__Methylomirabilales.f__Methylomirabilaceae.g__Sh765B_TzT_35		3.494512675		6.64E-19
p__Patescibacteria.c__Microgenomatia.o__norank_c__Microgenomatia.f__norank_o__norank_c__Microgenomatia		1.513456871		-
p__Firmicutes.c__Clostridia.o__Oscillospirales.f__Oscillospiraceae		2.014616367		-
p__Planctomycetota.c__028H05_P_BN_P5.o__norank_c__028H05_P_BN_P5.f__norank_o__norank_c__028H05_P_BN_P5		0.803763001		-
p__Chloroflexi.c__Chloroflexia.o__Thermomicrobiales.f__JG30_KF_CM45		4.282412698		-
p__Chloroflexi.c__Anaerolineae.o__SBR1031		4.137864751		2.53E-18
p__Acidobacteriota.c__Aminicenantia.o__Aminicenantales.f__norank_o__Aminicenantales		4.146752856		6.62E-18
p__Acidobacteriota.c__Acidobacteriae.o__Elev_16S_1166.f__norank_o__Elev_16S_1166		2.186230323		3.87E-14
p__Actinobacteriota.c__Coriobacteriia		4.012002751		6.79E-18
p__Chloroflexi.c__Ktedonobacteria.o__MVP_21.f__norank_o__MVP_21		1.377794269		-
p__Spirochaetota.c__Brachyspirae.o__Brachyspirales.f__Brachyspiraceae		1.076764273		-
p__Planctomycetota.c__ODP123		0.678824265		-
p__LCP_89.c__norank_p__LCP_89		2.44844772		5.20E-15
p__Proteobacteria.c__Alphaproteobacteria.o__Dongiales.f__Dongiaceae.g__Dongia		2.834160302		5.61E-17
p__Myxococcota.c__Polyangia.o__VHS_B4_70.f__norank_o__VHS_B4_70.g__norank_f__norank_o__VHS_B4_70		2.099330101		1.88E-12
p__Bacteroidota.c__Bacteroidia.o__Bacteroidales.f__FTLpost3.g__norank_f__FTLpost3		1.347831046		-
p__Sva0485.c__norank_p__Sva0485.o__norank_c__norank_p__Sva0485.f__norank_o__norank_c__norank_p__Sva0485	sediment	4.341849514	4.043171292	1.92E-18
p__Proteobacteria.c__Alphaproteobacteria.o__Rhodospirillales.f__Magnetospirillaceae.g__unclassified_f__Magnetospirillaceae		0.854915524		-
p__Bdellovibrionota.c__Oligoflexia.o__unclassified_c__Oligoflexia		0.755530892		-
p__Chloroflexi.c__Dehalococcoidia.o__FS117_23B_02		2.037393582		-
p__Proteobacteria.c__Gammaproteobacteria.o__Burkholderiales.f__Chitinibacteraceae.g__Deefgea		0.658620879		-
p__Bacteroidota.c__Bacteroidia.o__Cytophagales.f__Cyclobacteriaceae		2.342118196		-
p__Firmicutes.c__Bacilli.o__Thermoactinomycetales.f__Thermoactinomycetaceae.g__Thermoflavimicrobium		1.523922305		-
p__Acidobacteriota.c__Subgroup_20.o__norank_c__Subgroup_20.f__norank_o__norank_c__Subgroup_20		1.8249523		1.74E-08
p__Proteobacteria.c__Alphaproteobacteria.o__Rhodobacterales.f__Rhodobacteraceae.g__Rhodobacter		3.351467798		-
p__Firmicutes.c__Clostridia.o__Clostridiales.f__Clostridiaceae.g__Clostridium_sensu_stricto_19		1.04680105		-
p__Firmicutes.c__Clostridia.o__Clostridiales.f__Clostridiaceae.g__Clostridium_sensu_stricto_18		1.298613023		-
p__Myxococcota.c__Myxococcia.o__Myxococcales.f__Myxococcaceae.g__unclassified_f__Myxococcaceae		3.01794431		4.06E-18
p__Fermentibacterota		1.20170301		-
p__Firmicutes.c__Clostridia.o__Clostridiales.f__Clostridiaceae.g__Clostridium_sensu_stricto_11		2.357039048		-
p__Firmicutes.c__Clostridia.o__Clostridiales.f__Clostridiaceae.g__Clostridium_sensu_stricto_10		2.252855533		1.69E-09
p__Firmicutes.c__Clostridia.o__Clostridiales.f__Clostridiaceae.g__Clostridium_sensu_stricto_13		2.815544832		4.20E-18
p__Firmicutes.c__Clostridia.o__Clostridiales.f__Clostridiaceae.g__Clostridium_sensu_stricto_12		2.715586196		6.66E-18
p__Firmicutes.c__Clostridia.o__Clostridiales.f__Clostridiaceae.g__Clostridium_sensu_stricto_15		0.20170301		-
p__Firmicutes.c__Clostridia.o__Clostridiales.f__Clostridiaceae.g__Clostridium_sensu_stricto_14		1.968858876		1.83E-11
p__Firmicutes.c__Bacilli.o__Acholeplasmatales.f__Acholeplasmataceae		0.357590883		-
p__Firmicutes.c__Limnochordia.o__MBA03		0.678824265		-
p__Patescibacteria.c__Parcubacteria.o__Candidatus_Jorgensenbacteria.f__norank_o__Candidatus_Jorgensenbacteria.g__norank_f__norank_o__Candidatus_Jorgensenbacteria		1.706852988		-
p__Fibrobacterota		2.781486607		1.77E-18
p__Firmicutes.c__Bacilli.o__Thermoactinomycetales.f__Thermoactinomycetaceae.g__Melghirimyces		0.20170301		-
p__Bacteroidota.c__Bacteroidia.o__Sphingobacteriales.f__Sphingobacteriaceae.g__norank_f__Sphingobacteriaceae		1.287009809		-
p__Chloroflexi.c__Anaerolineae.o__SBR1031.f__A4b		3.22986743		6.14E-11
p__Bacteroidota.c__Bacteroidia.o__Cytophagales.f__unclassified_o__Cytophagales.g__unclassified_o__Cytophagales		1.746756967		-
p__Bacteroidota.c__Bacteroidia.o__Sphingobacteriales.f__unclassified_o__Sphingobacteriales.g__unclassified_o__Sphingobacteriales		2.37049503		-
p__Firmicutes.c__Bacilli.o__Haloplasmatales.f__Haloplasmataceae		0.377794269		-
p__Acidobacteriota.c__Subgroup_18.o__norank_c__Subgroup_18.f__norank_o__norank_c__Subgroup_18		3.92993501		1.23E-18
p__Spirochaetota.c__Brachyspirae.o__Brachyspirales		1.648861041		-
p__Fibrobacterota.c__Fibrobacteria		2.645747806		3.41E-17
p__Myxococcota.c__Myxococcia	sediment	4.361645988	4.037076428	1.71E-18
p__Proteobacteria.c__Alphaproteobacteria.o__Elsterales.f__Elsteraceae		1.202688923		-
p__TX1A_33		1.78716374		-
p__Proteobacteria.c__Alphaproteobacteria.o__Puniceispirillales.f__norank_o__Puniceispirillales.g__norank_f__norank_o__Puniceispirillales		0.357590883		-
p__Firmicutes.c__Negativicutes.o__Veillonellales_Selenomonadales.f__Sporomusaceae.g__Anaeromusa_Anaeroarcus		0.20170301		-
p__Cyanobacteria.c__Cyanobacteriia.o__Leptolyngbyales.f__Leptolyngbyaceae.g__Leptolyngbya_PCC_6306		0.533682142		-
p__Desulfobacterota.c__Desulfobulbia.o__Desulfobulbales.f__Desulfocapsaceae		2.37049503		-
p__Firmicutes.c__Bacilli.o__Bacillales.f__Bacillaceae.g__Oceanobacillus		0.901658927		-
p__Planctomycetota.c__Planctomycetes.o__Gemmatales		4.069060665		1.68E-16
p__Proteobacteria.c__Alphaproteobacteria.o__Micavibrionales.f__Micavibrionaceae.g__norank_f__Micavibrionaceae		1.315646362		-
p__Bacteroidota.c__Bacteroidia.o__Flavobacteriales.f__Weeksellaceae		2.333022692		-
p__Calditrichota.c__Calditrichia.o__Calditrichales.f__Calditrichaceae.g__norank_f__Calditrichaceae		2.366055866		1.66E-14
p__AncK6.c__norank_p__AncK6		0		-
p__Chloroflexi.c__Ktedonobacteria.o__Ktedonobacterales.f__Ktedonobacteraceae.g__JG30a_KF_32		1.131121936		-
p__Proteobacteria.c__Alphaproteobacteria.o__Sphingomonadales.f__Sphingomonadaceae.g__Sphingomonas		3.786696891		-
p__Firmicutes.c__Clostridia.o__Peptostreptococcales_Tissierellales.f__Anaerovoracaceae.g__Anaerovorax		2.115516862		2.66E-11
p__Proteobacteria.c__Gammaproteobacteria.o__Burkholderiales.f__SC_I_84.g__norank_f__SC_I_84	sediment	4.415499582	4.090869847	3.74E-18
p__Fibrobacterota.c__Fibrobacteria.o__Fibrobacterales.f__B5_096.g__norank_f__B5_096		0.803763001		-
p__Proteobacteria.c__Gammaproteobacteria.o__norank_c__Gammaproteobacteria.f__norank_o__norank_c__Gammaproteobacteria.g__norank_f__norank_o__norank_c__Gammaproteobacteria		1.980840173		-
p__Firmicutes.c__Thermovenabulia.o__Thermovenabulales.f__norank_o__Thermovenabulales		0.20170301		-
p__Patescibacteria.c__Dojkabacteria.o__norank_c__Dojkabacteria		2.174830864		-
p__Firmicutes.c__Clostridia.o__Oscillospirales.f__Oscillospiraceae.g__NK4A214_group		1.222892309		-
p__Acidobacteriota.c__Aminicenantia.o__Aminicenantales		4.146752856		6.62E-18
p__Verrucomicrobiota.c__Chlamydiae.o__Chlamydiales.f__unclassified_o__Chlamydiales.g__unclassified_o__Chlamydiales		1.8890698		-
p__Dependentiae.c__Babeliae.o__Babeliales		2.792767617		-
p__Spirochaetota.c__unclassified_p__Spirochaetota		1.590869094		-
p__Acidobacteriota.c__Acidobacteriae.o__Acidobacteriales		3.450656626		5.20E-18
p__Desulfobacterota.c__Desulfuromonadia.o__norank_c__Desulfuromonadia.f__Geothermobacteraceae		3.089882504		1.39E-17
p__Proteobacteria.c__Alphaproteobacteria.o__Rhodobacterales.f__Rhodobacteraceae.g__Rubellimicrobium		1.633066774		-
p__Chloroflexi	sediment	5.165391694	4.761796513	5.23E-18
p__Acidobacteriota.c__Thermoanaerobaculia.o__Thermoanaerobaculales		3.692714325		5.46E-18
p__FW113		0.377794269		-
p__Myxococcota.c__Polyangia.o__UASB_TL25.f__norank_o__UASB_TL25		3.06502587		3.08E-18
p__Poribacteria.c__norank_p__Poribacteria.o__norank_c__norank_p__Poribacteria		2.363071012		2.62E-15
p__Chloroflexi.c__AD3.o__norank_c__AD3		2.559637857		-
p__Modulibacteria.c__Moduliflexia.o__Moduliflexales		2.250921033		1.14E-12
p__Fusobacteriota.c__Fusobacteriia.o__Fusobacteriales.f__Leptotrichiaceae.g__Hypnocyclicus		1.444741059		-
p__Proteobacteria.c__Alphaproteobacteria.o__Rhizobiales.f__norank_o__Rhizobiales		0.533682142		-
p__Cyanobacteria.c__Cyanobacteriia.o__Cyanobacteriales.f__Xenococcaceae.g__unclassified_f__Xenococcaceae		0.533682142		-
p__Firmicutes.c__Clostridia.o__Peptostreptococcales_Tissierellales.f__norank_o__Peptostreptococcales_Tissierellales.g__Gottschalkia		1.131121936		-
p__Caldatribacteriota.c__JS1		1.432151931		-
p__Proteobacteria.c__Alphaproteobacteria.o__Kiloniellales		2.4641541		4.58E-11
p__Proteobacteria.c__Gammaproteobacteria.o__Xanthomonadales.f__Rhodanobacteraceae		2.804847383		-
p__Proteobacteria.c__Gammaproteobacteria.o__CCM19a.f__norank_o__CCM19a		2.786034234		1.28E-14
p__Myxococcota.c__Myxococcia.o__Myxococcales.f__27F_1492R.g__norank_f__27F_1492R		1.706852988		-
p__Planctomycetota.c__Pla4_lineage		3.013947707		6.42E-19
p__Chloroflexi.c__Dehalococcoidia.o__H3_93		1.693064704		-
p__Firmicutes.c__Clostridia.o__Eubacteriales.f__Eubacteriaceae		0.599643019		-
p__Chloroflexi.c__Dehalococcoidia.o__Sh765B_TzT_20.f__norank_o__Sh765B_TzT_20		1.921862313		1.42E-10
p__Chloroflexi.c__Dehalococcoidia.o__SAR202_clade		1.990578126		5.47E-13
p__Firmicutes.c__Bacilli.o__Alicyclobacillales.f__Alicyclobacillaceae.g__Tumebacillus		2.432151931		2.10E-13
p__Bacteroidota.c__Bacteroidia.o__Cytophagales.f__Spirosomaceae.g__Fibrisoma		0.834712138		-
p__Firmicutes.c__Bacilli.o__Lactobacillales.f__Lactobacillaceae		2.604335593		-
p__NB1_j.c__norank_p__NB1_j.o__norank_c__norank_p__NB1_j		3.50077427		2.85E-17
p__Bacteroidota		4.606758947		-
p__WS2.c__norank_p__WS2.o__norank_c__norank_p__WS2.f__norank_o__norank_c__norank_p__WS2.g__norank_f__norank_o__norank_c__norank_p__WS2		2.970341111		1.47E-17
p__Cyanobacteria.c__Cyanobacteriia.o__Cyanobacteriales.f__unclassified_o__Cyanobacteriales		1.232652146		-
p__Firmicutes.c__Bacilli.o__Thermoactinomycetales		2.441002489		3.16E-13
p__Patescibacteria.c__WWE3.o__norank_c__WWE3.f__norank_o__norank_c__WWE3.g__norank_f__norank_o__norank_c__WWE3		2.641035704		2.25E-09
p__Planctomycetota.c__Brocadiae.o__Brocadiales.f__Brocadiaceae.g__unclassified_f__Brocadiaceae		1.850063021		2.53E-09
p__Cyanobacteria.c__Cyanobacteriia.o__Phormidesmiales.f__Nodosilineaceae.g__norank_f__Nodosilineaceae		1.014616367		-
p__Firmicutes.c__Clostridia.o__Peptococcales.f__Peptococcaceae		1.72021695		-
p__Proteobacteria.c__Gammaproteobacteria.o__1013_28_CG33.f__norank_o__1013_28_CG33.g__norank_f__norank_o__1013_28_CG33		1.502733006		-
p__Proteobacteria.c__Gammaproteobacteria.o__Xanthomonadales.f__Rhodanobacteraceae.g__Tahibacter		0.20170301		-
p__Acidobacteriota.c__Blastocatellia.o__Blastocatellales.f__Blastocatellaceae.g__norank_f__Blastocatellaceae		3.029072283		-
p__Bacteroidota.c__Bacteroidia.o__Chitinophagales.f__Chitinophagaceae.g__Chitinophaga		0.377794269		-
p__Acidobacteriota.c__Subgroup_25.o__norank_c__Subgroup_25		3.190484854		3.67E-18
p__Actinobacteriota.c__Thermoleophilia.o__Solirubrobacterales.f__Solirubrobacteraceae.g__unclassified_f__Solirubrobacteraceae		1.769904734		-
p__Proteobacteria.c__Gammaproteobacteria.o__JG36_GS_52		3.192485702		1.54E-15
p__Proteobacteria.c__Gammaproteobacteria.o__Xanthomonadales.f__Rhodanobacteraceae.g__Frateuria		1.763995875		-
p__Proteobacteria.c__Gammaproteobacteria.o__Gammaproteobacteria_Incertae_Sedis		3.619685848		-
p__Firmicutes.c__Clostridia.o__unclassified_c__Clostridia		2.320628763		2.28E-08
p__Firmicutes.c__Negativicutes.o__Veillonellales_Selenomonadales.f__Sporomusaceae.g__Anaerosinus		2.247025989		1.38E-09
p__Acidobacteriota.c__Acidobacteriae.o__Acidobacteriales.f__Acidobacteriaceae_Subgroup_1.g__unclassified_f__Acidobacteriaceae_Subgroup_1		1.444741059		-
p__Bacteroidota.c__Bacteroidia.o__Chitinophagales.f__Chitinophagaceae.g__norank_f__Chitinophagaceae		2.669311116		-
p__Patescibacteria.c__Microgenomatia.o__Candidatus_Woykebacteria.f__norank_o__Candidatus_Woykebacteria.g__norank_f__norank_o__Candidatus_Woykebacteria		1.15594552		-
p__Desulfobacterota.c__Desulfobacteria.o__Desulfobacterales.f__norank_o__Desulfobacterales		2.007882984		2.69E-11
p__Acidobacteriota.c__c5LKS83		2.35245945		4.60E-15
p__Spirochaetota.c__Leptospirae.o__Leptospirales.f__Leptospiraceae.g__Leptospira		1.746756967		2.78E-06
p__Proteobacteria.c__Gammaproteobacteria.o__Xanthomonadales.f__Xanthomonadaceae.g__unclassified_f__Xanthomonadaceae		2.909273186		-
p__Hydrogenedentes.c__Hydrogenedentia		2.181706382		-
p__Acidobacteriota.c__Holophagae.o__Holophagales.f__Holophagaceae.g__Geothrix		2.900238503		2.60E-17
p__Firmicutes.c__Clostridia.o__Thermincolales.f__Thermincolaceae		2.115516862		5.75E-11
p__Proteobacteria.c__Alphaproteobacteria.o__Micropepsales		2.199526091		-
p__Desulfobacterota.c__Desulfuromonadia.o__PB19.f__norank_o__PB19.g__norank_f__norank_o__PB19		2.214540235		-
p__Proteobacteria.c__Gammaproteobacteria.o__Burkholderiales.f__Chitinibacteraceae.g__Chitinilyticum		1.444741059		-
p__Elusimicrobiota.c__Lineage_IIc.o__norank_c__Lineage_IIc.f__norank_o__norank_c__Lineage_IIc		2.26240085		1.02E-15
p__Proteobacteria.c__Gammaproteobacteria.o__1013_28_CG33		1.502733006		-
p__Desulfobacterota.c__Desulfuromonadia.o__unclassified_c__Desulfuromonadia.f__unclassified_c__Desulfuromonadia.g__unclassified_c__Desulfuromonadia		1.803763001		-
p__Verrucomicrobiota.c__Verrucomicrobiae.o__Pedosphaerales.f__Pedosphaeraceae.g__DEV008		2.153526045		2.32E-13
p__Chloroflexi.c__Chloroflexia.o__Kallotenuales		2.060882261		-
p__Spirochaetota.c__norank_p__Spirochaetota.o__norank_c__norank_p__Spirochaetota.f__norank_o__norank_c__norank_p__Spirochaetota.g__norank_f__norank_o__norank_c__norank_p__Spirochaetota		1.014616367		-
p__NB1_j.c__norank_p__NB1_j		3.50077427		2.85E-17
p__Caldatribacteriota.c__JS1.o__norank_c__JS1		1.432151931		-
p__Proteobacteria.c__Alphaproteobacteria.o__Rhizobiales.f__Rhodomicrobiaceae		1.377794269		-
p__Proteobacteria.c__Alphaproteobacteria.o__Sphingomonadales.f__Sphingomonadaceae		4.160706438		-
p__Dependentiae.c__Babeliae.o__Babeliales.f__UBA12411.g__norank_f__UBA12411		1.222892309		-
p__Actinobacteriota.c__Actinobacteria.o__Micrococcales.f__Intrasporangiaceae.g__unclassified_f__Intrasporangiaceae		3.173905848		7.41E-13
p__Bacteroidota.c__Bacteroidia.o__Cytophagales.f__Microscillaceae.g__Ohtaekwangia		1.850063021		-
p__Patescibacteria.c__Microgenomatia.o__unclassified_c__Microgenomatia		1.581914252		-
p__Proteobacteria.c__Gammaproteobacteria.o__Xanthomonadales.f__Rhodanobacteraceae.g__Luteibacter		0.20170301		-
p__Patescibacteria.c__Kazania.o__norank_c__Kazania.f__norank_o__norank_c__Kazania		1.758005511		-
p__Campilobacterota		2.527013382		2.15E-08
p__Spirochaetota.c__Brevinematia.o__Brevinematales.f__Brevinemataceae.g__Brevinema		1.733181927		1.01E-09
p__Proteobacteria.c__Gammaproteobacteria.o__Burkholderiales.f__Burkholderiaceae		4.041178201		3.94E-15
p__Bacteroidota.c__Bacteroidia.o__Chitinophagales.f__Chitinophagaceae.g__Ferruginibacter		3.0617414		-
p__Acidobacteriota.c__norank_p__Acidobacteriota.o__norank_c__norank_p__Acidobacteriota.f__norank_o__norank_c__norank_p__Acidobacteriota		1.648861041		-
p__Proteobacteria.c__Alphaproteobacteria.o__Rhizobiales.f__unclassified_o__Rhizobiales.g__unclassified_o__Rhizobiales		2.403100134		-
p__Acidobacteriota.c__Acidobacteriae.o__Acidobacteriales.f__unclassified_o__Acidobacteriales.g__unclassified_o__Acidobacteriales		1.678824265		-
p__Proteobacteria.c__Alphaproteobacteria.o__Rickettsiales.f__Rickettsiaceae.g__norank_f__Rickettsiaceae		1.636344484		-
p__Patescibacteria.c__Parcubacteria.o__Candidatus_Liptonbacteria.f__norank_o__Candidatus_Liptonbacteria		1.405822993		-
p__Armatimonadota.c__norank_p__Armatimonadota.o__norank_c__norank_p__Armatimonadota		2.909273186		4.92E-17
p__Armatimonadota.c__Chthonomonadetes.o__Chthonomonadales		2.624128686		5.10E-13
p__Actinobacteriota.c__Thermoleophilia.o__Gaiellales.f__norank_o__Gaiellales		4.231370813		1.35E-13
p__Firmicutes.c__Clostridia.o__Clostridiales.f__Clostridiaceae.g__Clostridium_sensu_stricto_1		3.26522401		2.28E-09
p__Proteobacteria.c__Alphaproteobacteria.o__Paracaedibacterales.f__Paracaedibacteraceae.g__Candidatus_Finniella		1.647625494		-
p__Firmicutes.c__Clostridia.o__Clostridiales.f__Clostridiaceae.g__Clostridium_sensu_stricto_3		2.389223731		9.44E-16
p__Firmicutes.c__Clostridia.o__Clostridiales.f__Clostridiaceae.g__Clostridium_sensu_stricto_2		1.491737621		-
p__Firmicutes.c__Clostridia.o__Clostridiales.f__Clostridiaceae.g__Clostridium_sensu_stricto_5		2.37049503		5.00E-17
p__Myxococcota.c__Myxococcia.o__Myxococcales.f__27F_1492R		1.706852988		-
p__Firmicutes.c__Clostridia.o__Clostridiales.f__Clostridiaceae.g__Clostridium_sensu_stricto_7		0.678824265		-
p__Firmicutes.c__Clostridia.o__Clostridiales.f__Clostridiaceae.g__Clostridium_sensu_stricto_6		1.945995993		2.64E-11
p__Firmicutes.c__Clostridia.o__Clostridiales.f__Clostridiaceae.g__Clostridium_sensu_stricto_9		2.472381846		2.44E-16
p__Firmicutes.c__Clostridia.o__Clostridiales.f__Clostridiaceae.g__Clostridium_sensu_stricto_8		1.544125691		-
p__Firmicutes.c__Clostridia.o__Lachnospirales.f__Lachnospiraceae.g__Sellimonas		0.533682142		-
p__Cyanobacteria.c__Cyanobacteriia.o__Synechococcales.f__Prochlorotrichaceae.g__Prochlorothrix_PCC_9006		2.683926744		-
p__Nitrospirota.c__4_29_1		3.736109909		9.05E-19
p__Elusimicrobiota.c__Elusimicrobia.o__Lineage_IV		2.559637857		9.37E-18
p__Firmicutes.c__Bacilli.o__Thermoactinomycetales.f__Thermoactinomycetaceae		2.441002489		3.16E-13
p__Gemmatimonadota.c__S0134_terrestrial_group		2.256698872		-
p__Firmicutes.c__Clostridia.o__Oscillospirales.f__Oscillospiraceae.g__Papillibacter		0.599643019		-
p__Fibrobacterota.c__Fibrobacteria.o__Fibrobacterales.f__B18		1.26240085		-
p__Desulfobacterota.c__Syntrophobacteria.o__Syntrophobacterales.f__Syntrophobacteraceae.g__Syntrophobacter		3.008222144		1.72E-16
p__Abditibacteriota.c__Abditibacteria.o__Abditibacteriales.f__Abditibacteriaceae		0.745771054		-
p__FW113.c__norank_p__FW113.o__norank_c__norank_p__FW113.f__norank_o__norank_c__norank_p__FW113		0.377794269		-
p__Proteobacteria.c__Alphaproteobacteria.o__Rhizobiales.f__Hyphomicrobiaceae.g__Hyphomicrobium		3.332840284		-
p__Cyanobacteria.c__Cyanobacteriia.o__Cyanobacteriales.f__Chroococcidiopsaceae.g__unclassified_f__Chroococcidiopsaceae		0.357590883		-
p__Firmicutes.c__Bacilli.o__Haloplasmatales.f__Haloplasmataceae.g__Haloplasma		0.377794269		-
p__Firmicutes.c__Clostridia.o__Clostridiales.f__unclassified_o__Clostridiales		0.377794269		-
p__Firmicutes.c__Clostridia.o__Clostridiales.f__Clostridiaceae.g__unclassified_f__Clostridiaceae		2.305506731		-
p__Cyanobacteria.c__Cyanobacteriia.o__unclassified_c__Cyanobacteriia.f__unclassified_c__Cyanobacteriia		2.029688741		-
p__Cyanobacteria.c__Cyanobacteriia.o__Cyanobacteriales.f__Xenococcaceae.g__Pleurocapsa_PCC_7319		0.357590883		-
p__Firmicutes.c__Clostridia.o__Clostridiales.f__Caloramatoraceae.g__Fervidicella		1.949891037		2.99E-10
p__Proteobacteria.c__Alphaproteobacteria.o__Rickettsiales.f__SM1B06.g__norank_f__SM1B06		0.357590883		-
p__Methylomirabilota.c__Methylomirabilia.o__Rokubacteriales.f__norank_o__Rokubacteriales.g__norank_f__norank_o__Rokubacteriales		3.409875537		5.86E-19
p__Planctomycetota.c__Planctomycetes.o__Gemmatales.f__Gemmataceae		4.069060665		1.68E-16
p__DTB120		2.099330101		1.01E-09
p__Actinobacteriota.c__Actinobacteria.o__Pseudonocardiales.f__Pseudonocardiaceae.g__Amycolatopsis		3.021762588		-
p__Actinobacteriota.c__Actinobacteria.o__Frankiales.f__norank_o__Frankiales.g__norank_f__norank_o__Frankiales		3.232100311		8.05E-13
p__Proteobacteria.c__Gammaproteobacteria.o__Alteromonadales.f__Alteromonadaceae.g__Rheinheimera		2.630592155		-
p__Acidobacteriota.c__Acidobacteriae.o__Acidobacteriales.f__Acidobacteriaceae_Subgroup_1.g__Granulicella		1.713586371		-
p__Fermentibacterota.c__Fermentibacteria		1.20170301		-
p__Acidobacteriota.c__Blastocatellia.o__11_24		2.649635876		-
p__Chloroflexi.c__Ktedonobacteria.o__Ktedonobacterales.f__JG30_KF_AS9		3.609348807		-
p__Proteobacteria.c__Gammaproteobacteria.o__Diplorickettsiales.f__Diplorickettsiaceae.g__Rickettsiella		0.533682142		-
p__Chloroflexi.c__Anaerolineae.o__Caldilineales.f__Caldilineaceae.g__unclassified_f__Caldilineaceae		2.827529723		6.01E-16
p__Actinobacteriota.c__Actinobacteria.o__Frankiales.f__Sporichthyaceae.g__Sporichthya		2.450901367		-
p__Chloroflexi.c__Dehalococcoidia		4.080023697		1.22E-18
p__Acidobacteriota.c__Acidobacteriae.o__AKIW659		2.829580705		1.16E-14
p__Actinobacteriota.c__Acidimicrobiia.o__Microtrichales	water	5.243395784	4.924553923	6.78E-17
p__Firmicutes.c__Bacilli.o__Haloplasmatales		0.377794269		-
p__SAR324_cladeMarine_group_B.c__norank_p__SAR324_cladeMarine_group_B		3.871407556		6.35E-15
p__Planctomycetota.c__vadinHA49		2.720874474		1.53E-15
p__NKB15.c__norank_p__NKB15.o__norank_c__norank_p__NKB15.f__norank_o__norank_c__norank_p__NKB15		2.474704282		6.40E-13
p__Acidobacteriota.c__Acidobacteriae.o__Subgroup_13.f__norank_o__Subgroup_13.g__norank_f__norank_o__Subgroup_13		2.896308209		1.52E-18
p__Actinobacteriota.c__Actinobacteria.o__Streptosporangiales.f__Thermomonosporaceae		1.840192267		-
p__Myxococcota.c__Polyangia.o__Nannocystales.f__Nannocystaceae.g__unclassified_f__Nannocystaceae		0.377794269		-
p__Proteobacteria.c__Gammaproteobacteria.o__Burkholderiales.f__Gallionellaceae.g__norank_f__Gallionellaceae		2.177134819		2.30E-10
p__Proteobacteria.c__Alphaproteobacteria.o__Caulobacterales.f__Caulobacteraceae		3.732339229		9.43E-13
p__Acidobacteriota.c__Vicinamibacteria.o__Vicinamibacterales	sediment	4.735042846	4.40840282	2.68E-18
p__Planctomycetota.c__Planctomycetes.o__Isosphaerales.f__Isosphaeraceae.g__Singulisphaera		0.745771054		-
p__Zixibacteria.c__norank_p__Zixibacteria.o__norank_c__norank_p__Zixibacteria		3.336994715		3.77E-18
p__Bacteroidota.c__Bacteroidia.o__Cytophagales.f__Spirosomaceae.g__Dyadobacter		1.719318719		-
p__Patescibacteria.c__ABY1.o__Candidatus_Komeilibacteria.f__norank_o__Candidatus_Komeilibacteria.g__norank_f__norank_o__Candidatus_Komeilibacteria		2.043687815		1.35E-09
p__Bacteroidota.c__Bacteroidia.o__Bacteroidetes_VC2_1_Bac22		1.726747817		-
p__Bacteroidota.c__Bacteroidia.o__Chitinophagales.f__Saprospiraceae.g__Candidatus_Aquirestis		3.076507569		3.30E-18
p__Firmicutes.c__Clostridia.o__Lachnospirales.f__Lachnospiraceae.g__Anaerocolumna		1.502733006		-
p__Bacteroidota.c__Bacteroidia.o__Bacteroidales.f__Rikenellaceae.g__Rikenellaceae_RC9_gut_group		1.418288723		-
p__Actinobacteriota.c__Thermoleophilia.o__Solirubrobacterales.f__Solirubrobacteraceae.g__Solirubrobacter		1.896308209		-
p__Verrucomicrobiota.c__Verrucomicrobiae.o__Verrucomicrobiales.f__Verrucomicrobiaceae.g__Verrucomicrobium		1.135742133		-
p__Patescibacteria.c__ABY1.o__Candidatus_Kerfeldbacteria.f__norank_o__Candidatus_Kerfeldbacteria.g__norank_f__norank_o__Candidatus_Kerfeldbacteria		1.9940947		-
p__Desulfobacterota.c__Desulfobacteria.o__Desulfobacterales.f__Desulforegulaceae		0.502733006		-
p__Planctomycetota.c__Planctomycetes.o__Isosphaerales.f__Isosphaeraceae		2.478164814		3.66E-14
p__Cyanobacteria.c__Cyanobacteriia.o__Oxyphotobacteria_Incertae_Sedis.f__unclassified_o__Oxyphotobacteria_Incertae_Sedis.g__unclassified_o__Oxyphotobacteria_Incertae_Sedis		2.197338205		-
p__Actinobacteriota.c__Thermoleophilia.o__Gaiellales.f__norank_o__Gaiellales.g__norank_f__norank_o__Gaiellales		4.231370813		1.35E-13
p__Methylomirabilota.c__Methylomirabilia.o__Rokubacteriales.f__unclassified_o__Rokubacteriales		0.745771054		-
p__Patescibacteria.c__Microgenomatia.o__Candidatus_Pacebacteria.f__norank_o__Candidatus_Pacebacteria		0.533682142		-
p__Cyanobacteria.c__Cyanobacteriia.o__Cyanobacteriales.f__Microcystaceae.g__Pleurocapsa_PCC_7327		0.901658927		-
p__CK_2C2_2.c__norank_p__CK_2C2_2.o__norank_c__norank_p__CK_2C2_2		1.15594552		-
p__Firmicutes.c__Thermacetogenia.o__Thermacetogeniales.f__Thermacetogeniaceae		1.232652146		-
p__Proteobacteria.c__Gammaproteobacteria.o__Xanthomonadales.f__Rhodanobacteraceae.g__Chujaibacter		0.678824265		-
p__Chloroflexi.c__Chloroflexia.o__Chloroflexales.f__Herpetosiphonaceae.g__Herpetosiphon		1.523922305		-
p__Bdellovibrionota.c__Bdellovibrionia.o__Bacteriovoracales.f__Bacteriovoracaceae.g__unclassified_f__Bacteriovoracaceae		1.26240085		-
p__Desulfobacterota.c__Desulfobacteria.o__Desulfobacterales.f__Desulfosarcinaceae.g__Sva0081_sediment_group		3.439372394		2.63E-17
p__Patescibacteria.c__Parcubacteria.o__Candidatus_Yanofskybacteria.f__norank_o__Candidatus_Yanofskybacteria.g__norank_f__norank_o__Candidatus_Yanofskybacteria		1.896308209		1.03E-08
p__Planctomycetota.c__Planctomycetes.o__norank_c__Planctomycetes.f__norank_o__norank_c__Planctomycetes.g__norank_f__norank_o__norank_c__Planctomycetes		1.590869094		-
p__Patescibacteria.c__Microgenomatia.o__unclassified_c__Microgenomatia.f__unclassified_c__Microgenomatia		1.581914252		-
p__Elusimicrobiota.c__Elusimicrobia.o__MD2894_B20.f__norank_o__MD2894_B20.g__norank_f__norank_o__MD2894_B20		0.502733006		-
p__Bacteroidota.c__Bacteroidia.o__Bacteroidales.f__Barnesiellaceae		1.647625494		-
p__Proteobacteria.c__Gammaproteobacteria.o__Methylococcales.f__Methylomonadaceae.g__Methyloglobulus		1.814486867		-
p__Elusimicrobiota.c__Rs_M47.o__norank_c__Rs_M47.f__norank_o__norank_c__Rs_M47		0.9420657		-
p__Myxococcota.c__Polyangia.o__Blfdi19.f__norank_o__Blfdi19		2.641824613		3.38E-12
p__Calditrichota		2.677374198		1.96E-15
p__Patescibacteria.c__Parcubacteria.o__Candidatus_Vogelbacteria.f__norank_o__Candidatus_Vogelbacteria.g__norank_f__norank_o__Candidatus_Vogelbacteria		0.854915524		-
p__Cyanobacteria.c__Cyanobacteriia.o__Cyanobacteriales.f__Nostocaceae.g__Nostoc_PCC_73102		1.873800868		-
p__Planctomycetota.c__ODP123.o__norank_c__ODP123.f__norank_o__norank_c__ODP123.g__norank_f__norank_o__norank_c__ODP123		0.678824265		-
p__Proteobacteria.c__Alphaproteobacteria.o__Rhizobiales.f__Beijerinckiaceae.g__Microvirga		1.745771054		-
p__Proteobacteria.c__Alphaproteobacteria.o__Rhizobiales.f__norank_o__Rhizobiales.g__norank_f__norank_o__Rhizobiales		0.533682142		-
p__Firestonebacteria.c__norank_p__Firestonebacteria		1.243095695		-
p__Proteobacteria.c__Gammaproteobacteria.o__Burkholderiales.f__Oxalobacteraceae		3.52623566		1.29E-09
p__Proteobacteria.c__Gammaproteobacteria.o__Methylococcales.f__Methylococcaceae.g__Methylogaea		1.678824265		-
p__Firmicutes.c__Clostridia.o__Lachnospirales		2.729332911		-
p__Actinobacteriota.c__Acidimicrobiia.o__IMCC26256.f__norank_o__IMCC26256		3.812469605		-
p__Bacteroidota.c__Bacteroidia.o__Bacteroidales.f__FTLpost3		1.347831046		-
p__Elusimicrobiota.c__Lineage_IIa.o__norank_c__Lineage_IIa.f__norank_o__norank_c__Lineage_IIa		2.26240085		3.89E-16
p__Spirochaetota.c__Brevinematia.o__Brevinematales		1.733181927		1.01E-09
p__Proteobacteria.c__Alphaproteobacteria.o__Kiloniellales.f__Fodinicurvataceae.g__norank_f__Fodinicurvataceae		2.4641541		4.58E-11
p__Myxococcota.c__Polyangia.o__PS_B29.f__norank_o__PS_B29		2.393433403		3.89E-16
p__Patescibacteria.c__Microgenomatia.o__norank_c__Microgenomatia.f__norank_o__norank_c__Microgenomatia.g__norank_f__norank_o__norank_c__Microgenomatia		1.513456871		-
p__Firmicutes.c__Bacilli.o__Bacillales.f__Sporolactobacillaceae.g__Pullulanibacillus		0.745771054		-
p__Proteobacteria.c__Gammaproteobacteria.o__WN_HWB_116.f__norank_o__WN_HWB_116.g__norank_f__norank_o__WN_HWB_116		0.533682142		-
p__Proteobacteria.c__Gammaproteobacteria.o__CCD24.f__norank_o__CCD24.g__norank_f__norank_o__CCD24		1.686002849		-
p__Cyanobacteria.c__Cyanobacteriia.o__Cyanobacteriales.f__Microcystaceae.g__Microcystis_PCC_7914		3.208237118		-
p__Myxococcota.c__Polyangia.o__Polyangiales.f__Phaselicystidaceae.g__Phaselicystis		2.560589214		-
p__Firmicutes.c__Bacilli.o__Thermoactinomycetales.f__Thermoactinomycetaceae.g__unclassified_f__Thermoactinomycetaceae		2.037393582		-
p__Firmicutes.c__Bacilli.o__Staphylococcales		1.848952577		-
p__Proteobacteria.c__Gammaproteobacteria.o__Xanthomonadales.f__Xanthomonadaceae.g__Luteimonas		1.20170301		-
p__Chloroflexi.c__Anaerolineae.o__SBR1031.f__A4b.g__unclassified_f__A4b		0		-
p__Proteobacteria.c__Gammaproteobacteria.o__Burkholderiales.f__B1_7BS.g__norank_f__B1_7BS		3.024524655		5.50E-15
p__Patescibacteria.c__Parcubacteria.o__Candidatus_Portnoybacteria.f__norank_o__Candidatus_Portnoybacteria		0.745771054		-
p__Firmicutes.c__Clostridia.o__Oscillospirales.f__Oscillospiraceae.g__unclassified_f__Oscillospiraceae		0.20170301		-
p__Myxococcota	sediment	4.564317412	4.23529532	1.71E-18
p__Proteobacteria.c__Alphaproteobacteria.o__Sphingomonadales.f__Sphingomonadaceae.g__Blastomonas		2.511405747		-
p__Proteobacteria.c__Alphaproteobacteria.o__Rhizobiales.f__Rhodomicrobiaceae.g__Rhodomicrobium		1.377794269		-
p__Verrucomicrobiota.c__Verrucomicrobiae.o__Opitutales.f__Opitutaceae.g__Lacunisphaera		1.678824265		-
p__Chloroflexi.c__Anaerolineae.o__Thermoflexales		1.014616367		-
p__Proteobacteria.c__Magnetococcia.o__Magnetococcales.f__Magnetococcaceae		0.745771054		-
p__Proteobacteria.c__Alphaproteobacteria.o__Sphingomonadales		4.160706438		-
p__Firmicutes.c__Clostridia.o__Oscillospirales.f__UCG_010.g__norank_f__UCG_010		0.20170301		-
p__Proteobacteria.c__Gammaproteobacteria.o__Methylococcales.f__Methylococcaceae.g__Methylococcus		0.97985426		-
p__Firmicutes.c__Clostridia.o__Lachnospirales.f__Lachnospiraceae.g__Ruminococcus_gnavus_group		1.454500896		-
p__Desulfobacterota.c__Desulfobulbia.o__Desulfobulbales.f__Desulfurivibrionaceae		1.938099512		-
p__Bacteroidota.c__Bacteroidia.o__Sphingobacteriales.f__KD1_131.g__norank_f__KD1_131		1.243095695		-
p__Desulfobacterota.c__Desulfuromonadia.o__Geobacterales.f__Geobacteraceae.g__Trichlorobacter		0.502733006		-
p__Firmicutes.c__Clostridia		4.06739907		3.51E-16
p__Firmicutes.c__Clostridia.o__Lachnospirales.f__Defluviitaleaceae		1.014616367		-
p__Deinococcota.c__Deinococci.o__Deinococcales.f__Deinococcaceae		2.077750186		-
p__Proteobacteria.c__Gammaproteobacteria.o__EV818SWSAP88		0.357590883		-
p__Sumerlaeota.c__Sumerlaeia.o__Sumerlaeales.f__Sumerlaeaceae		3.050200028		1.09E-18
p__SAR324_cladeMarine_group_B.c__norank_p__SAR324_cladeMarine_group_B.o__norank_c__norank_p__SAR324_cladeMarine_group_B.f__norank_o__norank_c__norank_p__SAR324_cladeMarine_group_B.g__norank_f__norank_o__norank_c__norank_p__SAR324_cladeMarine_group_B		3.871407556		6.35E-15
p__Acidobacteriota.c__Acidobacteriae.o__norank_c__Acidobacteriae.f__norank_o__norank_c__Acidobacteriae		3.159549644		-
p__Actinobacteriota.c__Coriobacteriia.o__unclassified_c__Coriobacteriia		2.877939227		4.40E-16
p__Proteobacteria.c__Alphaproteobacteria.o__Sphingomonadales.f__Sphingomonadaceae.g__Sphingobium		2.707838901		-
p__Cyanobacteria.c__Cyanobacteriia.o__Cyanobacteriales.f__Microcystaceae.g__Synechocystis_BDHKU_20401		1.17050424		-
p__Gemmatimonadota	sediment	4.398003577	4.046147566	7.55E-17
p__Proteobacteria.c__Gammaproteobacteria.o__Pseudomonadales.f__Moraxellaceae.g__Fluviicoccus		2.237132748		-
p__Myxococcota.c__bacteriap25		2.833653836		1.44E-17
p__Nitrospinota.c__unclassified_p__Nitrospinota.o__unclassified_p__Nitrospinota.f__unclassified_p__Nitrospinota.g__unclassified_p__Nitrospinota		1.014616367		-
p__Desulfobacterota.c__Syntrophorhabdia.o__Syntrophorhabdales		3.0617414		1.78E-16
p__Hydrogenedentes.c__Hydrogenedentia.o__Hydrogenedentiales.f__Hydrogenedensaceae		2.181706382		-
p__Proteobacteria.c__Alphaproteobacteria.o__Sneathiellales.f__Sneathiellaceae.g__norank_f__Sneathiellaceae		0.533682142		-
p__Firmicutes.c__unclassified_p__Firmicutes.o__unclassified_p__Firmicutes		2.706173873		-
p__Verrucomicrobiota.c__Chlamydiae.o__LD1_PA32.f__norank_o__LD1_PA32		1.938099512		-
p__Proteobacteria.c__Alphaproteobacteria.o__Rhizobiales.f__Methyloligellaceae.g__norank_f__Methyloligellaceae		3.241909638		1.93E-18
p__Fermentibacterota.c__Fermentibacteria.o__Fermentibacterales		1.20170301		-
p__Proteobacteria.c__Alphaproteobacteria.o__Caulobacterales.f__Caulobacteraceae.g__Asticcacaulis		0.834712138		-
p__Planctomycetota.c__BD7_11.o__norank_c__BD7_11.f__norank_o__norank_c__BD7_11.g__norank_f__norank_o__norank_c__BD7_11		2.007882984		3.76E-13
p__Desulfobacterota.c__Syntrophia.o__Syntrophales.f__norank_o__Syntrophales		3.312124357		2.04E-18
p__Actinobacteriota.c__MB_A2_108.o__norank_c__MB_A2_108.f__norank_o__norank_c__MB_A2_108.g__norank_f__norank_o__norank_c__MB_A2_108		4.199962349		5.75E-17
p__Bacteroidota.c__Ignavibacteria.o__Ignavibacteriales		3.017280758		8.25E-18
p__Patescibacteria.c__WWE3.o__norank_c__WWE3.f__norank_o__norank_c__WWE3		2.641035704		2.25E-09
p__Acidobacteriota.c__Blastocatellia		3.522160879		-
p__Bacteroidota.c__Kryptonia.o__Kryptoniales.f__BSV26		4.012640852		1.42E-18
p__Myxococcota.c__Polyangia.o__MidBa8		2.614163558		3.89E-16
p__Firmicutes.c__Bacilli.o__Bacillales.f__Sporolactobacillaceae.g__unclassified_f__Sporolactobacillaceae		0.20170301		-
p__Patescibacteria.c__Parcubacteria.o__norank_c__Parcubacteria.f__norank_o__norank_c__Parcubacteria		2.167844743		6.60E-09
p__Firmicutes.c__BRH_c20a		1.900673014		-
p__Proteobacteria.c__Alphaproteobacteria.o__Caulobacterales.f__Caulobacteraceae.g__Brevundimonas		3.30698089		5.58E-20
p__Proteobacteria.c__Gammaproteobacteria.o__Burkholderiales.f__Procabacteriaceae		0.658620879		-
p__Proteobacteria.c__Alphaproteobacteria.o__Micropepsales.f__Micropepsaceae.g__norank_f__Micropepsaceae		2.128559719		-
p__FCPU426.c__norank_p__FCPU426.o__norank_c__norank_p__FCPU426		2.461774398		5.91E-18
p__Firmicutes.c__Thermoanaerobacteria.o__Thermoanaerobacterales		0.599643019		-
p__Proteobacteria.c__Alphaproteobacteria.o__Rhizobiales.f__A0839.g__norank_f__A0839		3.160266893		-
p__Proteobacteria.c__Alphaproteobacteria.o__Dongiales.f__Dongiaceae		2.834160302		5.61E-17
p__Deinococcota.c__Deinococci.o__Deinococcales		2.10577891		-
p__Firmicutes.c__Limnochordia.o__Limnochordales.f__Limnochordaceae		0.854915524		-
p__Acidobacteriota.c__Blastocatellia.o__11_24.f__norank_o__11_24.g__norank_f__norank_o__11_24		2.649635876		-
p__Proteobacteria.c__Alphaproteobacteria.o__Rhizobiales.f__Rhizobiaceae.g__Aquamicrobium		2.670402709		-
p__Cyanobacteria.c__Cyanobacteriia.o__Cyanobacteriales.f__Microcystaceae.g__Synechocystis_PCC_6803		1.895409978		-
p__Firmicutes.c__TSAC18.o__norank_c__TSAC18		2.256698872		-
p__Acidobacteriota.c__Subgroup_19.o__norank_c__Subgroup_19.f__norank_o__norank_c__Subgroup_19		3.17506181		2.59E-14
p__Myxococcota.c__Polyangia.o__mle1_27.f__norank_o__mle1_27		3.03004061		5.52E-13
p__Bacteroidota.c__Bacteroidia.o__Sphingobacteriales.f__Lentimicrobiaceae		3.176904972		2.56E-18
p__Proteobacteria.c__Alphaproteobacteria.o__norank_c__Alphaproteobacteria.f__norank_o__norank_c__Alphaproteobacteria		3.139972494		-
p__Verrucomicrobiota.c__Chlamydiae.o__Chlamydiales.f__Criblamydiaceae.g__Estrella		0.755530892		-
p__Chloroflexi.c__Ktedonobacteria.o__C0119		2.467699381		1.61E-13
p__Planctomycetota.c__Planctomycetes.o__Gemmatales.f__Gemmataceae.g__unclassified_f__Gemmataceae		0.755530892		-
p__Proteobacteria.c__Alphaproteobacteria.o__unclassified_c__Alphaproteobacteria		2.956928016		-
p__Cyanobacteria.c__Cyanobacteriia.o__Leptolyngbyales.f__Leptolyngbyaceae.g__Phormidesmis_ANT_L52_6		0.502733006		-
p__Myxococcota.c__Polyangia.o__unclassified_c__Polyangia.f__unclassified_c__Polyangia.g__unclassified_c__Polyangia		2.615002774		3.28E-13
p__Bacteroidota.c__Bacteroidia.o__Sphingobacteriales.f__KD3_93		1.751931363		-
p__Planctomycetota.c__Pla4_lineage.o__norank_c__Pla4_lineage		3.013947707		6.42E-19
p__Proteobacteria.c__Gammaproteobacteria.o__Enterobacterales.f__Morganellaceae.g__Providencia		0.658620879		-
p__Proteobacteria.c__Alphaproteobacteria.o__Micavibrionales.f__norank_o__Micavibrionales		1.876104823		-
p__Bacteroidota.c__Bacteroidia.o__Chitinophagales.f__Chitinophagaceae.g__Dinghuibacter		3.30868544		-
p__Bacteroidota.c__Bacteroidia.o__Sphingobacteriales.f__norank_o__Sphingobacteriales		0.9420657		-
p__Proteobacteria.c__Alphaproteobacteria.o__Alphaproteobacteria_Incertae_Sedis.f__unclassified_o__Alphaproteobacteria_Incertae_Sedis.g__Acuticoccus		0.803763001		-
p__Verrucomicrobiota.c__Verrucomicrobiae.o__Chthoniobacterales.f__Chthoniobacteraceae.g__Chthoniobacter		3.214319773		-
p__Patescibacteria.c__Microgenomatia.o__Candidatus_Woesebacteria.f__norank_o__Candidatus_Woesebacteria.g__norank_f__norank_o__Candidatus_Woesebacteria		1.921862313		-
p__Firmicutes.c__Bacilli.o__Thermoactinomycetales.f__Thermoactinomycetaceae.g__Risungbinella		0.745771054		-
p__Acidobacteriota.c__Thermoanaerobaculia		3.692714325		5.46E-18
p__Chloroflexi.c__Chloroflexia.o__Chloroflexales.f__Chloroflexaceae.g__Candidatus_Chloroploca		1.056560887		-
p__Actinobacteriota.c__Actinobacteria.o__Catenulisporales		2.298613023		-
p__Methylomirabilota.c__Methylomirabilia.o__Rokubacteriales.f__norank_o__Rokubacteriales		3.409875537		5.86E-19
p__Bacteroidota.c__OC31.o__norank_c__OC31.f__norank_o__norank_c__OC31.g__norank_f__norank_o__norank_c__OC31		2.408528886		1.38E-14
p__Cyanobacteria.c__Cyanobacteriia.o__Leptolyngbyales.f__Leptolyngbyaceae.g__unclassified_f__Leptolyngbyaceae		2.208849232		-
p__Firmicutes.c__Clostridia.o__Peptostreptococcales_Tissierellales.f__Peptostreptococcaceae.g__Peptostreptococcus		0.901658927		-
p__Actinobacteriota.c__Actinobacteria.o__Micrococcales.f__Microbacteriaceae.g__Amnibacterium		2.124746749		-
p__Chloroflexi.c__Ktedonobacteria.o__Ktedonobacterales.f__Ktedonobacteraceae		3.009913983		-
p__Proteobacteria.c__Alphaproteobacteria.o__Sphingomonadales.f__Sphingomonadaceae.g__Sandaracinobacter		1.179426615		-
p__Acidobacteriota.c__Subgroup_22.o__norank_c__Subgroup_22.f__norank_o__norank_c__Subgroup_22.g__norank_f__norank_o__norank_c__Subgroup_22		4.053969464		1.15E-17
p__Cyanobacteria.c__Cyanobacteriia.o__Oxyphotobacteria_Incertae_Sedis.f__unclassified_o__Oxyphotobacteria_Incertae_Sedis.g__Oscillatoria_SAG_1459_8		1.608243191		-
p__Actinobacteriota.c__Actinobacteria.o__Propionibacteriales.f__Propionibacteriaceae.g__Friedmanniella		0.20170301		-
p__Firmicutes.c__Clostridia.o__Lachnospirales.f__Lachnospiraceae.g__unclassified_f__Lachnospiraceae		1.491737621		-
p__Acidobacteriota.c__Vicinamibacteria.o__Subgroup_9.f__norank_o__Subgroup_9		2.06502587		5.65E-07
p__Acidobacteriota.c__Thermoanaerobaculia.o__Thermoanaerobaculales.f__Thermoanaerobaculaceae.g__Subgroup_23		2.91393168		1.86E-15
p__Proteobacteria.c__Gammaproteobacteria.o__Burkholderiales.f__Burkholderiaceae.g__Cupriavidus		1.287009809		-
p__Bacteroidota.c__Bacteroidia.o__Cytophagales.f__Amoebophilaceae.g__Candidatus_Amoebophilus		0.803763001		-
p__Desulfobacterota.c__Syntrophia.o__Syntrophales		3.521953182		1.82E-18
p__Proteobacteria.c__Alphaproteobacteria.o__Elsterales.f__Elsteraceae.g__Elstera		0.959650874		-
p__Verrucomicrobiota.c__Chlamydiae.o__Chlamydiales.f__Chlamydiaceae		0.502733006		-
p__Zixibacteria		3.336994715		3.77E-18
p__Desulfobacterota.c__Desulfuromonadia.o__PB19.f__norank_o__PB19		2.214540235		-
p__Desulfobacterota.c__Syntrophobacteria.o__Syntrophobacterales.f__Syntrophobacteraceae.g__unclassified_f__Syntrophobacteraceae		2.398983568		2.88E-14
p__Desulfobacterota.c__Syntrophobacteria.o__Syntrophobacterales.f__Syntrophobacteraceae.g__Desulfovirga		1.89189909		-
p__Proteobacteria.c__Gammaproteobacteria.o__Cellvibrionales.f__Porticoccaceae.g__Porticoccus		2.172514621		4.51E-11
p__Bdellovibrionota.c__Oligoflexia.o__Oligoflexales.f__norank_o__Oligoflexales.g__Oligoflexus		2.208169052		-
p__Sumerlaeota.c__Sumerlaeia.o__norank_c__Sumerlaeia		2.517673356		6.63E-18
p__Proteobacteria.c__Gammaproteobacteria.o__Beggiatoales.f__Beggiatoaceae		0.854915524		-
p__Latescibacterota.c__unclassified_p__Latescibacterota.o__unclassified_p__Latescibacterota.f__unclassified_p__Latescibacterota		0.854915524		-
p__Bacteroidota.c__Bacteroidia.o__Flavobacteriales.f__Weeksellaceae.g__Elizabethkingia		2.232652146		-
p__Firmicutes.c__Clostridia.o__Clostridiales.f__Clostridiaceae.g__Clostridium_sensu_stricto_16		1.104792997		-
p__Proteobacteria.c__Gammaproteobacteria.o__OM182_clade.f__norank_o__OM182_clade.g__norank_f__norank_o__OM182_clade		1.726747817		-
p__Chloroflexi.c__Chloroflexia.o__Chloroflexales.f__Chloroflexaceae		2.384972854		-
p__Firmicutes.c__Clostridia.o__Monoglobales		0.803763001		-
p__Actinobacteriota.c__Actinobacteria.o__Micrococcales.f__Microbacteriaceae.g__Candidatus_Planktoluna		3.076507569		5.89E-20
p__Bacteroidota.c__Chlorobia.o__Chlorobiales.f__Chlorobiaceae.g__unclassified_f__Chlorobiaceae		0.377794269		-
p__Deinococcota.c__Deinococci.o__Deinococcales.f__Trueperaceae		1.04680105		-
p__Elusimicrobiota.c__unclassified_p__Elusimicrobiota.o__unclassified_p__Elusimicrobiota.f__unclassified_p__Elusimicrobiota		1.8249523		2.73E-08
p__Chloroflexi.c__Ktedonobacteria.o__Ktedonobacterales.f__JG30_KF_AS9.g__norank_f__JG30_KF_AS9		3.609348807		-
p__Chloroflexi.c__Chloroflexia.o__Chloroflexales.f__Chloroflexaceae.g__Oscillochloris		0.854915524		-
p__Cyanobacteria.c__Vampirivibrionia.o__Caenarcaniphilales.f__norank_o__Caenarcaniphilales		1.647625494		-
p__Myxococcota.c__Polyangia.o__Nannocystales.f__Nannocystaceae.g__norank_f__Nannocystaceae		1.840192267		-
p__Bacteroidota.c__Ignavibacteria.o__Ignavibacteriales.f__LD_RB_34.g__norank_f__LD_RB_34		2.170185959		1.89E-10
p__Elusimicrobiota.c__Elusimicrobia.o__MVP_88.f__norank_o__MVP_88		2.277249971		9.60E-16
p__Chloroflexi.c__P2_11E.o__norank_c__P2_11E.f__norank_o__norank_c__P2_11E		1.599643019		-
p__Proteobacteria.c__Gammaproteobacteria.o__Burkholderiales.f__Leeiaceae.g__Leeia		0.502733006		-
p__Cyanobacteria.c__Cyanobacteriia.o__Phormidesmiales.f__Nodosilineaceae.g__Nodosilinea_PCC_7104		2.335314488		-
p__Firmicutes.c__Clostridia.o__unclassified_c__Clostridia.f__unclassified_c__Clostridia		2.320628763		2.28E-08
p__Firmicutes.c__Clostridia.o__Peptostreptococcales_Tissierellales.f__norank_o__Peptostreptococcales_Tissierellales		1.480456611		-
p__Proteobacteria.c__Gammaproteobacteria.o__Cellvibrionales.f__Porticoccaceae.g__C1_B045		0.056560887		-
p__Firmicutes.c__Clostridia.o__Peptostreptococcales_Tissierellales.f__Peptostreptococcaceae.g__Paeniclostridium		2.096572667		-
p__Firmicutes.c__Clostridia.o__Peptostreptococcales_Tissierellales.f__Peptostreptococcaceae.g__norank_f__Peptostreptococcaceae		1.678824265		-
p__Firmicutes.c__Bacilli.o__Brevibacillales.f__Brevibacillaceae.g__Brevibacillus		1.990578126		3.68E-09
p__Desulfobacterota.c__Syntrophia.o__Syntrophales.f__Smithellaceae		2.239129508		-
p__Desulfobacterota.c__Syntrophorhabdia.o__Syntrophorhabdales.f__Syntrophorhabdaceae.g__Syntrophorhabdus		3.0617414		1.78E-16
p__Margulisbacteria		2.052196082		-
p__Proteobacteria.c__Gammaproteobacteria.o__SZB30.f__norank_o__SZB30.g__norank_f__norank_o__SZB30		1.990578126		-
p__Firmicutes.c__Negativicutes.o__Veillonellales_Selenomonadales		3.548202681		5.74E-13
p__Verrucomicrobiota.c__Verrucomicrobiae.o__Verrucomicrobiales.f__DEV007		1.671525026		-
p__Bacteroidota.c__Kryptonia.o__Kryptoniales.f__MSB_3C8.g__norank_f__MSB_3C8		2.218736349		1.02E-15
p__Proteobacteria.c__Gammaproteobacteria.o__Burkholderiales.f__Comamonadaceae.g__Rhizobacter		2.63387028		-
p__Firmicutes.c__Clostridia.o__Peptostreptococcales_Tissierellales.f__Peptostreptococcaceae.g__Sporacetigenium		2.318974306		1.20E-09
p__Proteobacteria.c__Gammaproteobacteria.o__CCD24.f__norank_o__CCD24		1.686002849		-
p__Acidobacteriota	sediment	5.161011578	4.83807617	1.71E-18
p__Acidobacteriota.c__Subgroup_25.o__norank_c__Subgroup_25.f__norank_o__norank_c__Subgroup_25.g__norank_f__norank_o__norank_c__Subgroup_25		3.190484854		3.67E-18
p__Schekmanbacteria.c__norank_p__Schekmanbacteria.o__norank_c__norank_p__Schekmanbacteria.f__norank_o__norank_c__norank_p__Schekmanbacteria.g__norank_f__norank_o__norank_c__norank_p__Schekmanbacteria		1.809158033		-
p__Dependentiae.c__Babeliae.o__Babeliales.f__UBA12409		1.641035704		-
p__Bacteroidota.c__Bacteroidia.o__Chitinophagales.f__Chitinophagaceae.g__Segetibacter		1.432151931		-
p__Acidobacteriota.c__Blastocatellia.o__Pyrinomonadales.f__Pyrinomonadaceae		2.765184095		8.05E-14
p__Cloacimonadota.c__Cloacimonadia.o__Cloacimonadales.f__PBS_18.g__norank_f__PBS_18		2.043687815		-
p__Caldatribacteriota.c__Caldatribacteriia.o__Caldatribacteriales		0.599643019		-
p__Proteobacteria.c__Gammaproteobacteria.o__Cellvibrionales.f__Halieaceae.g__OM60NOR5_clade		2.647307213		3.24E-12
p__Latescibacterota.c__unclassified_p__Latescibacterota.o__unclassified_p__Latescibacterota		0.854915524		-
p__Acidobacteriota.c__Blastocatellia.o__Blastocatellales.f__Blastocatellaceae.g__JGI_0001001_H03		3.006925742		-
p__Proteobacteria.c__Alphaproteobacteria.o__NRL2.f__norank_o__NRL2		0.377794269		-
p__Planctomycetota.c__Phycisphaerae.o__Phycisphaerales.f__Phycisphaeraceae.g__CL500_3		3.252183831		-
p__Chloroflexi.c__Dehalococcoidia.o__Dehalococcoidales.f__Dehalococcoidaceae		1.553885528		-
p__Nitrospirota	sediment	4.662036956	4.36257034	1.71E-18
p__Proteobacteria.c__Gammaproteobacteria.o__Burkholderiales.f__Alcaligenaceae.g__Advenella		0.533682142		-
p__Firmicutes.c__Limnochordia		3.327509468		7.70E-17
p__Bdellovibrionota.c__Oligoflexia.o__Silvanigrellales.f__Silvanigrellaceae.g__unclassified_f__Silvanigrellaceae		1.17050424		-
p__Proteobacteria.c__Alphaproteobacteria.o__Caulobacterales.f__Caulobacteraceae.g__Phenylobacterium		3.489369892		5.36E-11
p__Nitrospinota.c__P9X2b3D02		3.854867266		3.99E-17
p__Spirochaetota.c__Spirochaetia.o__Spirochaetales.f__Spirochaetaceae.g__unclassified_f__Spirochaetaceae		2.118156959		9.82E-14
p__Firmicutes.c__Desulfotomaculia.o__Desulfotomaculales.f__Desulfallas_Sporotomaculum.g__norank_f__Desulfallas_Sporotomaculum		0.745771054		-
p__Proteobacteria.c__Gammaproteobacteria.o__WD260		1.347831046		-
p__Proteobacteria.c__Gammaproteobacteria.o__unclassified_c__Gammaproteobacteria.f__unclassified_c__Gammaproteobacteria.g__unclassified_c__Gammaproteobacteria		3.116838917		9.60E-10
p__Fusobacteriota.c__Fusobacteriia.o__Fusobacteriales.f__Leptotrichiaceae		1.444741059		-
p__Patescibacteria.c__ABY1.o__Candidatus_Magasanikbacteria.f__norank_o__Candidatus_Magasanikbacteria		1.89189909		1.05E-09
p__Actinobacteriota.c__Acidimicrobiia.o__Microtrichales.f__Ilumatobacteraceae.g__unclassified_f__Ilumatobacteraceae		3.883348126		1.08E-16
p__Actinobacteriota.c__Coriobacteriia.o__FS118_23B_02.f__norank_o__FS118_23B_02.g__norank_f__norank_o__FS118_23B_02		1.859714407		-
p__Bacteroidota.c__Bacteroidia.o__Bacteroidales.f__Muribaculaceae		0.901658927		-
p__Proteobacteria.c__Alphaproteobacteria.o__Acetobacterales		3.604335593		-
p__Firmicutes.c__Clostridia.o__Oscillospirales.f__Ruminococcaceae		1.990578126		-
p__Spirochaetota.c__Spirochaetia.o__Spirochaetales.f__Spirochaetaceae.g__norank_f__Spirochaetaceae		2.938895653		7.99E-19
p__Bacteroidota.c__Ignavibacteria.o__Ignavibacteriales.f__PHOS_HE36		1.840192267		-
p__Acidobacteriota.c__Blastocatellia.o__Chloracidobacteriales		0.20170301		-
p__Firmicutes.c__Bacilli.o__Exiguobacterales.f__Exiguobacteraceae.g__Exiguobacterium		1.26068087		-
p__Cyanobacteria.c__Cyanobacteriia.o__Cyanobacteriales.f__Xenococcaceae		0.755530892		-
p__Verrucomicrobiota.c__Chlamydiae.o__Chlamydiales.f__cvE6.g__norank_f__cvE6		1.827412899		-
p__Proteobacteria.c__Gammaproteobacteria.o__Oceanospirillales.f__Pseudohongiellaceae		1.855901437		-
p__Proteobacteria.c__Alphaproteobacteria.o__Holosporales.f__Holosporaceae		2.682901255		3.20E-15
p__Acetothermia.c__Acetothermiia		2.371964725		5.27E-11
p__Acidobacteriota.c__Vicinamibacteria.o__Subgroup_9.f__norank_o__Subgroup_9.g__norank_f__norank_o__Subgroup_9		2.06502587		5.65E-07
p__Cyanobacteria.c__Cyanobacteriia.o__Cyanobacteriales.f__Nostocaceae.g__Sphaerospermopsis_BCCUSP55		1.976219976		-
p__Planctomycetota.c__Phycisphaerae.o__Phycisphaerales.f__Phycisphaeraceae.g__AKYG587		2.141222263		1.05E-10
p__Firmicutes.c__Bacilli.o__Paenibacillales.f__Paenibacillaceae.g__unclassified_f__Paenibacillaceae		1.010803397		-
p__Fibrobacterota.c__Fibrobacteria.o__Fibrobacterales.f__Candidatus_Raymondbacteria.g__norank_f__Candidatus_Raymondbacteria		1.392034708		-
p__Proteobacteria.c__Gammaproteobacteria.o__Enterobacterales.f__Enterobacteriaceae.g__Escherichia_Shigella		3.8639606		-
p__Actinobacteriota.c__Actinobacteria.o__Frankiales.f__norank_o__Frankiales		3.232100311		8.05E-13
p__Bacteroidota.c__Bacteroidia.o__Chitinophagales.f__Chitinophagaceae		3.900665118		-
p__Verrucomicrobiota.c__Verrucomicrobiae.o__Chthoniobacterales.f__Chthoniobacteraceae.g__norank_f__Chthoniobacteraceae		0.97985426		-
p__Proteobacteria.c__Gammaproteobacteria.o__KI89A_clade.f__norank_o__KI89A_clade		2.841189499		1.82E-13
p__Chloroflexi.c__NLS2_31.o__norank_c__NLS2_31.f__norank_o__norank_c__NLS2_31.g__norank_f__norank_o__norank_c__NLS2_31		2.458180216		5.94E-18
p__Gemmatimonadota.c__MD2902_B12.o__norank_c__MD2902_B12.f__norank_o__norank_c__MD2902_B12		1.26240085		-
p__Bacteroidota.c__Rhodothermia.o__Rhodothermales.f__Rhodothermaceae		1.706852988		-
p__Proteobacteria.c__Alphaproteobacteria.o__Alphaproteobacteria_Incertae_Sedis.f__unclassified_o__Alphaproteobacteria_Incertae_Sedis		0.803763001		-
p__Cyanobacteria.c__Cyanobacteriia.o__Cyanobacteriales.f__Nostocaceae.g__Nostoc_PCC_7524		1.700013564		-
p__Desulfobacterota.c__Desulfuromonadia.o__Bradymonadales.f__norank_o__Bradymonadales.g__norank_f__norank_o__Bradymonadales		2.624762611		-
p__Firmicutes.c__Bacilli.o__Bacillales.f__Bacillaceae.g__Aeribacillus		0.20170301		-
p__Chloroflexi.c__Anaerolineae.o__SBR1031.f__A4b.g__OLB13		0.901658927		-
p__Bacteroidota.c__unclassified_p__Bacteroidota.o__unclassified_p__Bacteroidota		1.758005511		-
p__Firmicutes.c__Clostridia.o__Oscillospirales.f__Ruminococcaceae.g__Subdoligranulum		0.755530892		-
p__Desulfobacterota.c__Desulfobacteria.o__Desulfobacterales.f__Desulfococcaceae		1.938099512		-
p__Chloroflexi.c__Anaerolineae.o__Anaerolineales.f__Anaerolineaceae.g__Pelolinea		2.021246946		-
p__Proteobacteria.c__Gammaproteobacteria.o__JG36_GS_52.f__norank_o__JG36_GS_52		3.192485702		1.54E-15
p__Patescibacteria.c__Microgenomatia.o__norank_c__Microgenomatia		1.513456871		-
p__Chloroflexi.c__Dehalococcoidia.o__H3_93.f__norank_o__H3_93		1.693064704		-
p__Bacteroidota.c__Bacteroidia.o__Bacteroidales.f__Williamwhitmaniaceae.g__Blvii28_wastewater_sludge_group		2.369020345		2.44E-13
p__Cloacimonadota.c__Cloacimonadia		2.043687815		-
p__Verrucomicrobiota.c__Verrucomicrobiae.o__Verrucomicrobiales.f__Verrucomicrobiaceae.g__Brevifollis		1.788954647		-
p__Proteobacteria.c__Gammaproteobacteria.o__Francisellales		0.533682142		-
p__Acetothermia.c__Acetothermiia.o__norank_c__Acetothermiia		2.371964725		5.27E-11
p__Proteobacteria.c__Gammaproteobacteria.o__Burkholderiales.f__Sutterellaceae.g__norank_f__Sutterellaceae		3.895693621		1.74E-15
p__Edwardsbacteria.c__norank_p__Edwardsbacteria.o__norank_c__norank_p__Edwardsbacteria		2.303793536		-
p__Bacteroidota.c__Bacteroidia.o__Cytophagales.f__Microscillaceae.g__unclassified_f__Microscillaceae		2.269888872		2.30E-09
p__Proteobacteria.c__Gammaproteobacteria.o__Burkholderiales.f__Rhodocyclaceae.g__Sterolibacterium		1.563430846		-
p__Acidobacteriota.c__unclassified_p__Acidobacteriota.o__unclassified_p__Acidobacteriota		2.909273186		7.19E-16
p__Proteobacteria.c__Alphaproteobacteria.o__Acetobacterales.f__Acetobacteraceae.g__Belnapia		1.135742133		-
p__Schekmanbacteria.c__norank_p__Schekmanbacteria.o__norank_c__norank_p__Schekmanbacteria.f__norank_o__norank_c__norank_p__Schekmanbacteria		1.809158033		-
p__Synergistota.c__Synergistia.o__Synergistales		0.377794269		-
p__Verrucomicrobiota.c__Chlamydiae.o__Chlamydiales.f__Parachlamydiaceae		2.982388462		-
p__Proteobacteria.c__Alphaproteobacteria.o__Caedibacterales.f__Caedibacteraceae.g__unclassified_f__Caedibacteraceae		0.056560887		-
p__Proteobacteria.c__Gammaproteobacteria.o__OM182_clade		1.726747817		-
p__GAL15.c__norank_p__GAL15.o__norank_c__norank_p__GAL15.f__norank_o__norank_c__norank_p__GAL15		3.202353964		1.12E-17
p__Acidobacteriota.c__Acidobacteriae.o__Acidobacteriales.f__Acidobacteriaceae_Subgroup_1.g__norank_f__Acidobacteriaceae_Subgroup_1		2.177134819		5.35E-08
p__Cyanobacteria.c__Sericytochromatia.o__norank_c__Sericytochromatia.f__norank_o__norank_c__Sericytochromatia		2.702762272		-
p__Patescibacteria.c__Gracilibacteria.o__Absconditabacteriales_SR1.f__norank_o__Absconditabacteriales_SR1.g__norank_f__norank_o__Absconditabacteriales_SR1		2.062041017		3.91E-11
p__Firmicutes.c__Desulfitobacteriia.o__Desulfitobacteriales.f__unclassified_o__Desulfitobacteriales		0.377794269		-
p__Firmicutes.c__Clostridia.o__Lachnospirales.f__Lachnospiraceae.g__Natranaerovirga		1.298613023		-
p__Actinobacteriota.c__Acidimicrobiia.o__IMCC26256.f__norank_o__IMCC26256.g__norank_f__norank_o__IMCC26256		3.812469605		-
p__Proteobacteria.c__Gammaproteobacteria.o__Ga0077536.f__norank_o__Ga0077536		2.073859283		-
p__Myxococcota.c__bacteriap25.o__norank_c__bacteriap25.f__norank_o__norank_c__bacteriap25.g__norank_f__norank_o__norank_c__bacteriap25		2.833653836		1.44E-17
p__Firmicutes.c__Clostridia.o__Peptostreptococcales_Tissierellales.f__Acidaminobacteraceae		2.518721111		3.84E-14
p__Bacteroidota.c__Ignavibacteria.o__Ignavibacteriales.f__PHOS_HE36.g__norank_f__PHOS_HE36		1.840192267		-
p__Proteobacteria.c__Alphaproteobacteria.o__Elsterales		2.413890614		-
p__Firmicutes.c__Clostridia.o__Oscillospirales.f__Oscillospiraceae.g__Oscillibacter		0		-
p__Proteobacteria.c__Alphaproteobacteria.o__Rhodospirillales.f__unclassified_o__Rhodospirillales.g__unclassified_o__Rhodospirillales		0.20170301		-
p__Patescibacteria.c__Microgenomatia.o__Candidatus_Beckwithbacteria		0.745771054		-
p__Proteobacteria.c__Gammaproteobacteria.o__Methylococcales.f__Methylomonadaceae.g__Crenothrix		3.065917341		1.21E-16
p__WS4.c__norank_p__WS4.o__norank_c__norank_p__WS4.f__norank_o__norank_c__norank_p__WS4.g__norank_f__norank_o__norank_c__norank_p__WS4		2.203869072		3.00E-13
p__Cyanobacteria.c__Vampirivibrionia.o__Gastranaerophilales.f__norank_o__Gastranaerophilales.g__norank_f__norank_o__Gastranaerophilales		2.271740877		8.99E-10
p__Firmicutes.c__Symbiobacteriia.o__Symbiobacteriales.f__Symbiobacteraceae.g__norank_f__Symbiobacteraceae		1.78716374		-
p__Synergistota.c__Synergistia.o__Synergistales.f__Synergistaceae.g__Lactivibrio		0.377794269		-
p__Cyanobacteria.c__Vampirivibrionia.o__Vampirovibrionales.f__norank_o__Vampirovibrionales		0.959650874		-
p__Proteobacteria.c__Alphaproteobacteria.o__Rickettsiales.f__Mitochondria		2.635200097		1.41E-14
p__Bacteroidota.c__Bacteroidia.o__Cytophagales.f__Amoebophilaceae.g__Candidatus_Cardinium		0.658620879		-
p__Firmicutes.c__Syntrophomonadia		1.938099512		-
p__Proteobacteria.c__Gammaproteobacteria.o__Chromatiales.f__Chromatiaceae.g__norank_f__Chromatiaceae		1.179426615		-
p__Desulfobacterota.c__unclassified_p__Desulfobacterota.o__unclassified_p__Desulfobacterota.f__unclassified_p__Desulfobacterota		2.110188029		8.26E-13
p__Proteobacteria.c__Alphaproteobacteria.o__Rickettsiales.f__AB1		2.425776745		3.71E-14
p__Actinobacteriota.c__Actinobacteria.o__Micrococcales.f__Micrococcaceae		3.302073555		2.34E-13
p__Firmicutes.c__Bacilli.o__Erysipelotrichales.f__Erysipelotrichaceae.g__unclassified_f__Erysipelotrichaceae		1.315646362		-
p__Chloroflexi.c__Chloroflexia.o__Thermomicrobiales.f__AKYG1722		1.014616367		-
p__Actinobacteriota.c__Actinobacteria.o__Frankiales.f__Sporichthyaceae.g__hgcI_clade	water	4.905660759	4.601115029	2.52E-18
p__Actinobacteriota.c__Acidimicrobiia.o__Microtrichales.f__Microtrichaceae.g__IMCC26207		3.266075902		-
p__Calditrichota.c__Calditrichia		2.677374198		1.96E-15
p__Caldisericota.c__Caldisericia.o__Caldisericales.f__LF045		2.360065502		7.78E-13
p__Bacteroidota.c__Bacteroidia.o__Flavobacteriales.f__NS9_marine_group.g__norank_f__NS9_marine_group		2.847549362		2.04E-08
p__Proteobacteria.c__Alphaproteobacteria.o__Acetobacterales.f__norank_o__Acetobacterales		0.377794269		-
p__Actinobacteriota.c__Actinobacteria.o__Frankiales.f__unclassified_o__Frankiales.g__unclassified_o__Frankiales		2.63387028		-
p__Firmicutes.c__Thermovenabulia.o__Thermovenabulales.f__norank_o__Thermovenabulales.g__Tepidanaerobacter		0.20170301		-
p__Nitrospinota.c__Nitrospinia		0.900673014		-
p__Bacteroidota.c__Bacteroidia.o__Bacteroidales.f__Rs_E47_termite_group		0		-
p__Firmicutes.c__Negativicutes.o__Veillonellales_Selenomonadales.f__Sporomusaceae.g__norank_f__Sporomusaceae		2.452123012		1.03E-11
p__Proteobacteria.c__Gammaproteobacteria.o__Burkholderiales.f__Comamonadaceae.g__Curvibacter		3.012271539		-
p__Actinobacteriota.c__Acidimicrobiia.o__IMCC26256		3.812469605		-
p__Acidobacteriota.c__Acidobacteriae.o__GOUTB8		2.06502587		1.66E-14
p__Chloroflexi.c__Anaerolineae.o__MSB_5B2.f__norank_o__MSB_5B2		2.465339079		-
p__Chloroflexi.c__Dehalococcoidia.o__S085.f__norank_o__S085.g__norank_f__norank_o__S085		3.651489857		2.86E-18
p__CK_2C2_2.c__norank_p__CK_2C2_2.o__norank_c__norank_p__CK_2C2_2.f__norank_o__norank_c__norank_p__CK_2C2_2		1.15594552		-
p__Proteobacteria.c__Alphaproteobacteria.o__Ferrovibrionales.f__norank_o__Ferrovibrionales.g__Taonella		1.398983568		-
p__RCP2_54		3.299827348		7.84E-16
p__Proteobacteria.c__Alphaproteobacteria.o__Sphingomonadales.f__Sphingomonadaceae.g__Porphyrobacter		2.744089849		-
p__Verrucomicrobiota.c__Lentisphaeria.o__Oligosphaerales.f__unclassified_o__Oligosphaerales.g__unclassified_o__Oligosphaerales		1.444741059		-
p__Verrucomicrobiota.c__Verrucomicrobiae.o__Verrucomicrobiales.f__Rubritaleaceae.g__norank_f__Rubritaleaceae		1.04680105		-
p__Firestonebacteria.c__norank_p__Firestonebacteria.o__norank_c__norank_p__Firestonebacteria		1.243095695		-
p__Bacteroidota.c__Bacteroidia.o__Bacteroidales.f__Prolixibacteraceae.g__Roseimarinus		0		-
p__Proteobacteria.c__Alphaproteobacteria.o__Micavibrionales		1.907819236		-
p__Firmicutes.c__Symbiobacteriia.o__Symbiobacteriales.f__norank_o__Symbiobacteriales.g__norank_f__norank_o__Symbiobacteriales		1.363071012		-
p__Chloroflexi.c__KD4_96.o__norank_c__KD4_96.f__norank_o__norank_c__KD4_96	sediment	4.533332728	4.214165375	1.71E-18
p__Myxococcota.c__bacteriap25.o__norank_c__bacteriap25		2.833653836		1.44E-17
p__Actinobacteriota.c__Actinobacteria.o__Pseudonocardiales.f__Pseudonocardiaceae.g__Crossiella		0.056560887		-
p__Actinobacteriota.c__Actinobacteria.o__Micromonosporales.f__Micromonosporaceae.g__norank_f__Micromonosporaceae		0.502733006		-
p__Edwardsbacteria.c__norank_p__Edwardsbacteria		2.303793536		-
p__Cyanobacteria.c__Cyanobacteriia.o__Cyanobacteriales.f__Nostocaceae.g__Dolichospermum_NIES41		2.425776745		-
p__Proteobacteria.c__Alphaproteobacteria.o__Rickettsiales.f__Rickettsiaceae.g__Candidatus_Megaira		2.706868411		2.00E-17
p__AncK6		0		-
p__Desulfobacterota.c__Desulfobulbia.o__Desulfobulbales		2.922688754		2.79E-18
p__Proteobacteria.c__Gammaproteobacteria.o__Gammaproteobacteria_Incertae_Sedis.f__unclassified_o__Gammaproteobacteria_Incertae_Sedis		3.619685848		-
p__Proteobacteria.c__Gammaproteobacteria.o__Burkholderiales.f__Comamonadaceae		4.616754554		-
p__Verrucomicrobiota.c__Omnitrophia.o__Omnitrophales		3.044000144		1.57E-14
p__Firmicutes.c__Clostridia.o__Clostridia_vadinBB60_group.f__norank_o__Clostridia_vadinBB60_group.g__norank_f__norank_o__Clostridia_vadinBB60_group		0.502733006		-
p__SAR324_cladeMarine_group_B.c__norank_p__SAR324_cladeMarine_group_B.o__norank_c__norank_p__SAR324_cladeMarine_group_B		3.871407556		6.35E-15
p__Dadabacteria		1.882944247		-
p__Patescibacteria.c__Parcubacteria.o__Candidatus_Jorgensenbacteria.f__norank_o__Candidatus_Jorgensenbacteria		1.706852988		-
p__Bacteroidota.c__Bacteroidia.o__Sphingobacteriales.f__LiUU_11_161.g__norank_f__LiUU_11_161		2.229747156		1.04E-08
p__Firmicutes.c__Syntrophomonadia.o__Syntrophomonadales.f__Syntrophomonadaceae.g__Syntrophomonas		1.900673014		-
p__Bacteroidota.c__Bacteroidia.o__Cytophagales.f__Microscillaceae		3.418923666		8.37E-14
p__Nitrospirota.c__Thermodesulfovibrionia.o__unclassified_c__Thermodesulfovibrionia		1.563430846		-
p__Desulfobacterota.c__Desulfuromonadia.o__norank_c__Desulfuromonadia.f__Geothermobacteraceae.g__Geothermobacter		3.089882504		1.39E-17
p__Patescibacteria.c__unclassified_p__Patescibacteria.o__unclassified_p__Patescibacteria		2.186230323		-
p__Chloroflexi.c__Anaerolineae.o__ADurb_Bin180		3.258036045		7.05E-19
p__Proteobacteria.c__Alphaproteobacteria.o__Rhizobiales.f__Rhizobiaceae.g__Ensifer		3.076092572		-
p__Desulfobacterota.c__Desulfobacteria.o__Desulfatiglandales		3.588291144		6.97E-19
p__Firmicutes.c__Clostridia.o__Oscillospirales.f__Eubacterium_coprostanoligenes_group		1.04680105		-
p__Patescibacteria.c__Kazania.o__norank_c__Kazania		1.758005511		-
p__Myxococcota.c__Polyangia.o__Polyangiales.f__Polyangiaceae.g__Sorangium		1.83009194		-
p__Proteobacteria.c__Gammaproteobacteria.o__Xanthomonadales.f__Rhodanobacteraceae.g__Dyella		2.079649962		-
p__Proteobacteria.c__Gammaproteobacteria.o__Burkholderiales.f__Comamonadaceae.g__Sphaerotilus		3.839964169		2.20E-19
p__Chloroflexi.c__Ktedonobacteria.o__B12_WMSP1.f__norank_o__B12_WMSP1.g__norank_f__norank_o__B12_WMSP1		0.599643019		-
p__Firmicutes.c__Desulfotomaculia.o__Desulfotomaculales.f__norank_o__Desulfotomaculales.g__Pelotomaculum		1.835171466		-
p__Firmicutes.c__Clostridia.o__Christensenellales		2.827529723		-
p__Proteobacteria.c__Alphaproteobacteria.o__Rhizobiales.f__Pleomorphomonadaceae		2.589981874		-
p__Bacteroidota.c__Bacteroidia.o__Bacteroidales.f__Bacteroidaceae.g__Bacteroides		3.62757056		-
p__Fibrobacterota.c__Chitinivibrionia.o__Chitinivibrionales.f__Chitinivibrionaceae.g__unclassified_f__Chitinivibrionaceae		0.599643019		-
p__Acidobacteriota.c__AT_s3_28.o__norank_c__AT_s3_28.f__norank_o__norank_c__AT_s3_28.g__norank_f__norank_o__norank_c__AT_s3_28		3.085364445		5.93E-16
p__Zixibacteria.c__norank_p__Zixibacteria.o__norank_c__norank_p__Zixibacteria.f__norank_o__norank_c__norank_p__Zixibacteria.g__norank_f__norank_o__norank_c__norank_p__Zixibacteria		3.336994715		3.77E-18
p__Proteobacteria.c__Alphaproteobacteria.o__Tistrellales.f__Geminicoccaceae.g__Candidatus_Alysiosphaera		2.227008875		-
p__MBNT15.c__norank_p__MBNT15.o__norank_c__norank_p__MBNT15.f__norank_o__norank_c__norank_p__MBNT15.g__norank_f__norank_o__norank_c__norank_p__MBNT15	sediment	4.507934975	4.207847961	6.33E-18
p__Proteobacteria.c__Alphaproteobacteria.o__Rickettsiales.f__norank_o__Rickettsiales		0.900673014		-
p__Patescibacteria.c__ABY1.o__Candidatus_Buchananbacteria.f__norank_o__Candidatus_Buchananbacteria		1.076764273		-
p__Actinobacteriota.c__Actinobacteria.o__PeM15		4.009933938		-
p__Elusimicrobiota.c__Elusimicrobia.o__MVP_88		2.277249971		9.60E-16
p__Desulfobacterota.c__Desulfuromonadia		3.692012718		8.02E-16
p__Firmicutes.c__Bacilli.o__Thermoactinomycetales.f__Thermoactinomycetaceae.g__Laceyella		0.377794269		-
p__Firmicutes.c__BRH_c20a.o__norank_c__BRH_c20a.f__norank_o__norank_c__BRH_c20a		1.900673014		-
p__Verrucomicrobiota.c__Verrucomicrobiae.o__norank_c__Verrucomicrobiae.f__norank_o__norank_c__Verrucomicrobiae.g__norank_f__norank_o__norank		2.440376253		1.42E-11
p__Proteobacteria.c__Gammaproteobacteria.o__Oceanospirillales.f__Alcanivoracaceae		0.959650874		-
p__Actinobacteriota.c__Actinobacteria.o__Kineosporiales.f__Kineosporiaceae		2.678099837		-
p__Proteobacteria.c__Gammaproteobacteria.o__Coxiellales		2.545111604		-
p__Firmicutes.c__Clostridia.o__Lachnospirales.f__Lachnospiraceae		2.635472844		-
p__Caldisericota.c__Caldisericia.o__Caldisericales.f__WCHB1_02		1.713586371		-
p__Firmicutes.c__Negativicutes.o__Veillonellales_Selenomonadales.f__unclassified_o__Veillonellales_Selenomonadales		1.15594552		-
p__Actinobacteriota.c__Coriobacteriia.o__OPB41		3.973069981		6.26E-18
p__Firmicutes.c__Bacilli.o__Paenibacillales		2.652721462		5.52E-11
p__Patescibacteria.c__Parcubacteria.o__Candidatus_Colwellbacteria		0.20170301		-
p__Sumerlaeota.c__Sumerlaeia.o__norank_c__Sumerlaeia.f__norank_o__norank_c__Sumerlaeia.g__norank_f__norank_o__norank_c__Sumerlaeia		2.517673356		6.63E-18
p__Proteobacteria.c__Gammaproteobacteria.o__Cellvibrionales.f__Halieaceae.g__unclassified_f__Halieaceae		1.581914252		-
p__Proteobacteria.c__Alphaproteobacteria.o__Ferrovibrionales.f__Ferrovibrionaceae.g__Ferrovibrio		1.010803397		-
p__Proteobacteria.c__Alphaproteobacteria.o__Defluviicoccales.f__norank_o__Defluviicoccales		1.590869094		-
p__Bdellovibrionota.c__Oligoflexia.o__Silvanigrellales.f__Silvanigrellaceae.g__Silvanigrella		2.636344484		-
p__Bacteroidota.c__Bacteroidia.o__Bacteroidales.f__Paludibacteraceae		1.814486867		-
p__Bacteroidota.c__Bacteroidia.o__Sphingobacteriales.f__CMW_169.g__norank_f__CMW_169		0.599643019		-
p__Actinobacteriota.c__Rubrobacteria.o__Rubrobacterales.f__Rubrobacteriaceae.g__Rubrobacter		0.502733006		-
p__Chloroflexi.c__JG30_KF_CM66		3.658751837		2.66E-18
p__Proteobacteria.c__Alphaproteobacteria.o__Reyranellales.f__Reyranellaceae.g__unclassified_f__Reyranellaceae		1.17050424		-
p__Actinobacteriota.c__Actinobacteria.o__Streptosporangiales.f__Thermomonosporaceae.g__Actinoallomurus		1.616676358		-
p__Cyanobacteria.c__Vampirivibrionia.o__Gastranaerophilales		2.271740877		8.99E-10
p__Proteobacteria.c__Gammaproteobacteria.o__Enterobacterales.f__Enterobacteriaceae.g__Enterobacter		2.294606991		-
p__Chloroflexi.c__Anaerolineae.o__Caldilineales		3.713118417		1.93E-11
p__Firmicutes.c__Bacilli.o__Lactobacillales		2.807069282		-
p__Cyanobacteria.c__Cyanobacteriia.o__Phormidesmiales.f__Nodosilineaceae		2.357590883		-
p__Bacteroidota.c__Bacteroidia.o__Chitinophagales.f__Saprospiraceae.g__Haliscomenobacter		1.679810178		-
p__Desantisbacteria.c__norank_p__Desantisbacteria		1.222892309		-
p__Firmicutes.c__norank_p__Firmicutes		1.983458385		1.89E-09
p__Firmicutes.c__Thermovenabulia.o__Thermovenabulales		0.20170301		-
p__Desulfobacterota.c__Desulfobacteria.o__Desulfobacterales.f__Desulfobacteraceae.g__norank_f__Desulfobacteraceae		1.713586371		-
p__Caldisericota.c__Caldisericia.o__Caldisericales.f__LF045.g__norank_f__LF045		2.360065502		7.78E-13
p__Armatimonadota.c__Armatimonadia.o__Armatimonadales.f__unclassified_o__Armatimonadales		0.745771054		-
p__Dependentiae.c__Babeliae.o__Babeliales.f__UBA12411		1.222892309		-
p__Acidobacteriota.c__Vicinamibacteria.o__Vicinamibacterales.f__norank_o__Vicinamibacterales	sediment	4.589875285	4.275463512	1.81E-18
p__Modulibacteria.c__Moduliflexia.o__Moduliflexales.f__Moduliflexaceae.g__norank_f__Moduliflexaceae		2.248977877		1.14E-12
p__Acidobacteriota.c__Blastocatellia.o__Blastocatellales		3.287350298		-
p__Spirochaetota.c__Spirochaetia.o__Spirochaetales.f__Spirochaetaceae.g__Treponema		1.280884256		-
p__Actinobacteriota.c__Actinobacteria.o__Micromonosporales.f__Micromonosporaceae.g__unclassified_f__Micromonosporaceae		3.468639921		-
p__Actinobacteriota.c__Acidimicrobiia.o__unclassified_c__Acidimicrobiia.f__unclassified_c__Acidimicrobiia.g__unclassified_c__Acidimicrobiia		2.437231457		2.88E-12
p__Proteobacteria.c__Gammaproteobacteria.o__Oceanospirillales.f__Alcanivoracaceae1		0.658620879		-
p__Proteobacteria.c__Gammaproteobacteria.o__Methylococcales.f__Methylococcaceae.g__Candidatus_Methylospira		2.082516602		1.13E-09
p__Chloroflexi.c__Anaerolineae.o__SBR1031.f__norank_o__SBR1031.g__norank_f__norank_o__SBR1031		4.080368398		1.50E-18
p__Elusimicrobiota.c__Elusimicrobia.o__MD2894_B20.f__norank_o__MD2894_B20		0.502733006		-
p__TX1A_33.c__norank_p__TX1A_33.o__norank_c__norank.f__norank_o__norank		1.78716374		-
p__Proteobacteria.c__Gammaproteobacteria.o__Oceanospirillales.f__Alcanivoracaceae1.g__Alcanivorax		0.658620879		-
p__Planctomycetota.c__Phycisphaerae.o__Tepidisphaerales.f__WD2101_soil_group		0.745771054		-
p__Desulfobacterota.c__Desulfobulbia.o__Desulfobulbales.f__norank_o__Desulfobulbales		1.869155963		2.53E-09
p__Chloroflexi.c__Anaerolineae.o__Caldilineales.f__Caldilineaceae.g__Litorilinea		0.97985426		-
p__Chloroflexi.c__Dehalococcoidia.o__661239		2.118156959		1.26E-12
p__Proteobacteria.c__Gammaproteobacteria.o__OM182_clade.f__norank_o__OM182_clade		1.726747817		-
p__Caldatribacteriota.c__Caldatribacteriia		0.599643019		-
p__Latescibacterota.c__Latescibacteria.o__Latescibacterales.f__Latescibacteraceae		3.14962663		2.05E-18
p__Bacteroidota.c__SJA_28.o__norank_c__SJA_28.f__norank_o__norank_c__SJA_28.g__norank_f__norank_o__norank_c__SJA_28		3.019928904		4.59E-17
p__Deferrisomatota		3.212214973		1.09E-18
p__Actinobacteriota.c__Actinobacteria.o__Micrococcales.f__Intrasporangiaceae.g__Terrabacter		2.455767463		5.82E-08
p__Firmicutes.c__Clostridia.o__Peptostreptococcales_Tissierellales.f__Sedimentibacteraceae.g__Sedimentibacter		1.502733006		-
p__Acidobacteriota.c__Subgroup_20.o__norank_c__Subgroup_20		1.8249523		1.74E-08
p__Planctomycetota.c__Phycisphaerae.o__Phycisphaerales.f__Phycisphaeraceae		3.272462701		-
p__Bacteroidota.c__OC31.o__norank_c__OC31		2.408528886		1.38E-14
p__Latescibacterota.c__Latescibacteria		3.14962663		2.05E-18
p__Bacteroidota.c__Ignavibacteria.o__Ignavibacteriales.f__LD_RB_34		2.170185959		1.89E-10
p__Elusimicrobiota.c__Rs_M47.o__norank_c__Rs_M47.f__norank_o__norank_c__Rs_M47.g__norank_f__norank_o__norank_c__Rs_M47		0.9420657		-
p__Firmicutes.c__Clostridia.o__Clostridiales.f__norank_o__Clostridiales		1.222892309		-
p__Actinobacteriota.c__Coriobacteriia.o__Coriobacteriales.f__Coriobacteriaceae.g__Collinsella		1.700013564		-
p__Proteobacteria.c__Gammaproteobacteria.o__Burkholderiales.f__Chromobacteriaceae.g__unclassified_f__Chromobacteriaceae		0.357590883		-
p__SAR324_cladeMarine_group_B		3.871407556		6.35E-15
p__Proteobacteria.c__Alphaproteobacteria.o__Puniceispirillales		0.502733006		-
p__Proteobacteria.c__Alphaproteobacteria.o__Rickettsiales.f__Fokiniaceae.g__MD3_55		0.959650874		-
p__Firmicutes.c__Bacilli.o__Bacillales.f__Planococcaceae.g__Sporosarcina		1.468874738		-
p__Chloroflexi.c__Dehalococcoidia.o__H3_93.f__norank_o__H3_93.g__norank_f__norank_o__H3_93		1.693064704		-
p__Calditrichota.c__Calditrichia.o__Calditrichales		2.677374198		1.96E-15
p__Firmicutes.c__BRH_c20a.o__norank_c__BRH_c20a		1.900673014		-
p__Bacteroidota.c__Kapabacteria.o__Kapabacteriales		4.084928771		3.21E-15
p__Patescibacteria.c__Parcubacteria.o__Candidatus_Campbellbacteria		0.854915524		-
p__Proteobacteria.c__Gammaproteobacteria.o__Burkholderiales.f__Methylophilaceae.g__norank_f__Methylophilaceae		2.710737429		-
p__Proteobacteria.c__Alphaproteobacteria.o__Acetobacterales.f__Acetobacteraceae.g__Acidiphilium		0.502733006		-
p__Actinobacteriota.c__Actinobacteria.o__Corynebacteriales.f__Nocardiaceae.g__Nocardia		2.183974243		-
p__Desulfobacterota.c__Desulfobacteria.o__Desulfobacterales.f__Desulfobacteraceae		1.713586371		-
p__Proteobacteria.c__Gammaproteobacteria.o__Burkholderiales.f__Sutterellaceae		3.900542707		1.57E-15
p__Proteobacteria.c__Gammaproteobacteria.o__Burkholderiales.f__Aquaspirillaceae		0.901658927		-
p__Proteobacteria.c__Gammaproteobacteria.o__MBMPE27		1.686002849		-
p__Acidobacteriota.c__Vicinamibacteria.o__Vicinamibacterales.f__Vicinamibacteraceae.g__norank_f__Vicinamibacteraceae		3.724798848		2.64E-12
p__Firmicutes.c__Clostridia.o__Lachnospirales.f__unclassified_o__Lachnospirales		1.904994388		1.15E-07
p__Acidobacteriota.c__Blastocatellia.o__unclassified_c__Blastocatellia.f__unclassified_c__Blastocatellia.g__unclassified_c__Blastocatellia		0.599643019		-
p__Armatimonadota.c__DG_56.o__norank_c__DG_56.f__norank_o__norank_c__DG_56		3.487147793		3.18E-18
p__Firmicutes.c__Bacilli.o__Erysipelotrichales.f__Erysipelotrichaceae		2.322276941		-
p__Actinobacteriota.c__Actinobacteria.o__unclassified_c__Actinobacteria		2.751166086		8.31E-11
p__Acidobacteriota.c__Vicinamibacteria.o__Vicinamibacterales.f__Vicinamibacteraceae		4.185103748		7.27E-16
[truncated: 1,231 more rows]
