# Supplementary material for: Response of the microbial community structure to the environmental factors during the extreme flood season in Poyang Lake, the largest freshwater lake in China
Source: Front Microbiol. 2024 Apr 3;15:1362968. doi: 10.3389/fmicb.2024.1362968 (PMC11021660; doi:10.3389/fmicb.2024.1362968)
Supplement: Supplementary file 1 [file Data_Sheet_1.zip › Supplementary materials 1362968/Fig.7 OTUs of water and sediment.csv]

Domain	Kingdom	Phylum	Class	Order	Family	Genus	Species	OTU	Total	Percent	Prevalence
d__Bacteria	k__norank_d__Bacteria	p__unclassified_k__norank_d__Bacteria	c__unclassified_k__norank_d__Bacteria	o__unclassified_k__norank_d__Bacteria	f__unclassified_k__norank_d__Bacteria	g__unclassified_k__norank_d__Bacteria	s__unclassified_k__norank_d__Bacteria	OTU7043	4	3.3319117176671E-6	4.8192771084337%
d__Bacteria	k__norank_d__Bacteria	p__Cyanobacteria	c__Vampirivibrionia	o__Gastranaerophilales	f__norank_o__Gastranaerophilales	g__norank_f__norank_o__Gastranaerophilales	s__unclassified_g__norank_f__norank_o__Gastranaerophilales	OTU3805	3	2.4989337882503E-6	3.6144578313253%
d__Bacteria	k__norank_d__Bacteria	p__Patescibacteria	c__Microgenomatia	o__Candidatus_Woykebacteria	f__norank_o__Candidatus_Woykebacteria	g__norank_f__norank_o__Candidatus_Woykebacteria	s__unclassified_g__norank_f__norank_o__Candidatus_Woykebacteria	OTU12409	1	8.3297792941678E-7	1.2048192771084%
d__Bacteria	k__norank_d__Bacteria	p__Actinobacteriota	c__Thermoleophilia	o__Gaiellales	f__norank_o__Gaiellales	g__norank_f__norank_o__Gaiellales	s__unclassified_g__norank_f__norank_o__Gaiellales	OTU9898	1	8.3297792941678E-7	1.2048192771084%
d__Bacteria	k__norank_d__Bacteria	p__Verrucomicrobiota	c__Verrucomicrobiae	o__Pedosphaerales	f__Pedosphaeraceae	g__Ellin516	s__unclassified_g__Ellin516	OTU765	9	7.496801364751E-6	10.843373493976%
d__Bacteria	k__norank_d__Bacteria	p__Chloroflexi	c__Anaerolineae	o__SJA-15	f__norank_o__SJA-15	g__norank_f__norank_o__SJA-15	s__uncultured_bacterium_g__norank_f__norank_o__SJA-15	OTU5853	148	0.00012328073355368	48.192771084337%
d__Bacteria	k__norank_d__Bacteria	p__unclassified_k__norank_d__Bacteria	c__unclassified_k__norank_d__Bacteria	o__unclassified_k__norank_d__Bacteria	f__unclassified_k__norank_d__Bacteria	g__unclassified_k__norank_d__Bacteria	s__unclassified_k__norank_d__Bacteria	OTU7048	19	1.5826580658919E-5	15.66265060241%
d__Bacteria	k__norank_d__Bacteria	p__Dependentiae	c__Babeliae	o__Babeliales	f__unclassified_o__Babeliales	g__unclassified_o__Babeliales	s__unclassified_o__Babeliales	OTU9623	2	1.6659558588336E-6	2.4096385542169%
d__Bacteria	k__norank_d__Bacteria	p__Latescibacterota	c__norank_p__Latescibacterota	o__norank_c__norank_p__Latescibacterota	f__norank_o__norank_c__norank_p__Latescibacterota	g__norank_f__norank_o__norank_c__norank_p__Latescibacterota	s__uncultured_soil_bacterium_PBS-II-5	OTU4273	10	8.3297792941678E-6	10.843373493976%
d__Bacteria	k__norank_d__Bacteria	p__Chloroflexi	c__Dehalococcoidia	o__unclassified_c__Dehalococcoidia	f__unclassified_c__Dehalococcoidia	g__unclassified_c__Dehalococcoidia	s__unclassified_c__Dehalococcoidia	OTU16587	2	1.6659558588336E-6	2.4096385542169%
d__Bacteria	k__norank_d__Bacteria	p__Desulfobacterota	c__Desulfobacteria	o__Desulfobacterales	f__Desulfosarcinaceae	g__norank_f__Desulfosarcinaceae	s__unclassified_g__norank_f__Desulfosarcinaceae	OTU11313	5	4.1648896470839E-6	6.0240963855422%
d__Bacteria	k__norank_d__Bacteria	p__Gemmatimonadota	c__Gemmatimonadetes	o__Gemmatimonadales	f__Gemmatimonadaceae	g__Gemmatimonas	s__uncultured_bacterium_g__Gemmatimonas	OTU5418	22	1.8325514447169E-5	16.867469879518%
d__Bacteria	k__norank_d__Bacteria	p__Firmicutes	c__Clostridia	o__Oscillospirales	f__Ethanoligenenaceae	g__norank_f__Ethanoligenenaceae	s__uncultured_bacterium_g__norank_f__Ethanoligenenaceae	OTU2251	4	3.3319117176671E-6	3.6144578313253%
d__Bacteria	k__norank_d__Bacteria	p__Proteobacteria	c__Alphaproteobacteria	o__Acetobacterales	f__Acetobacteraceae	g__Roseomonas	s__Roseomonas_terricola	OTU8090	228	0.00018991896790703	60.240963855422%
d__Bacteria	k__norank_d__Bacteria	p__Bdellovibrionota	c__Bdellovibrionia	o__Bdellovibrionales	f__Bdellovibrionaceae	g__OM27_clade	s__uncultured_bacterium_g__OM27_clade	OTU7602	25	2.082444823542E-5	13.253012048193%
d__Bacteria	k__norank_d__Bacteria	p__unclassified_k__norank_d__Bacteria	c__unclassified_k__norank_d__Bacteria	o__unclassified_k__norank_d__Bacteria	f__unclassified_k__norank_d__Bacteria	g__unclassified_k__norank_d__Bacteria	s__unclassified_k__norank_d__Bacteria	OTU17395	6	4.9978675765007E-6	4.8192771084337%
d__Bacteria	k__norank_d__Bacteria	p__Planctomycetota	c__Phycisphaerae	o__Phycisphaerales	f__Phycisphaeraceae	g__norank_f__Phycisphaeraceae	s__metagenome_g__norank_f__Phycisphaeraceae	OTU10087	1	8.3297792941678E-7	1.2048192771084%
d__Bacteria	k__norank_d__Bacteria	p__Bacteroidota	c__Bacteroidia	o__Bacteroidales	f__unclassified_o__Bacteroidales	g__unclassified_o__Bacteroidales	s__unclassified_o__Bacteroidales	OTU990	8	6.6638234353343E-6	9.6385542168675%
d__Bacteria	k__norank_d__Bacteria	p__Proteobacteria	c__Gammaproteobacteria	o__Burkholderiales	f__Comamonadaceae	g__Ramlibacter	s__unclassified_g__Ramlibacter	OTU10730	156	0.00012994455698902	30.120481927711%
d__Bacteria	k__norank_d__Bacteria	p__Verrucomicrobiota	c__Omnitrophia	o__Omnitrophales	f__Omnitrophaceae	g__Candidatus_Omnitrophus	s__uncultured_bacterium_g__Candidatus_Omnitrophus	OTU16231	2	1.6659558588336E-6	2.4096385542169%
d__Bacteria	k__norank_d__Bacteria	p__Nitrospirota	c__Nitrospiria	o__Nitrospirales	f__Nitrospiraceae	g__Nitrospira	s__unclassified_g__Nitrospira	OTU7820	6	4.9978675765007E-6	4.8192771084337%
d__Bacteria	k__norank_d__Bacteria	p__Acidobacteriota	c__Subgroup_18	o__norank_c__Subgroup_18	f__norank_o__norank_c__Subgroup_18	g__norank_f__norank_o__norank_c__Subgroup_18	s__unclassified_g__norank_f__norank_o__norank_c__Subgroup_18	OTU7388	283	0.00023573275402495	53.012048192771%
d__Bacteria	k__norank_d__Bacteria	p__Acidobacteriota	c__Aminicenantia	o__Aminicenantales	f__norank_o__Aminicenantales	g__norank_f__norank_o__Aminicenantales	s__uncultured_Desulfovibrio_sp._g__norank_f__norank	OTU16595	1	8.3297792941678E-7	1.2048192771084%
d__Bacteria	k__norank_d__Bacteria	p__Gemmatimonadota	c__S0134_terrestrial_group	o__norank_c__S0134_terrestrial_group	f__norank_o__norank_c__S0134_terrestrial_group	g__norank_f__norank_o__norank_c__S0134_terrestrial_group	s__uncultured_bacterium_g__norank_f__norank_o__norank_c__S0134_terrestrial_group	OTU7723	19	1.5826580658919E-5	6.0240963855422%
d__Bacteria	k__norank_d__Bacteria	p__Myxococcota	c__Polyangia	o__MidBa8	f__norank_o__MidBa8	g__norank_f__norank_o__MidBa8	s__uncultured_bacterium_g__norank_f__norank_o__MidBa8	OTU9201	4	3.3319117176671E-6	2.4096385542169%
d__Bacteria	k__norank_d__Bacteria	p__Desulfobacterota	c__Syntrophorhabdia	o__Syntrophorhabdales	f__Syntrophorhabdaceae	g__Syntrophorhabdus	s__uncultured_bacterium_g__Syntrophorhabdus	OTU12609	59	4.914569783559E-5	37.349397590361%
d__Bacteria	k__norank_d__Bacteria	p__Dependentiae	c__Babeliae	o__Babeliales	f__norank_o__Babeliales	g__norank_f__norank_o__Babeliales	s__unclassified_g__norank_f__norank_o__Babeliales	OTU8740	3	2.4989337882503E-6	2.4096385542169%
d__Bacteria	k__norank_d__Bacteria	p__Elusimicrobiota	c__Elusimicrobia	o__Lineage_IV	f__norank_o__Lineage_IV	g__norank_f__norank_o__Lineage_IV	s__unclassified_g__norank_f__norank_o__Lineage_IV	OTU14304	46	3.8316984753172E-5	25.301204819277%
d__Bacteria	k__norank_d__Bacteria	p__Acidobacteriota	c__Subgroup_22	o__norank_c__Subgroup_22	f__norank_o__norank_c__Subgroup_22	g__norank_f__norank_o__norank_c__Subgroup_22	s__unclassified_g__norank_f__norank_o__norank_c__Subgroup_22	OTU13672	16	1.3327646870669E-5	12.048192771084%
d__Bacteria	k__norank_d__Bacteria	p__Spirochaetota	c__Spirochaetia	o__Spirochaetales	f__Spirochaetaceae	g__GWE2-31-10	s__unclassified_g__GWE2-31-10	OTU10301	3	2.4989337882503E-6	2.4096385542169%
d__Bacteria	k__norank_d__Bacteria	p__Actinobacteriota	c__Acidimicrobiia	o__Microtrichales	f__Ilumatobacteraceae	g__CL500-29_marine_group	s__metagenome_g__CL500-29_marine_group	OTU3480	2000	0.0016659558588336	93.975903614458%
d__Bacteria	k__norank_d__Bacteria	p__norank_k__norank	c__norank_p__norank	o__norank_c__norank_p__norank	f__norank_o__norank_c__norank_p__norank	g__norank_f__norank_o__norank_c__norank_p__norank	s__uncultured_bacterium_g__norank_f__norank_o__norank_c__norank_p__norank	OTU4601	3	2.4989337882503E-6	2.4096385542169%
d__Bacteria	k__norank_d__Bacteria	p__Bacteroidota	c__SJA-28	o__norank_c__SJA-28	f__norank_o__norank_c__SJA-28	g__norank_f__norank_o__norank_c__SJA-28	s__uncultured_soil_bacterium_g__norank_f__norank_o__norank_c__SJA-28	OTU10080	20	1.6659558588336E-5	18.072289156627%
d__Bacteria	k__norank_d__Bacteria	p__Bacteroidota	c__Bacteroidia	o__Cytophagales	f__Microscillaceae	g__norank_f__Microscillaceae	s__unclassified_g__norank_f__Microscillaceae	OTU11444	2	1.6659558588336E-6	2.4096385542169%
d__Bacteria	k__norank_d__Bacteria	p__Proteobacteria	c__Magnetococcia	o__Magnetococcales	f__Magnetococcaceae	g__Magnetococcus	s__unclassified_g__Magnetococcus	OTU11239	6	4.9978675765007E-6	3.6144578313253%
d__Bacteria	k__norank_d__Bacteria	p__Bdellovibrionota	c__Bdellovibrionia	o__Bdellovibrionales	f__Bdellovibrionaceae	g__Bdellovibrio	s__uncultured_bacterium_g__Bdellovibrio	OTU14710	15	1.2494668941252E-5	10.843373493976%
d__Bacteria	k__norank_d__Bacteria	p__Chloroflexi	c__Chloroflexia	o__Thermomicrobiales	f__JG30-KF-CM45	g__norank_f__JG30-KF-CM45	s__metagenome_g__norank_f__JG30-KF-CM45	OTU8995	8	6.6638234353343E-6	2.4096385542169%
d__Bacteria	k__norank_d__Bacteria	p__Proteobacteria	c__Alphaproteobacteria	o__Rhizobiales	f__Kaistiaceae	g__Kaistia	s__unclassified_g__Kaistia	OTU10713	19	1.5826580658919E-5	18.072289156627%
d__Bacteria	k__norank_d__Bacteria	p__Desulfobacterota	c__norank_p__Desulfobacterota	o__norank_c__norank_p__Desulfobacterota	f__norank_o__norank_c__norank_p__Desulfobacterota	g__norank_f__norank_o__norank_c__norank_p__Desulfobacterota	s__unclassified_g__norank_f__norank_o__norank_c__norank_p__Desulfobacterota	OTU15712	5	4.1648896470839E-6	4.8192771084337%
d__Bacteria	k__norank_d__Bacteria	p__Proteobacteria	c__Gammaproteobacteria	o__Enterobacterales	f__unclassified_o__Enterobacterales	g__unclassified_o__Enterobacterales	s__unclassified_o__Enterobacterales	OTU2414	8	6.6638234353343E-6	1.2048192771084%
d__Bacteria	k__norank_d__Bacteria	p__Bdellovibrionota	c__Bdellovibrionia	o__Bdellovibrionales	f__Bdellovibrionaceae	g__Bdellovibrio	s__metagenome_g__Bdellovibrio	OTU13754	18	1.4993602729502E-5	9.6385542168675%
d__Bacteria	k__norank_d__Bacteria	p__Elusimicrobiota	c__Endomicrobia	o__Endomicrobiales	f__Endomicrobiaceae	g__Endomicrobium	s__unclassified_g__Endomicrobium	OTU17092	4	3.3319117176671E-6	4.8192771084337%
d__Bacteria	k__norank_d__Bacteria	p__Latescibacterota	c__norank_p__Latescibacterota	o__norank_c__norank_p__Latescibacterota	f__norank_o__norank_c__norank_p__Latescibacterota	g__norank_f__norank_o__norank_c__norank_p__Latescibacterota	s__uncultured_prokaryote_g__norank_f__norank_o__norank_c__norank_p__Latescibacterota	OTU2111	90	7.496801364751E-5	40.963855421687%
d__Bacteria	k__norank_d__Bacteria	p__Planctomycetota	c__OM190	o__norank_c__OM190	f__norank_o__norank_c__OM190	g__norank_f__norank_o__norank_c__OM190	s__unclassified_g__norank_f__norank_o__norank_c__OM190	OTU3004	5	4.1648896470839E-6	3.6144578313253%
d__Bacteria	k__norank_d__Bacteria	p__Actinobacteriota	c__Acidimicrobiia	o__Microtrichales	f__Microtrichaceae	g__IMCC26207	s__uncultured_bacterium_g__IMCC26207	OTU3447	276	0.00022990190851903	32.530120481928%
d__Bacteria	k__norank_d__Bacteria	p__Acidobacteriota	c__unclassified_p__Acidobacteriota	o__unclassified_p__Acidobacteriota	f__unclassified_p__Acidobacteriota	g__unclassified_p__Acidobacteriota	s__unclassified_p__Acidobacteriota	OTU14009	17	1.4160624800085E-5	8.433734939759%
d__Bacteria	k__norank_d__Bacteria	p__Verrucomicrobiota	c__Kiritimatiellae	o__WCHB1-41	f__norank_o__WCHB1-41	g__norank_f__norank_o__WCHB1-41	s__uncultured_Verrucomicrobia_bacterium_g__norank_f__norank_o__WCHB1-41	OTU6004	8	6.6638234353343E-6	9.6385542168675%
d__Bacteria	k__norank_d__Bacteria	p__Patescibacteria	c__ABY1	o__Candidatus_Kerfeldbacteria	f__norank_o__Candidatus_Kerfeldbacteria	g__norank_f__norank_o__Candidatus_Kerfeldbacteria	s__unclassified_g__norank_f__norank_o__Candidatus_Kerfeldbacteria	OTU9872	1	8.3297792941678E-7	1.2048192771084%
d__Bacteria	k__norank_d__Bacteria	p__Proteobacteria	c__Gammaproteobacteria	o__Pseudomonadales	f__Moraxellaceae	g__norank_f__Moraxellaceae	s__uncultured_bacterium_g__norank_f__Moraxellaceae	OTU4097	3	2.4989337882503E-6	3.6144578313253%
d__Bacteria	k__norank_d__Bacteria	p__Firmicutes	c__Clostridia	o__Lachnospirales	f__Lachnospiraceae	g__Natranaerovirga	s__uncultured_bacterium_g__Natranaerovirga	OTU137	12	9.9957351530014E-6	12.048192771084%
d__Bacteria	k__norank_d__Bacteria	p__Actinobacteriota	c__Actinobacteria	o__Pseudonocardiales	f__Pseudonocardiaceae	g__Pseudonocardia	s__unclassified_g__Pseudonocardia	OTU3648	7	5.8308455059175E-6	4.8192771084337%
d__Bacteria	k__norank_d__Bacteria	p__unclassified_k__norank_d__Bacteria	c__unclassified_k__norank_d__Bacteria	o__unclassified_k__norank_d__Bacteria	f__unclassified_k__norank_d__Bacteria	g__unclassified_k__norank_d__Bacteria	s__unclassified_k__norank_d__Bacteria	OTU240	1	8.3297792941678E-7	1.2048192771084%
d__Bacteria	k__norank_d__Bacteria	p__unclassified_k__norank_d__Bacteria	c__unclassified_k__norank_d__Bacteria	o__unclassified_k__norank_d__Bacteria	f__unclassified_k__norank_d__Bacteria	g__unclassified_k__norank_d__Bacteria	s__unclassified_k__norank_d__Bacteria	OTU13777	2	1.6659558588336E-6	2.4096385542169%
d__Bacteria	k__norank_d__Bacteria	p__Latescibacterota	c__norank_p__Latescibacterota	o__norank_c__norank_p__Latescibacterota	f__norank_o__norank_c__norank_p__Latescibacterota	g__norank_f__norank_o__norank_c__norank_p__Latescibacterota	s__unclassified_g__norank_f__norank_o__norank_c__norank_p__Latescibacterota	OTU12391	22	1.8325514447169E-5	15.66265060241%
d__Bacteria	k__norank_d__Bacteria	p__Desulfobacterota	c__Desulfobacteria	o__Desulfobacterales	f__norank_o__Desulfobacterales	g__norank_f__norank_o__Desulfobacterales	s__unclassified_g__norank_f__norank_o__Desulfobacterales	OTU10195	15	1.2494668941252E-5	15.66265060241%
d__Bacteria	k__norank_d__Bacteria	p__Desulfobacterota	c__Syntrophia	o__Syntrophales	f__norank_o__Syntrophales	g__norank_f__norank_o__Syntrophales	s__uncultured_bacterium_g__norank_f__norank_o__Syntrophales	OTU15987	40	3.3319117176671E-5	21.686746987952%
d__Bacteria	k__norank_d__Bacteria	p__Myxococcota	c__Polyangia	o__Haliangiales	f__Haliangiaceae	g__Haliangium	s__uncultured_bacterium_g__Haliangium	OTU8476	4	3.3319117176671E-6	4.8192771084337%
d__Bacteria	k__norank_d__Bacteria	p__Cyanobacteria	c__Vampirivibrionia	o__Gastranaerophilales	f__norank_o__Gastranaerophilales	g__norank_f__norank_o__Gastranaerophilales	s__unclassified_g__norank_f__norank_o__Gastranaerophilales	OTU2124	12	9.9957351530014E-6	12.048192771084%
d__Bacteria	k__norank_d__Bacteria	p__Verrucomicrobiota	c__Chlamydiae	o__Chlamydiales	f__cvE6	g__norank_f__cvE6	s__uncultured_bacterium_g__norank_f__cvE6	OTU3907	1	8.3297792941678E-7	1.2048192771084%
d__Bacteria	k__norank_d__Bacteria	p__Latescibacterota	c__norank_p__Latescibacterota	o__norank_c__norank_p__Latescibacterota	f__norank_o__norank_c__norank_p__Latescibacterota	g__norank_f__norank_o__norank_c__norank_p__Latescibacterota	s__unclassified_g__norank_f__norank_o__norank_c__norank_p__Latescibacterota	OTU15759	166	0.00013827433628319	53.012048192771%
d__Bacteria	k__norank_d__Bacteria	p__Verrucomicrobiota	c__Kiritimatiellae	o__WCHB1-41	f__norank_o__WCHB1-41	g__norank_f__norank_o__WCHB1-41	s__uncultured_soil_bacterium_g__norank	OTU15958	3	2.4989337882503E-6	1.2048192771084%
d__Bacteria	k__norank_d__Bacteria	p__Planctomycetota	c__Pla4_lineage	o__norank_c__Pla4_lineage	f__norank_o__norank_c__Pla4_lineage	g__norank_f__norank_o__norank_c__Pla4_lineage	s__unclassified_g__norank_f__norank_o__norank_c__Pla4_lineage	OTU15711	5	4.1648896470839E-6	4.8192771084337%
d__Bacteria	k__norank_d__Bacteria	p__Myxococcota	c__Polyangia	o__PS-B29	f__norank_o__PS-B29	g__norank_f__norank_o__PS-B29	s__uncultured_delta_proteobacterium_g__norank_f__norank_o__PS-B29	OTU15452	12	9.9957351530014E-6	10.843373493976%
d__Bacteria	k__norank_d__Bacteria	p__Firmicutes	c__Bacilli	o__Lactobacillales	f__Streptococcaceae	g__Streptococcus	s__unclassified_g__Streptococcus	OTU3713	55	4.5813786117923E-5	4.8192771084337%
d__Bacteria	k__norank_d__Bacteria	p__Chloroflexi	c__unclassified_p__Chloroflexi	o__unclassified_p__Chloroflexi	f__unclassified_p__Chloroflexi	g__unclassified_p__Chloroflexi	s__unclassified_p__Chloroflexi	OTU2360	8	6.6638234353343E-6	2.4096385542169%
d__Bacteria	k__norank_d__Bacteria	p__Patescibacteria	c__Parcubacteria	o__norank_c__Parcubacteria	f__norank_o__norank_c__Parcubacteria	g__norank_f__norank_o__norank_c__Parcubacteria	s__uncultured_bacterium_g__norank_f__norank_o__norank_c__Parcubacteria	OTU10645	5	4.1648896470839E-6	3.6144578313253%
d__Bacteria	k__norank_d__Bacteria	p__Bacteroidota	c__Bacteroidia	o__Chitinophagales	f__Saprospiraceae	g__norank_f__Saprospiraceae	s__unclassified_g__norank_f__Saprospiraceae	OTU14875	35	2.9154227529587E-5	16.867469879518%
d__Bacteria	k__norank_d__Bacteria	p__Myxococcota	c__Myxococcia	o__Myxococcales	f__Anaeromyxobacteraceae	g__Anaeromyxobacter	s__uncultured_bacterium_g__Anaeromyxobacter	OTU17100	41	3.4152095106088E-5	24.096385542169%
d__Bacteria	k__norank_d__Bacteria	p__Actinobacteriota	c__Thermoleophilia	o__Solirubrobacterales	f__67-14	g__norank_f__67-14	s__unclassified_g__norank_f__67-14	OTU16654	78	6.4972278494509E-5	31.325301204819%
d__Bacteria	k__norank_d__Bacteria	p__Bdellovibrionota	c__Bdellovibrionia	o__Bdellovibrionales	f__Bdellovibrionaceae	g__OM27_clade	s__uncultured_bacterium_g__OM27_clade	OTU6003	2	1.6659558588336E-6	1.2048192771084%
d__Bacteria	k__norank_d__Bacteria	p__Bacteroidota	c__Bacteroidia	o__Cytophagales	f__Hymenobacteraceae	g__Hymenobacter	s__Hymenobacter_pallidus	OTU3973	3	2.4989337882503E-6	2.4096385542169%
d__Bacteria	k__norank_d__Bacteria	p__Chloroflexi	c__Anaerolineae	o__RBG-13-54-9	f__norank_o__RBG-13-54-9	g__norank_f__norank_o__RBG-13-54-9	s__uncultured_Chloroflexi_bacterium_g__norank_f__norank_o__RBG-13-54-9	OTU12271	97	8.0798859153428E-5	12.048192771084%
d__Bacteria	k__norank_d__Bacteria	p__Proteobacteria	c__Gammaproteobacteria	o__Legionellales	f__Legionellaceae	g__Legionella	s__unclassified_g__Legionella	OTU8729	1	8.3297792941678E-7	1.2048192771084%
d__Bacteria	k__norank_d__Bacteria	p__LCP-89	c__norank_p__LCP-89	o__norank_c__norank_p__LCP-89	f__norank_o__norank_c__norank_p__LCP-89	g__norank_f__norank_o__norank_c__norank_p__LCP-89	s__uncultured_bacterium_g__norank_f__norank_o__norank_c__norank_p__LCP-89	OTU9521	1	8.3297792941678E-7	1.2048192771084%
d__Bacteria	k__norank_d__Bacteria	p__Acidobacteriota	c__Acidobacteriae	o__Acidobacteriales	f__Koribacteraceae	g__Candidatus_Koribacter	s__uncultured_bacterium_g__Candidatus_Koribacter	OTU8954	2	1.6659558588336E-6	2.4096385542169%
d__Bacteria	k__norank_d__Bacteria	p__Bdellovibrionota	c__Oligoflexia	o__Oligoflexales	f__norank_o__Oligoflexales	g__norank_f__norank_o__Oligoflexales	s__uncultured_bacterium_g__norank_f__norank_o__Oligoflexales	OTU17473	65	5.4143565412091E-5	32.530120481928%
d__Bacteria	k__norank_d__Bacteria	p__Sva0485	c__norank_p__Sva0485	o__norank_c__norank_p__Sva0485	f__norank_o__norank_c__norank_p__Sva0485	g__norank_f__norank_o__norank_c__norank_p__Sva0485	s__uncultured_bacterium_g__norank_f__norank_o__norank_c__norank_p__Sva0485	OTU9549	15	1.2494668941252E-5	10.843373493976%
d__Bacteria	k__norank_d__Bacteria	p__Proteobacteria	c__Gammaproteobacteria	o__norank_c__Gammaproteobacteria	f__norank_o__norank_c__Gammaproteobacteria	g__norank_f__norank_o__norank_c__Gammaproteobacteria	s__uncultured_bacterium_g__norank_f__norank_o__norank_c__Gammaproteobacteria	OTU8976	2	1.6659558588336E-6	1.2048192771084%
d__Bacteria	k__norank_d__Bacteria	p__Cyanobacteria	c__Cyanobacteriia	o__Cyanobacteriales	f__Oscillatoriaceae	g__Planktothricoides_SR001	s__unclassified_g__Planktothricoides_SR001	OTU3221	27	2.2490404094253E-5	14.457831325301%
d__Bacteria	k__norank_d__Bacteria	p__SAR324_cladeMarine_group_B	c__norank_p__SAR324_cladeMarine_group_B	o__norank_c__norank_p__SAR324_cladeMarine_group_B	f__norank_o__norank_c__norank_p__SAR324_cladeMarine_group_B	g__norank_f__norank_o__norank_c__norank_p__SAR324_cladeMarine_group_B	s__unclassified_g__norank_f__norank_o__norank_c__norank_p__SAR324_cladeMarine_group_B	OTU4693	5	4.1648896470839E-6	6.0240963855422%
d__Bacteria	k__norank_d__Bacteria	p__Actinobacteriota	c__Thermoleophilia	o__Solirubrobacterales	f__67-14	g__norank_f__67-14	s__uncultured_bacterium_g__norank_f__67-14	OTU17399	1	8.3297792941678E-7	1.2048192771084%
d__Bacteria	k__norank_d__Bacteria	p__Acidobacteriota	c__Subgroup_11	o__norank_c__Subgroup_11	f__norank_o__norank_c__Subgroup_11	g__norank_f__norank_o__norank_c__Subgroup_11	s__uncultured_Acidobacterium_sp._g__norank_f__norank_o__norank_c__Subgroup_11	OTU12543	26	2.1657426164836E-5	19.277108433735%
d__Bacteria	k__norank_d__Bacteria	p__Desulfobacterota	c__Desulfobacteria	o__Desulfatiglandales	f__Desulfatiglandaceae	g__Desulfatiglans	s__unclassified_g__Desulfatiglans	OTU14229	3	2.4989337882503E-6	3.6144578313253%
d__Bacteria	k__norank_d__Bacteria	p__Verrucomicrobiota	c__Kiritimatiellae	o__WCHB1-41	f__norank_o__WCHB1-41	g__norank_f__norank_o__WCHB1-41	s__uncultured_Verrucomicrobia_bacterium_g__norank_f__norank_o__WCHB1-41	OTU12922	9	7.496801364751E-6	10.843373493976%
d__Bacteria	k__norank_d__Bacteria	p__Bacteroidota	c__Bacteroidia	o__Chitinophagales	f__Saprospiraceae	g__norank_f__Saprospiraceae	s__bacterium_enrichment_culture_clone_SRAO_34	OTU4324	121	0.00010079032945943	40.963855421687%
d__Bacteria	k__norank_d__Bacteria	p__unclassified_k__norank_d__Bacteria	c__unclassified_k__norank_d__Bacteria	o__unclassified_k__norank_d__Bacteria	f__unclassified_k__norank_d__Bacteria	g__unclassified_k__norank_d__Bacteria	s__unclassified_k__norank_d__Bacteria	OTU7626	8	6.6638234353343E-6	8.433734939759%
d__Bacteria	k__norank_d__Bacteria	p__Myxococcota	c__Myxococcia	o__Myxococcales	f__Myxococcaceae	g__P3OB-42	s__metagenome_g__P3OB-42	OTU1508	154	0.00012827860113018	63.855421686747%
d__Bacteria	k__norank_d__Bacteria	p__Deinococcota	c__Deinococci	o__Thermales	f__Thermaceae	g__Meiothermus	s__uncultured_bacterium_g__Meiothermus	OTU1219	2	1.6659558588336E-6	2.4096385542169%
d__Bacteria	k__norank_d__Bacteria	p__unclassified_k__norank_d__Bacteria	c__unclassified_k__norank_d__Bacteria	o__unclassified_k__norank_d__Bacteria	f__unclassified_k__norank_d__Bacteria	g__unclassified_k__norank_d__Bacteria	s__unclassified_k__norank_d__Bacteria	OTU7622	15	1.2494668941252E-5	8.433734939759%
d__Bacteria	k__norank_d__Bacteria	p__Verrucomicrobiota	c__Verrucomicrobiae	o__Pedosphaerales	f__Pedosphaeraceae	g__norank_f__Pedosphaeraceae	s__unclassified_g__norank_f__Pedosphaeraceae	OTU5176	2	1.6659558588336E-6	2.4096385542169%
d__Bacteria	k__norank_d__Bacteria	p__Actinobacteriota	c__Actinobacteria	o__Micromonosporales	f__Micromonosporaceae	g__unclassified_f__Micromonosporaceae	s__unclassified_f__Micromonosporaceae	OTU10010	1845	0.001536844279774	19.277108433735%
d__Bacteria	k__norank_d__Bacteria	p__Verrucomicrobiota	c__Kiritimatiellae	o__WCHB1-41	f__norank_o__WCHB1-41	g__norank_f__norank_o__WCHB1-41	s__uncultured_Verrucomicrobia_bacterium_g__norank_f__norank_o__WCHB1-41	OTU5938	11	9.1627572235846E-6	8.433734939759%
d__Bacteria	k__norank_d__Bacteria	p__Verrucomicrobiota	c__Verrucomicrobiae	o__Pedosphaerales	f__Pedosphaeraceae	g__norank_f__Pedosphaeraceae	s__unclassified_g__norank_f__Pedosphaeraceae	OTU5172	2	1.6659558588336E-6	2.4096385542169%
d__Bacteria	k__norank_d__Bacteria	p__Bacteroidota	c__Bacteroidia	o__Chitinophagales	f__Chitinophagaceae	g__Aurantisolimonas	s__unclassified_g__Aurantisolimonas	OTU5578	33	2.7488271670754E-5	27.710843373494%
d__Bacteria	k__norank_d__Bacteria	p__Proteobacteria	c__Alphaproteobacteria	o__Rhizobiales	f__Methyloligellaceae	g__norank_f__Methyloligellaceae	s__unclassified_g__norank_f__Methyloligellaceae	OTU12031	411	0.0003423539289903	68.674698795181%
d__Bacteria	k__norank_d__Bacteria	p__Dependentiae	c__Babeliae	o__Babeliales	f__norank_o__Babeliales	g__norank_f__norank_o__Babeliales	s__unclassified_g__norank_f__norank_o__Babeliales	OTU14733	24	1.9991470306003E-5	14.457831325301%
d__Bacteria	k__norank_d__Bacteria	p__Firmicutes	c__Bacilli	o__Lactobacillales	f__Lactobacillaceae	g__Pediococcus	s__Pediococcus_pentosaceus_g__Pediococcus	OTU14826	5	4.1648896470839E-6	4.8192771084337%
d__Bacteria	k__norank_d__Bacteria	p__Verrucomicrobiota	c__Kiritimatiellae	o__WCHB1-41	f__norank_o__WCHB1-41	g__norank_f__norank_o__WCHB1-41	s__uncultured_Verrucomicrobia_bacterium_g__norank_f__norank_o__WCHB1-41	OTU2611	4	3.3319117176671E-6	4.8192771084337%
d__Bacteria	k__norank_d__Bacteria	p__Myxococcota	c__Polyangia	o__Haliangiales	f__Haliangiaceae	g__Haliangium	s__uncultured_bacterium_g__Haliangium	OTU2338	26	2.1657426164836E-5	12.048192771084%
d__Bacteria	k__norank_d__Bacteria	p__Actinobacteriota	c__Actinobacteria	o__Frankiales	f__norank_o__Frankiales	g__norank_f__norank_o__Frankiales	s__unclassified_g__norank_f__norank_o__Frankiales	OTU13745	257	0.00021407532786011	39.759036144578%
d__Bacteria	k__norank_d__Bacteria	p__Firmicutes	c__Clostridia	o__norank_c__Clostridia	f__Gracilibacteraceae	g__Lutispora	s__uncultured_bacterium_g__Lutispora	OTU9550	4	3.3319117176671E-6	4.8192771084337%
d__Bacteria	k__norank_d__Bacteria	p__Actinobacteriota	c__Actinobacteria	o__Frankiales	f__Sporichthyaceae	g__hgcI_clade	s__uncultured_Actinomycetales_bacterium_g__hgcI_clade	OTU3177	43	3.5818050964922E-5	14.457831325301%
d__Bacteria	k__norank_d__Bacteria	p__Myxococcota	c__Myxococcia	o__Myxococcales	f__Myxococcaceae	g__norank_f__Myxococcaceae	s__unclassified_g__norank_f__Myxococcaceae	OTU8468	1	8.3297792941678E-7	1.2048192771084%
d__Bacteria	k__norank_d__Bacteria	p__Acidobacteriota	c__Holophagae	o__Subgroup_7	f__norank_o__Subgroup_7	g__norank_f__norank_o__Subgroup_7	s__unclassified_g__norank_f__norank_o__Subgroup_7	OTU6647	4	3.3319117176671E-6	4.8192771084337%
d__Bacteria	k__norank_d__Bacteria	p__Acidobacteriota	c__Acidobacteriae	o__unclassified_c__Acidobacteriae	f__unclassified_c__Acidobacteriae	g__unclassified_c__Acidobacteriae	s__unclassified_c__Acidobacteriae	OTU14081	37	3.0820183388421E-5	15.66265060241%
d__Bacteria	k__norank_d__Bacteria	p__Myxococcota	c__Myxococcia	o__Myxococcales	f__Myxococcaceae	g__norank_f__Myxococcaceae	s__uncultured_bacterium_g__norank_f__Myxococcaceae	OTU11198	1	8.3297792941678E-7	1.2048192771084%
d__Bacteria	k__norank_d__Bacteria	p__Patescibacteria	c__Gracilibacteria	o__Candidatus_Peregrinibacteria	f__norank_o__Candidatus_Peregrinibacteria	g__norank_f__norank_o__Candidatus_Peregrinibacteria	s__uncultured_bacterium_g__norank_f__norank_o__Candidatus_Peregrinibacteria	OTU7084	2	1.6659558588336E-6	2.4096385542169%
d__Bacteria	k__norank_d__Bacteria	p__unclassified_k__norank_d__Bacteria	c__unclassified_k__norank_d__Bacteria	o__unclassified_k__norank_d__Bacteria	f__unclassified_k__norank_d__Bacteria	g__unclassified_k__norank_d__Bacteria	s__unclassified_k__norank_d__Bacteria	OTU12199	1	8.3297792941678E-7	1.2048192771084%
d__Bacteria	k__norank_d__Bacteria	p__Acidobacteriota	c__Holophagae	o__Subgroup_7	f__norank_o__Subgroup_7	g__norank_f__norank_o__Subgroup_7	s__uncultured_Acidobacterium_sp._g__norank_f__norank_o__Subgroup_7	OTU2108	11	9.1627572235846E-6	9.6385542168675%
d__Bacteria	k__norank_d__Bacteria	p__Proteobacteria	c__Gammaproteobacteria	o__Burkholderiales	f__TRA3-20	g__norank_f__TRA3-20	s__unclassified_g__norank_f__TRA3-20	OTU14837	11	9.1627572235846E-6	9.6385542168675%
d__Bacteria	k__norank_d__Bacteria	p__Bacteroidota	c__Bacteroidia	o__Flavobacteriales	f__Crocinitomicaceae	g__Crocinitomix	s__uncultured_bacterium_g__Crocinitomix	OTU2854	8	6.6638234353343E-6	7.2289156626506%
d__Bacteria	k__norank_d__Bacteria	p__Verrucomicrobiota	c__Kiritimatiellae	o__WCHB1-41	f__norank_o__WCHB1-41	g__norank_f__norank_o__WCHB1-41	s__unclassified_g__norank_f__norank_o__WCHB1-41	OTU4583	1	8.3297792941678E-7	1.2048192771084%
d__Bacteria	k__norank_d__Bacteria	p__Desulfobacterota	c__Desulfobulbia	o__Desulfobulbales	f__Desulfurivibrionaceae	g__MSBL7	s__bioreactor_metagenome_g__MSBL7	OTU15572	4	3.3319117176671E-6	2.4096385542169%
d__Bacteria	k__norank_d__Bacteria	p__Chloroflexi	c__JG30-KF-CM66	o__norank_c__JG30-KF-CM66	f__norank_o__norank_c__JG30-KF-CM66	g__norank_f__norank_o__norank_c__JG30-KF-CM66	s__uncultured_Anaerolineales_bacterium_g__norank_f__norank	OTU5321	1	8.3297792941678E-7	1.2048192771084%
d__Bacteria	k__norank_d__Bacteria	p__Proteobacteria	c__Gammaproteobacteria	o__Burkholderiales	f__Nitrosomonadaceae	g__mle1-7	s__uncultured_bacterium_g__mle1-7	OTU16446	42	3.4985073035505E-5	24.096385542169%
d__Bacteria	k__norank_d__Bacteria	p__Chloroflexi	c__Anaerolineae	o__Anaerolineales	f__Anaerolineaceae	g__norank_f__Anaerolineaceae	s__uncultured_prokaryote_g__norank_f__Anaerolineaceae	OTU5706	56	4.664676404734E-5	28.915662650602%
d__Bacteria	k__norank_d__Bacteria	p__Desulfobacterota	c__Desulfobaccia	o__Desulfobaccales	f__Desulfobaccaceae	g__Desulfobacca	s__uncultured_bacterium_g__Desulfobacca	OTU12779	418	0.00034818477449621	48.192771084337%
d__Bacteria	k__norank_d__Bacteria	p__Firmicutes	c__Syntrophomonadia	o__Syntrophomonadales	f__Syntrophomonadaceae	g__Syntrophomonas	s__uncultured_bacterium_g__Syntrophomonas	OTU15485	32	2.6655293741337E-5	24.096385542169%
d__Bacteria	k__norank_d__Bacteria	p__Sva0485	c__norank_p__Sva0485	o__norank_c__norank_p__Sva0485	f__norank_o__norank_c__norank_p__Sva0485	g__norank_f__norank_o__norank_c__norank_p__Sva0485	s__unclassified_g__norank_f__norank_o__norank_c__norank_p__Sva0485	OTU9667	14	1.1661691011835E-5	10.843373493976%
d__Bacteria	k__norank_d__Bacteria	p__Armatimonadota	c__norank_p__Armatimonadota	o__norank_c__norank_p__Armatimonadota	f__norank_o__norank_c__norank_p__Armatimonadota	g__norank_f__norank_o__norank_c__norank_p__Armatimonadota	s__uncultured_soil_bacterium_g__norank_f__norank_o__norank_c__norank_p__Armatimonadota	OTU11644	2	1.6659558588336E-6	2.4096385542169%
d__Bacteria	k__norank_d__Bacteria	p__Bacteroidota	c__Ignavibacteria	o__Ignavibacteriales	f__SR-FBR-L83	g__norank_f__SR-FBR-L83	s__uncultured_bacterium_g__norank_f__SR-FBR-L83	OTU16732	11	9.1627572235846E-6	9.6385542168675%
d__Bacteria	k__norank_d__Bacteria	p__Planctomycetota	c__Planctomycetes	o__Gemmatales	f__Gemmataceae	g__norank_f__Gemmataceae	s__unclassified_g__norank_f__Gemmataceae	OTU12864	4	3.3319117176671E-6	3.6144578313253%
d__Bacteria	k__norank_d__Bacteria	p__Verrucomicrobiota	c__Lentisphaeria	o__Oligosphaerales	f__Lenti-02	g__norank_f__Lenti-02	s__uncultured_bacterium_g__norank_f__Lenti-02	OTU15908	2	1.6659558588336E-6	1.2048192771084%
d__Bacteria	k__norank_d__Bacteria	p__Proteobacteria	c__Gammaproteobacteria	o__Salinisphaerales	f__Solimonadaceae	g__Panacagrimonas	s__uncultured_bacterium_g__Panacagrimonas	OTU17233	2	1.6659558588336E-6	2.4096385542169%
d__Bacteria	k__norank_d__Bacteria	p__Planctomycetota	c__OM190	o__norank_c__OM190	f__norank_o__norank_c__OM190	g__norank_f__norank_o__norank_c__OM190	s__metagenome_g__norank_f__norank_o__norank_c__OM190	OTU8634	4	3.3319117176671E-6	3.6144578313253%
d__Bacteria	k__norank_d__Bacteria	p__Verrucomicrobiota	c__Verrucomicrobiae	o__Pedosphaerales	f__Pedosphaeraceae	g__ADurb.Bin063-1	s__uncultured_Verrucomicrobia_bacterium_g__ADurb.Bin063-1	OTU1204	11	9.1627572235846E-6	13.253012048193%
d__Bacteria	k__norank_d__Bacteria	p__Proteobacteria	c__Gammaproteobacteria	o__Burkholderiales	f__unclassified_o__Burkholderiales	g__unclassified_o__Burkholderiales	s__unclassified_o__Burkholderiales	OTU12057	3	2.4989337882503E-6	1.2048192771084%
d__Bacteria	k__norank_d__Bacteria	p__SAR324_cladeMarine_group_B	c__norank_p__SAR324_cladeMarine_group_B	o__norank_c__norank_p__SAR324_cladeMarine_group_B	f__norank_o__norank_c__norank_p__SAR324_cladeMarine_group_B	g__norank_f__norank_o__norank_c__norank_p__SAR324_cladeMarine_group_B	s__uncultured_Desulfobulbaceae_bacterium_g__norank_f__norank_o__norank	OTU8426	15	1.2494668941252E-5	12.048192771084%
d__Bacteria	k__norank_d__Bacteria	p__Chloroflexi	c__Dehalococcoidia	o__Dehalococcoidales	f__norank_o__Dehalococcoidales	g__norank_f__norank_o__Dehalococcoidales	s__unclassified_g__norank_f__norank_o__Dehalococcoidales	OTU10157	3	2.4989337882503E-6	3.6144578313253%
d__Bacteria	k__norank_d__Bacteria	p__Firmicutes	c__Bacilli	o__Bacillales	f__Bacillaceae	g__Bacillus	s__unclassified_g__Bacillus	OTU9336	16	1.3327646870669E-5	18.072289156627%
d__Bacteria	k__norank_d__Bacteria	p__Verrucomicrobiota	c__Kiritimatiellae	o__WCHB1-41	f__norank_o__WCHB1-41	g__norank_f__norank_o__WCHB1-41	s__uncultured_Verrucomicrobia_bacterium_g__norank_f__norank_o__WCHB1-41	OTU202	4	3.3319117176671E-6	3.6144578313253%
d__Bacteria	k__norank_d__Bacteria	p__Armatimonadota	c__DG-56	o__norank_c__DG-56	f__norank_o__norank_c__DG-56	g__norank_f__norank_o__norank_c__DG-56	s__uncultured_bacterium_UASB_TL26	OTU6187	2	1.6659558588336E-6	2.4096385542169%
d__Bacteria	k__norank_d__Bacteria	p__unclassified_k__norank_d__Bacteria	c__unclassified_k__norank_d__Bacteria	o__unclassified_k__norank_d__Bacteria	f__unclassified_k__norank_d__Bacteria	g__unclassified_k__norank_d__Bacteria	s__unclassified_k__norank_d__Bacteria	OTU12569	51	4.2481874400256E-5	20.481927710843%
d__Bacteria	k__norank_d__Bacteria	p__WS2	c__norank_p__WS2	o__norank_c__norank_p__WS2	f__norank_o__norank_c__norank_p__WS2	g__norank_f__norank_o__norank_c__norank_p__WS2	s__unclassified_g__norank_f__norank_o__norank_c__norank_p__WS2	OTU7160	2	1.6659558588336E-6	2.4096385542169%
d__Bacteria	k__norank_d__Bacteria	p__Chloroflexi	c__Ktedonobacteria	o__MVP-21	f__norank_o__MVP-21	g__norank_f__norank_o__MVP-21	s__uncultured_bacterium_g__norank_f__norank_o__MVP-21	OTU14140	4	3.3319117176671E-6	2.4096385542169%
d__Bacteria	k__norank_d__Bacteria	p__Deinococcota	c__Deinococci	o__Thermales	f__Thermaceae	g__Meiothermus	s__unclassified_g__Meiothermus	OTU1255	35	2.9154227529587E-5	16.867469879518%
d__Bacteria	k__norank_d__Bacteria	p__Armatimonadota	c__norank_p__Armatimonadota	o__norank_c__norank_p__Armatimonadota	f__norank_o__norank_c__norank_p__Armatimonadota	g__norank_f__norank_o__norank_c__norank_p__Armatimonadota	s__unclassified_g__norank_f__norank_o__norank_c__norank_p__Armatimonadota	OTU6238	7	5.8308455059175E-6	7.2289156626506%
d__Bacteria	k__norank_d__Bacteria	p__Myxococcota	c__Polyangia	o__Haliangiales	f__Haliangiaceae	g__Haliangium	s__uncultured_bacterium_g__Haliangium	OTU6398	73	6.0807388847425E-5	30.120481927711%
d__Bacteria	k__norank_d__Bacteria	p__Elusimicrobiota	c__Elusimicrobia	o__Lineage_IV	f__norank_o__Lineage_IV	g__norank_f__norank_o__Lineage_IV	s__uncultured_bacterium_g__norank_f__norank_o__Lineage_IV	OTU2908	2	1.6659558588336E-6	2.4096385542169%
d__Bacteria	k__norank_d__Bacteria	p__Bacteroidota	c__Bacteroidia	o__Bacteroidales	f__Bacteroidetes_vadinHA17	g__norank_f__Bacteroidetes_vadinHA17	s__uncultured_bacterium_g__norank_f__Bacteroidetes_vadinHA17	OTU16408	66	5.4976543341508E-5	34.939759036145%
d__Bacteria	k__norank_d__Bacteria	p__Poribacteria	c__norank_p__Poribacteria	o__norank_c__norank_p__Poribacteria	f__norank_o__norank_c__norank_p__Poribacteria	g__norank_f__norank_o__norank_c__norank_p__Poribacteria	s__uncultured_Firmicutes_bacterium_g__norank_f__norank_o__norank	OTU12079	1	8.3297792941678E-7	1.2048192771084%
d__Bacteria	k__norank_d__Bacteria	p__Bacteroidota	c__Bacteroidia	o__Bacteroidales	f__Bacteroidetes_BD2-2	g__norank_f__Bacteroidetes_BD2-2	s__uncultured_bacterium_g__norank_f__Bacteroidetes_BD2-2	OTU753	15	1.2494668941252E-5	9.6385542168675%
d__Bacteria	k__norank_d__Bacteria	p__Myxococcota	c__Myxococcia	o__Myxococcales	f__Myxococcaceae	g__norank_f__Myxococcaceae	s__uncultured_Archangiaceae_bacterium_g__norank	OTU9181	8	6.6638234353343E-6	8.433734939759%
d__Bacteria	k__norank_d__Bacteria	p__Proteobacteria	c__Gammaproteobacteria	o__Legionellales	f__Legionellaceae	g__Legionella	s__uncultured_bacterium_g__Legionella	OTU6341	1	8.3297792941678E-7	1.2048192771084%
d__Bacteria	k__norank_d__Bacteria	p__Proteobacteria	c__Gammaproteobacteria	o__Pseudomonadales	f__Moraxellaceae	g__norank_f__Moraxellaceae	s__metagenome_g__norank_f__Moraxellaceae	OTU534	24	1.9991470306003E-5	22.89156626506%
d__Bacteria	k__norank_d__Bacteria	p__Firmicutes	c__Desulfitobacteriia	o__Desulfitobacteriales	f__norank_o__Desulfitobacteriales	g__TC1	s__uncultured_bacterium_g__TC1	OTU12044	3	2.4989337882503E-6	2.4096385542169%
d__Bacteria	k__norank_d__Bacteria	p__Myxococcota	c__Myxococcia	o__Myxococcales	f__Myxococcaceae	g__KD3-10	s__metagenome_g__KD3-10	OTU12628	9	7.496801364751E-6	8.433734939759%
d__Bacteria	k__norank_d__Bacteria	p__Dependentiae	c__Babeliae	o__Babeliales	f__unclassified_o__Babeliales	g__unclassified_o__Babeliales	s__unclassified_o__Babeliales	OTU3595	1	8.3297792941678E-7	1.2048192771084%
d__Bacteria	k__norank_d__Bacteria	p__Proteobacteria	c__Gammaproteobacteria	o__Burkholderiales	f__Comamonadaceae	g__Piscinibacter	s__uncultured_bacterium_g__Piscinibacter	OTU3030	67	5.5809521270924E-5	34.939759036145%
d__Bacteria	k__norank_d__Bacteria	p__Planctomycetota	c__Phycisphaerae	o__Phycisphaerales	f__AKAU3564_sediment_group	g__norank_f__AKAU3564_sediment_group	s__uncultured_bacterium_g__norank_f__AKAU3564_sediment_group	OTU2325	1	8.3297792941678E-7	1.2048192771084%
d__Bacteria	k__norank_d__Bacteria	p__unclassified_k__norank_d__Bacteria	c__unclassified_k__norank_d__Bacteria	o__unclassified_k__norank_d__Bacteria	f__unclassified_k__norank_d__Bacteria	g__unclassified_k__norank_d__Bacteria	s__unclassified_k__norank_d__Bacteria	OTU2748	1	8.3297792941678E-7	1.2048192771084%
d__Bacteria	k__norank_d__Bacteria	p__unclassified_k__norank_d__Bacteria	c__unclassified_k__norank_d__Bacteria	o__unclassified_k__norank_d__Bacteria	f__unclassified_k__norank_d__Bacteria	g__unclassified_k__norank_d__Bacteria	s__unclassified_k__norank_d__Bacteria	OTU2747	5	4.1648896470839E-6	6.0240963855422%
d__Bacteria	k__norank_d__Bacteria	p__SAR324_cladeMarine_group_B	c__norank_p__SAR324_cladeMarine_group_B	o__norank_c__norank_p__SAR324_cladeMarine_group_B	f__norank_o__norank_c__norank_p__SAR324_cladeMarine_group_B	g__norank_f__norank_o__norank_c__norank_p__SAR324_cladeMarine_group_B	s__unclassified_g__norank_f__norank_o__norank_c__norank_p__SAR324_cladeMarine_group_B	OTU9339	29	2.4156359953087E-5	22.89156626506%
d__Bacteria	k__norank_d__Bacteria	p__Firmicutes	c__Bacilli	o__Bacillales	f__Bacillaceae	g__Bacillus	s__Bacillus_marisflavi	OTU2241	52	4.3314852329673E-5	26.506024096386%
d__Bacteria	k__norank_d__Bacteria	p__Bacteroidota	c__Bacteroidia	o__Sphingobacteriales	f__NS11-12_marine_group	g__norank_f__NS11-12_marine_group	s__uncultured_bacterium_g__norank_f__NS11-12_marine_group	OTU7685	1	8.3297792941678E-7	1.2048192771084%
d__Bacteria	k__norank_d__Bacteria	p__Firmicutes	c__unclassified_p__Firmicutes	o__unclassified_p__Firmicutes	f__unclassified_p__Firmicutes	g__unclassified_p__Firmicutes	s__unclassified_p__Firmicutes	OTU5124	7	5.8308455059175E-6	8.433734939759%
d__Bacteria	k__norank_d__Bacteria	p__Modulibacteria	c__Moduliflexia	o__Moduliflexales	f__Moduliflexaceae	g__norank_f__Moduliflexaceae	s__uncultured_bacterium_g__norank_f__Moduliflexaceae	OTU1146	3	2.4989337882503E-6	2.4096385542169%
d__Bacteria	k__norank_d__Bacteria	p__Myxococcota	c__Polyangia	o__Polyangiales	f__BIrii41	g__norank_f__BIrii41	s__unclassified_g__norank_f__BIrii41	OTU12394	2	1.6659558588336E-6	2.4096385542169%
d__Bacteria	k__norank_d__Bacteria	p__Acidobacteriota	c__Vicinamibacteria	o__Vicinamibacterales	f__norank_o__Vicinamibacterales	g__norank_f__norank_o__Vicinamibacterales	s__uncultured_bacterium_g__norank_f__norank_o__Vicinamibacterales	OTU13755	24	1.9991470306003E-5	22.89156626506%
d__Bacteria	k__norank_d__Bacteria	p__Verrucomicrobiota	c__Verrucomicrobiae	o__Chthoniobacterales	f__Chthoniobacteraceae	g__Chthoniobacter	s__uncultured_bacterium_g__Chthoniobacter	OTU3668	18	1.4993602729502E-5	13.253012048193%
d__Bacteria	k__norank_d__Bacteria	p__Bacteroidota	c__Bacteroidia	o__Sphingobacteriales	f__AKYH767	g__norank_f__AKYH767	s__uncultured_Bacteroidetes_bacterium_g__norank_f__AKYH767	OTU17143	170	0.00014160624800085	53.012048192771%
d__Bacteria	k__norank_d__Bacteria	p__Planctomycetota	c__OM190	o__norank_c__OM190	f__norank_o__norank_c__OM190	g__norank_f__norank_o__norank_c__OM190	s__uncultured_Planctomycetaceae_bacterium_g__norank_f__norank	OTU14034	13	1.0828713082418E-5	13.253012048193%
d__Bacteria	k__norank_d__Bacteria	p__Proteobacteria	c__Gammaproteobacteria	o__Ga0077536	f__norank_o__Ga0077536	g__norank_f__norank_o__Ga0077536	s__unclassified_g__norank_f__norank_o__Ga0077536	OTU8622	12	9.9957351530014E-6	6.0240963855422%
d__Bacteria	k__norank_d__Bacteria	p__Bacteroidota	c__Kryptonia	o__Kryptoniales	f__BSV26	g__norank_f__BSV26	s__uncultured_bacterium_g__norank_f__BSV26	OTU10384	22	1.8325514447169E-5	18.072289156627%
d__Bacteria	k__norank_d__Bacteria	p__Verrucomicrobiota	c__Verrucomicrobiae	o__Pedosphaerales	f__Pedosphaeraceae	g__unclassified_f__Pedosphaeraceae	s__unclassified_f__Pedosphaeraceae	OTU4770	2	1.6659558588336E-6	2.4096385542169%
d__Bacteria	k__norank_d__Bacteria	p__Chloroflexi	c__Anaerolineae	o__Anaerolineales	f__Anaerolineaceae	g__norank_f__Anaerolineaceae	s__uncultured_Chlorobi_bacterium_g__norank_f__Anaerolineaceae	OTU16336	169	0.00014077327007144	42.168674698795%
d__Bacteria	k__norank_d__Bacteria	p__Acidobacteriota	c__Vicinamibacteria	o__Vicinamibacterales	f__Vicinamibacteraceae	g__norank_f__Vicinamibacteraceae	s__unclassified_g__norank_f__Vicinamibacteraceae	OTU6412	131	0.0001091201087536	39.759036144578%
d__Bacteria	k__norank_d__Bacteria	p__Bdellovibrionota	c__Bdellovibrionia	o__Bdellovibrionales	f__Bdellovibrionaceae	g__OM27_clade	s__uncultured_bacterium_g__OM27_clade	OTU3736	9	7.496801364751E-6	8.433734939759%
d__Bacteria	k__norank_d__Bacteria	p__Acidobacteriota	c__Vicinamibacteria	o__Subgroup_9	f__norank_o__Subgroup_9	g__norank_f__norank_o__Subgroup_9	s__uncultured_bacterium_g__norank_f__norank_o__Subgroup_9	OTU12266	38	3.1653161317838E-5	10.843373493976%
d__Bacteria	k__norank_d__Bacteria	p__Proteobacteria	c__Gammaproteobacteria	o__Xanthomonadales	f__Rhodanobacteraceae	g__norank_f__Rhodanobacteraceae	s__metagenome_g__norank_f__Rhodanobacteraceae	OTU13626	3	2.4989337882503E-6	3.6144578313253%
d__Bacteria	k__norank_d__Bacteria	p__Proteobacteria	c__Gammaproteobacteria	o__Methylococcales	f__Methylomonadaceae	g__unclassified_f__Methylomonadaceae	s__unclassified_f__Methylomonadaceae	OTU12414	22	1.8325514447169E-5	18.072289156627%
d__Bacteria	k__norank_d__Bacteria	p__unclassified_k__norank_d__Bacteria	c__unclassified_k__norank_d__Bacteria	o__unclassified_k__norank_d__Bacteria	f__unclassified_k__norank_d__Bacteria	g__unclassified_k__norank_d__Bacteria	s__unclassified_k__norank_d__Bacteria	OTU16285	4	3.3319117176671E-6	3.6144578313253%
d__Bacteria	k__norank_d__Bacteria	p__Bacteroidota	c__Bacteroidia	o__Sphingobacteriales	f__Sphingobacteriaceae	g__Mucilaginibacter	s__uncultured_Mucilaginibacter_sp.	OTU16918	2	1.6659558588336E-6	1.2048192771084%
d__Bacteria	k__norank_d__Bacteria	p__Calditrichota	c__Calditrichia	o__Calditrichales	f__Calditrichaceae	g__JdFR-76	s__uncultured_bacterium_g__JdFR-76	OTU1357	5	4.1648896470839E-6	6.0240963855422%
d__Bacteria	k__norank_d__Bacteria	p__Acidobacteriota	c__Thermoanaerobaculia	o__Thermoanaerobaculales	f__Thermoanaerobaculaceae	g__Subgroup_10	s__unclassified_g__Subgroup_10	OTU14476	83	6.9137168141593E-5	21.686746987952%
d__Bacteria	k__norank_d__Bacteria	p__unclassified_k__norank_d__Bacteria	c__unclassified_k__norank_d__Bacteria	o__unclassified_k__norank_d__Bacteria	f__unclassified_k__norank_d__Bacteria	g__unclassified_k__norank_d__Bacteria	s__unclassified_k__norank_d__Bacteria	OTU15489	3	2.4989337882503E-6	3.6144578313253%
d__Bacteria	k__norank_d__Bacteria	p__unclassified_k__norank_d__Bacteria	c__unclassified_k__norank_d__Bacteria	o__unclassified_k__norank_d__Bacteria	f__unclassified_k__norank_d__Bacteria	g__unclassified_k__norank_d__Bacteria	s__unclassified_k__norank_d__Bacteria	OTU15487	6	4.9978675765007E-6	3.6144578313253%
d__Bacteria	k__norank_d__Bacteria	p__unclassified_k__norank_d__Bacteria	c__unclassified_k__norank_d__Bacteria	o__unclassified_k__norank_d__Bacteria	f__unclassified_k__norank_d__Bacteria	g__unclassified_k__norank_d__Bacteria	s__unclassified_k__norank_d__Bacteria	OTU15480	3	2.4989337882503E-6	3.6144578313253%
d__Bacteria	k__norank_d__Bacteria	p__Verrucomicrobiota	c__Chlamydiae	o__Chlamydiales	f__Criblamydiaceae	g__Criblamydia	s__Criblamydia_sequanensis	OTU9418	2	1.6659558588336E-6	1.2048192771084%
d__Bacteria	k__norank_d__Bacteria	p__Myxococcota	c__Polyangia	o__Haliangiales	f__Haliangiaceae	g__Haliangium	s__uncultured_bacterium_g__Haliangium	OTU4969	7	5.8308455059175E-6	8.433734939759%
d__Bacteria	k__norank_d__Bacteria	p__Chloroflexi	c__Dehalococcoidia	o__Dehalococcoidales	f__norank_o__Dehalococcoidales	g__norank_f__norank_o__Dehalococcoidales	s__uncultured_bacterium_g__norank_f__norank_o__Dehalococcoidales	OTU1450	3	2.4989337882503E-6	3.6144578313253%
d__Bacteria	k__norank_d__Bacteria	p__Planctomycetota	c__unclassified_p__Planctomycetota	o__unclassified_p__Planctomycetota	f__unclassified_p__Planctomycetota	g__unclassified_p__Planctomycetota	s__unclassified_p__Planctomycetota	OTU4256	3	2.4989337882503E-6	3.6144578313253%
d__Bacteria	k__norank_d__Bacteria	p__Spirochaetota	c__Spirochaetia	o__Spirochaetales	f__Spirochaetaceae	g__Spirochaeta	s__uncultured_bacterium_g__Spirochaeta	OTU12892	5	4.1648896470839E-6	6.0240963855422%
d__Bacteria	k__norank_d__Bacteria	p__Verrucomicrobiota	c__Verrucomicrobiae	o__Pedosphaerales	f__Pedosphaeraceae	g__SH3-11	s__metagenome_g__SH3-11	OTU6312	2	1.6659558588336E-6	2.4096385542169%
d__Bacteria	k__norank_d__Bacteria	p__Bacteroidota	c__Bacteroidia	o__Chitinophagales	f__Chitinophagaceae	g__norank_f__Chitinophagaceae	s__unclassified_g__norank_f__Chitinophagaceae	OTU3938	79	6.5805256423926E-5	33.734939759036%
d__Bacteria	k__norank_d__Bacteria	p__Bacteroidota	c__Bacteroidia	o__Chitinophagales	f__Saprospiraceae	g__norank_f__Saprospiraceae	s__metagenome_g__norank_f__Saprospiraceae	OTU4700	12	9.9957351530014E-6	12.048192771084%
d__Bacteria	k__norank_d__Bacteria	p__Myxococcota	c__Polyangia	o__Polyangiales	f__Sandaracinaceae	g__norank_f__Sandaracinaceae	s__uncultured_soil_bacterium_g__norank_f__Sandaracinaceae	OTU7735	3	2.4989337882503E-6	2.4096385542169%
d__Bacteria	k__norank_d__Bacteria	p__Acidobacteriota	c__Holophagae	o__Subgroup_7	f__norank_o__Subgroup_7	g__norank_f__norank_o__Subgroup_7	s__unclassified_g__norank_f__norank_o__Subgroup_7	OTU6005	39	3.2486139247255E-5	24.096385542169%
d__Bacteria	k__norank_d__Bacteria	p__Hydrogenedentes	c__Hydrogenedentia	o__Hydrogenedentiales	f__Hydrogenedensaceae	g__norank_f__Hydrogenedensaceae	s__uncultured_soil_bacterium_g__norank_f__Hydrogenedensaceae	OTU10297	1	8.3297792941678E-7	1.2048192771084%
d__Bacteria	k__norank_d__Bacteria	p__Proteobacteria	c__Gammaproteobacteria	o__Xanthomonadales	f__Rhodanobacteraceae	g__unclassified_f__Rhodanobacteraceae	s__unclassified_f__Rhodanobacteraceae	OTU4290	1	8.3297792941678E-7	1.2048192771084%
d__Bacteria	k__norank_d__Bacteria	p__Myxococcota	c__Myxococcia	o__Myxococcales	f__Anaeromyxobacteraceae	g__Anaeromyxobacter	s__uncultured_bacterium_g__Anaeromyxobacter	OTU12853	1	8.3297792941678E-7	1.2048192771084%
d__Bacteria	k__norank_d__Bacteria	p__Actinobacteriota	c__Thermoleophilia	o__Solirubrobacterales	f__Solirubrobacteraceae	g__norank_f__Solirubrobacteraceae	s__unclassified_g__norank_f__Solirubrobacteraceae	OTU535	62	5.164463162384E-5	20.481927710843%
d__Bacteria	k__norank_d__Bacteria	p__Chloroflexi	c__Anaerolineae	o__SBR1031	f__norank_o__SBR1031	g__norank_f__norank_o__SBR1031	s__unclassified_g__norank_f__norank_o__SBR1031	OTU7940	1	8.3297792941678E-7	1.2048192771084%
d__Bacteria	k__norank_d__Bacteria	p__Cyanobacteria	c__Cyanobacteriia	o__Oxyphotobacteria_Incertae_Sedis	f__unclassified_o__Oxyphotobacteria_Incertae_Sedis	g__norank_f__unclassified_o__Oxyphotobacteria_Incertae_Sedis	s__uncultured_bacterium_g__norank_f__unclassified_o__Oxyphotobacteria_Incertae_Sedis	OTU7917	6	4.9978675765007E-6	1.2048192771084%
d__Bacteria	k__norank_d__Bacteria	p__Planctomycetota	c__Phycisphaerae	o__Phycisphaerales	f__AKAU3564_sediment_group	g__norank_f__AKAU3564_sediment_group	s__uncultured_bacterium_g__norank_f__AKAU3564_sediment_group	OTU9518	7	5.8308455059175E-6	4.8192771084337%
d__Bacteria	k__norank_d__Bacteria	p__Proteobacteria	c__Alphaproteobacteria	o__Rickettsiales	f__SM2D12	g__norank_f__SM2D12	s__uncultured_bacterium_g__norank_f__SM2D12	OTU5527	3	2.4989337882503E-6	3.6144578313253%
d__Bacteria	k__norank_d__Bacteria	p__Armatimonadota	c__Fimbriimonadia	o__Fimbriimonadales	f__Fimbriimonadaceae	g__norank_f__Fimbriimonadaceae	s__uncultured_bacterium_g__norank_f__Fimbriimonadaceae	OTU12300	3	2.4989337882503E-6	1.2048192771084%
d__Bacteria	k__norank_d__Bacteria	p__Elusimicrobiota	c__Elusimicrobia	o__Lineage_IV	f__norank_o__Lineage_IV	g__norank_f__norank_o__Lineage_IV	s__uncultured_Thermoanaerobacteraceae_bacterium_g__norank	OTU1069	16	1.3327646870669E-5	9.6385542168675%
d__Bacteria	k__norank_d__Bacteria	p__Nitrospirota	c__Thermodesulfovibrionia	o__norank_c__Thermodesulfovibrionia	f__norank_o__norank_c__Thermodesulfovibrionia	g__norank_f__norank_o__norank_c__Thermodesulfovibrionia	s__uncultured_bacterium_g__norank_f__norank_o__norank_c__Thermodesulfovibrionia	OTU9905	49	4.0815918541422E-5	22.89156626506%
d__Bacteria	k__norank_d__Bacteria	p__Myxococcota	c__Polyangia	o__Polyangiales	f__Polyangiaceae	g__Minicystis	s__Minicystis_rosea	OTU11638	13	1.0828713082418E-5	12.048192771084%
d__Bacteria	k__norank_d__Bacteria	p__Zixibacteria	c__norank_p__Zixibacteria	o__norank_c__norank_p__Zixibacteria	f__norank_o__norank_c__norank_p__Zixibacteria	g__norank_f__norank_o__norank_c__norank_p__Zixibacteria	s__uncultured_bacterium_g__norank_f__norank_o__norank_c__norank_p__Zixibacteria	OTU16779	50	4.1648896470839E-5	22.89156626506%
d__Bacteria	k__norank_d__Bacteria	p__Bdellovibrionota	c__Bdellovibrionia	o__Bdellovibrionales	f__Bdellovibrionaceae	g__Bdellovibrio	s__uncultured_soil_bacterium_g__Bdellovibrio	OTU10169	15	1.2494668941252E-5	13.253012048193%
d__Bacteria	k__norank_d__Bacteria	p__Chloroflexi	c__Anaerolineae	o__unclassified_c__Anaerolineae	f__unclassified_c__Anaerolineae	g__unclassified_c__Anaerolineae	s__unclassified_c__Anaerolineae	OTU14381	16	1.3327646870669E-5	12.048192771084%
d__Bacteria	k__norank_d__Bacteria	p__Proteobacteria	c__Alphaproteobacteria	o__Rickettsiales	f__AB1	g__norank_f__AB1	s__uncultured_organism_g__norank_f__AB1	OTU8781	8	6.6638234353343E-6	4.8192771084337%
d__Bacteria	k__norank_d__Bacteria	p__Proteobacteria	c__Alphaproteobacteria	o__unclassified_c__Alphaproteobacteria	f__unclassified_c__Alphaproteobacteria	g__unclassified_c__Alphaproteobacteria	s__unclassified_c__Alphaproteobacteria	OTU14819	2	1.6659558588336E-6	2.4096385542169%
d__Bacteria	k__norank_d__Bacteria	p__Verrucomicrobiota	c__Omnitrophia	o__Omnitrophales	f__norank_o__Omnitrophales	g__norank_f__norank_o__Omnitrophales	s__uncultured_bacterium_g__norank_f__norank_o__Omnitrophales	OTU2102	3	2.4989337882503E-6	2.4096385542169%
d__Bacteria	k__norank_d__Bacteria	p__Actinobacteriota	c__Actinobacteria	o__Micrococcales	f__Intrasporangiaceae	g__unclassified_f__Intrasporangiaceae	s__unclassified_f__Intrasporangiaceae	OTU5059	368	0.00030653587802538	53.012048192771%
d__Bacteria	k__norank_d__Bacteria	p__unclassified_k__norank_d__Bacteria	c__unclassified_k__norank_d__Bacteria	o__unclassified_k__norank_d__Bacteria	f__unclassified_k__norank_d__Bacteria	g__unclassified_k__norank_d__Bacteria	s__unclassified_k__norank_d__Bacteria	OTU15730	5	4.1648896470839E-6	4.8192771084337%
d__Bacteria	k__norank_d__Bacteria	p__Bacteroidota	c__Bacteroidia	o__Flavobacteriales	f__Flavobacteriaceae	g__Flavobacterium	s__unclassified_g__Flavobacterium	OTU15926	12	9.9957351530014E-6	6.0240963855422%
d__Bacteria	k__norank_d__Bacteria	p__Acidobacteriota	c__Aminicenantia	o__Aminicenantales	f__norank_o__Aminicenantales	g__norank_f__norank_o__Aminicenantales	s__uncultured_bacterium_g__norank_f__norank_o__Aminicenantales	OTU14358	81	6.7471212282759E-5	31.325301204819%
d__Bacteria	k__norank_d__Bacteria	p__Bacteroidota	c__Kapabacteria	o__Kapabacteriales	f__norank_o__Kapabacteriales	g__norank_f__norank_o__Kapabacteriales	s__unclassified_g__norank_f__norank_o__Kapabacteriales	OTU13507	10	8.3297792941678E-6	10.843373493976%
d__Bacteria	k__norank_d__Bacteria	p__Chloroflexi	c__Anaerolineae	o__Caldilineales	f__Caldilineaceae	g__norank_f__Caldilineaceae	s__metagenome_g__norank_f__Caldilineaceae	OTU3133	12	9.9957351530014E-6	9.6385542168675%
d__Bacteria	k__norank_d__Bacteria	p__FCPU426	c__norank_p__FCPU426	o__norank_c__norank_p__FCPU426	f__norank_o__norank_c__norank_p__FCPU426	g__norank_f__norank_o__norank_c__norank_p__FCPU426	s__uncultured_Syntrophaceae_bacterium_g__norank	OTU1183	1	8.3297792941678E-7	1.2048192771084%
d__Bacteria	k__norank_d__Bacteria	p__Actinobacteriota	c__Thermoleophilia	o__Solirubrobacterales	f__67-14	g__norank_f__67-14	s__metagenome_g__norank_f__67-14	OTU10245	76	6.3306322635675E-5	45.78313253012%
d__Bacteria	k__norank_d__Bacteria	p__Proteobacteria	c__Gammaproteobacteria	o__Burkholderiales	f__B1-7BS	g__norank_f__B1-7BS	s__uncultured_bacterium_g__norank_f__B1-7BS	OTU17209	6	4.9978675765007E-6	6.0240963855422%
d__Bacteria	k__norank_d__Bacteria	p__Elusimicrobiota	c__Elusimicrobia	o__FCPU453	f__norank_o__FCPU453	g__norank_f__norank_o__FCPU453	s__uncultured_bacterium_g__norank_f__norank_o__FCPU453	OTU1801	3	2.4989337882503E-6	2.4096385542169%
d__Bacteria	k__norank_d__Bacteria	p__Firmicutes	c__Clostridia	o__norank_c__Clostridia	f__Hungateiclostridiaceae	g__norank_f__Hungateiclostridiaceae	s__unclassified_g__norank_f__Hungateiclostridiaceae	OTU1541	4	3.3319117176671E-6	3.6144578313253%
d__Bacteria	k__norank_d__Bacteria	p__Desulfobacterota	c__unclassified_p__Desulfobacterota	o__unclassified_p__Desulfobacterota	f__unclassified_p__Desulfobacterota	g__unclassified_p__Desulfobacterota	s__unclassified_p__Desulfobacterota	OTU1233	3	2.4989337882503E-6	3.6144578313253%
d__Bacteria	k__norank_d__Bacteria	p__Myxococcota	c__Polyangia	o__VHS-B3-70	f__norank_o__VHS-B3-70	g__norank_f__norank_o__VHS-B3-70	s__unclassified_g__norank_f__norank_o__VHS-B3-70	OTU9019	4	3.3319117176671E-6	3.6144578313253%
d__Bacteria	k__norank_d__Bacteria	p__Actinobacteriota	c__Acidimicrobiia	o__norank_c__Acidimicrobiia	f__norank_o__norank_c__Acidimicrobiia	g__norank_f__norank_o__norank_c__Acidimicrobiia	s__uncultured_forest_soil_bacterium_g__norank_f__norank_o__norank_c__Acidimicrobiia	OTU8959	3	2.4989337882503E-6	1.2048192771084%
d__Bacteria	k__norank_d__Bacteria	p__Chloroflexi	c__Anaerolineae	o__SBR1031	f__norank_o__SBR1031	g__norank_f__norank_o__SBR1031	s__unclassified_g__norank_f__norank_o__SBR1031	OTU8256	4	3.3319117176671E-6	3.6144578313253%
d__Bacteria	k__norank_d__Bacteria	p__Proteobacteria	c__Gammaproteobacteria	o__Cellvibrionales	f__Spongiibacteraceae	g__BD1-7_clade	s__uncultured_bacterium_g__BD1-7_clade	OTU17567	278	0.00023156786437787	72.289156626506%
d__Bacteria	k__norank_d__Bacteria	p__Bdellovibrionota	c__Oligoflexia	o__0319-6G20	f__norank_o__0319-6G20	g__norank_f__norank_o__0319-6G20	s__unclassified_g__norank_f__norank_o__0319-6G20	OTU12826	21	1.7492536517752E-5	14.457831325301%
d__Bacteria	k__norank_d__Bacteria	p__Desulfobacterota	c__Desulfobaccia	o__Desulfobaccales	f__Desulfobaccaceae	g__Desulfobacca	s__uncultured_delta_proteobacterium_g__Desulfobacca	OTU15575	11	9.1627572235846E-6	10.843373493976%
d__Bacteria	k__norank_d__Bacteria	p__Acidobacteriota	c__Subgroup_22	o__norank_c__Subgroup_22	f__norank_o__norank_c__Subgroup_22	g__norank_f__norank_o__norank_c__Subgroup_22	s__unclassified_g__norank_f__norank_o__norank_c__Subgroup_22	OTU16088	52	4.3314852329673E-5	31.325301204819%
d__Bacteria	k__norank_d__Bacteria	p__Bdellovibrionota	c__Bdellovibrionia	o__Bdellovibrionales	f__Bdellovibrionaceae	g__OM27_clade	s__unclassified_g__OM27_clade	OTU1997	3	2.4989337882503E-6	3.6144578313253%
d__Bacteria	k__norank_d__Bacteria	p__Proteobacteria	c__Gammaproteobacteria	o__Burkholderiales	f__Comamonadaceae	g__norank_f__Comamonadaceae	s__uncultured_Piscinibacter_sp._g__norank	OTU7539	1	8.3297792941678E-7	1.2048192771084%
d__Bacteria	k__norank_d__Bacteria	p__Verrucomicrobiota	c__Kiritimatiellae	o__WCHB1-41	f__norank_o__WCHB1-41	g__norank_f__norank_o__WCHB1-41	s__unclassified_g__norank_f__norank_o__WCHB1-41	OTU6208	3	2.4989337882503E-6	3.6144578313253%
d__Bacteria	k__norank_d__Bacteria	p__GAL15	c__norank_p__GAL15	o__norank_c__norank_p__GAL15	f__norank_o__norank_c__norank_p__GAL15	g__norank_f__norank_o__norank_c__norank_p__GAL15	s__uncultured_bacterium_g__norank_f__norank_o__norank_c__norank_p__GAL15	OTU14306	3	2.4989337882503E-6	3.6144578313253%
d__Bacteria	k__norank_d__Bacteria	p__Chloroflexi	c__Anaerolineae	o__SBR1031	f__A4b	g__norank_f__A4b	s__unclassified_g__norank_f__A4b	OTU7264	8	6.6638234353343E-6	2.4096385542169%
d__Bacteria	k__norank_d__Bacteria	p__Chloroflexi	c__Anaerolineae	o__Anaerolineales	f__Anaerolineaceae	g__Anaerolinea	s__unclassified_g__Anaerolinea	OTU15018	1	8.3297792941678E-7	1.2048192771084%
d__Bacteria	k__norank_d__Bacteria	p__unclassified_k__norank_d__Bacteria	c__unclassified_k__norank_d__Bacteria	o__unclassified_k__norank_d__Bacteria	f__unclassified_k__norank_d__Bacteria	g__unclassified_k__norank_d__Bacteria	s__unclassified_k__norank_d__Bacteria	OTU15827	2	1.6659558588336E-6	2.4096385542169%
d__Bacteria	k__norank_d__Bacteria	p__Planctomycetota	c__Pla4_lineage	o__norank_c__Pla4_lineage	f__norank_o__norank_c__Pla4_lineage	g__norank_f__norank_o__norank_c__Pla4_lineage	s__unclassified_g__norank_f__norank_o__norank_c__Pla4_lineage	OTU12498	8	6.6638234353343E-6	8.433734939759%
d__Bacteria	k__norank_d__Bacteria	p__Verrucomicrobiota	c__Verrucomicrobiae	o__Chthoniobacterales	f__Chthoniobacteraceae	g__norank_f__Chthoniobacteraceae	s__uncultured_Verrucomicrobia_bacterium_g__norank_f__Chthoniobacteraceae	OTU14459	8	6.6638234353343E-6	9.6385542168675%
d__Bacteria	k__norank_d__Bacteria	p__Spirochaetota	c__Spirochaetia	o__Spirochaetales	f__Spirochaetaceae	g__unclassified_f__Spirochaetaceae	s__unclassified_f__Spirochaetaceae	OTU8078	1	8.3297792941678E-7	1.2048192771084%
d__Bacteria	k__norank_d__Bacteria	p__Nitrospirota	c__Thermodesulfovibrionia	o__norank_c__Thermodesulfovibrionia	f__norank_o__norank_c__Thermodesulfovibrionia	g__norank_f__norank_o__norank_c__Thermodesulfovibrionia	s__uncultured_bacterium_g__norank_f__norank_o__norank_c__Thermodesulfovibrionia	OTU10536	46	3.8316984753172E-5	20.481927710843%
d__Bacteria	k__norank_d__Bacteria	p__Patescibacteria	c__Parcubacteria	o__unclassified_c__Parcubacteria	f__unclassified_c__Parcubacteria	g__unclassified_c__Parcubacteria	s__unclassified_c__Parcubacteria	OTU15671	5	4.1648896470839E-6	4.8192771084337%
d__Bacteria	k__norank_d__Bacteria	p__Patescibacteria	c__Saccharimonadia	o__Saccharimonadales	f__LWQ8	g__norank_f__LWQ8	s__uncultured_bacterium_g__norank_f__LWQ8	OTU14775	12	9.9957351530014E-6	1.2048192771084%
d__Bacteria	k__norank_d__Bacteria	p__unclassified_k__norank_d__Bacteria	c__unclassified_k__norank_d__Bacteria	o__unclassified_k__norank_d__Bacteria	f__unclassified_k__norank_d__Bacteria	g__unclassified_k__norank_d__Bacteria	s__unclassified_k__norank_d__Bacteria	OTU13967	1	8.3297792941678E-7	1.2048192771084%
d__Bacteria	k__norank_d__Bacteria	p__Verrucomicrobiota	c__Kiritimatiellae	o__WCHB1-41	f__norank_o__WCHB1-41	g__norank_f__norank_o__WCHB1-41	s__unclassified_g__norank_f__norank_o__WCHB1-41	OTU16734	1	8.3297792941678E-7	1.2048192771084%
d__Bacteria	k__norank_d__Bacteria	p__Desulfobacterota	c__Desulfomonilia	o__Desulfomonilales	f__Desulfomonilaceae	g__Desulfomonile	s__uncultured_Desulfomonile_sp.	OTU15351	7	5.8308455059175E-6	4.8192771084337%
d__Bacteria	k__norank_d__Bacteria	p__Planctomycetota	c__OM190	o__norank_c__OM190	f__norank_o__norank_c__OM190	g__norank_f__norank_o__norank_c__OM190	s__uncultured_bacterium_g__norank_f__norank_o__norank_c__OM190	OTU5212	14	1.1661691011835E-5	10.843373493976%
d__Bacteria	k__norank_d__Bacteria	p__Zixibacteria	c__norank_p__Zixibacteria	o__norank_c__norank_p__Zixibacteria	f__norank_o__norank_c__norank_p__Zixibacteria	g__norank_f__norank_o__norank_c__norank_p__Zixibacteria	s__bacterium_enrichment_culture_clone_Anammox_55	OTU16505	3	2.4989337882503E-6	3.6144578313253%
d__Bacteria	k__norank_d__Bacteria	p__Chloroflexi	c__Chloroflexia	o__Thermomicrobiales	f__JG30-KF-CM45	g__norank_f__JG30-KF-CM45	s__unclassified_g__norank_f__JG30-KF-CM45	OTU15173	1	8.3297792941678E-7	1.2048192771084%
d__Bacteria	k__norank_d__Bacteria	p__Cyanobacteria	c__Sericytochromatia	o__norank_c__Sericytochromatia	f__norank_o__norank_c__Sericytochromatia	g__norank_f__norank_o__norank_c__Sericytochromatia	s__unclassified_g__norank_f__norank_o__norank_c__Sericytochromatia	OTU16742	1	8.3297792941678E-7	1.2048192771084%
d__Bacteria	k__norank_d__Bacteria	p__Spirochaetota	c__Spirochaetia	o__Spirochaetales	f__Spirochaetaceae	g__unclassified_f__Spirochaetaceae	s__unclassified_f__Spirochaetaceae	OTU10874	8	6.6638234353343E-6	2.4096385542169%
d__Bacteria	k__norank_d__Bacteria	p__Proteobacteria	c__Gammaproteobacteria	o__KI89A_clade	f__norank_o__KI89A_clade	g__norank_f__norank_o__KI89A_clade	s__unclassified_g__norank_f__norank_o__KI89A_clade	OTU12713	1	8.3297792941678E-7	1.2048192771084%
d__Bacteria	k__norank_d__Bacteria	p__Methylomirabilota	c__Methylomirabilia	o__Rokubacteriales	f__norank_o__Rokubacteriales	g__norank_f__norank_o__Rokubacteriales	s__uncultured_bacterium_g__norank_f__norank_o__Rokubacteriales	OTU2301	14	1.1661691011835E-5	9.6385542168675%
d__Bacteria	k__norank_d__Bacteria	p__Acidobacteriota	c__Subgroup_22	o__norank_c__Subgroup_22	f__norank_o__norank_c__Subgroup_22	g__norank_f__norank_o__norank_c__Subgroup_22	s__uncultured_bacterium_g__norank_f__norank_o__norank_c__Subgroup_22	OTU13534	38	3.1653161317838E-5	21.686746987952%
d__Bacteria	k__norank_d__Bacteria	p__Proteobacteria	c__Alphaproteobacteria	o__Holosporales	f__Holosporaceae	g__norank_f__Holosporaceae	s__uncultured_Holosporaceae_bacterium	OTU17415	83	6.9137168141593E-5	14.457831325301%
d__Bacteria	k__norank_d__Bacteria	p__Proteobacteria	c__Alphaproteobacteria	o__Rhizobiales	f__Xanthobacteraceae	g__norank_f__Xanthobacteraceae	s__unclassified_g__norank_f__Xanthobacteraceae	OTU2556	216	0.00017992323275402	56.626506024096%
d__Bacteria	k__norank_d__Bacteria	p__Firmicutes	c__Bacilli	o__Thermoactinomycetales	f__Thermoactinomycetaceae	g__Baia	s__Geothermomicrobium_sp.	OTU13900	8	6.6638234353343E-6	8.433734939759%
d__Bacteria	k__norank_d__Bacteria	p__WOR-1	c__norank_p__WOR-1	o__norank_c__norank_p__WOR-1	f__norank_o__norank_c__norank_p__WOR-1	g__norank_f__norank_o__norank_c__norank_p__WOR-1	s__uncultured_bacterium_g__norank_f__norank_o__norank_c__norank_p__WOR-1	OTU11800	1	8.3297792941678E-7	1.2048192771084%
d__Bacteria	k__norank_d__Bacteria	p__Acidobacteriota	c__Aminicenantia	o__Aminicenantales	f__norank_o__Aminicenantales	g__norank_f__norank_o__Aminicenantales	s__metagenome_g__norank_f__norank_o__Aminicenantales	OTU2067	522	0.00043481447915556	56.626506024096%
d__Bacteria	k__norank_d__Bacteria	p__Desulfobacterota	c__Syntrophobacteria	o__Syntrophobacterales	f__Syntrophobacteraceae	g__norank_f__Syntrophobacteraceae	s__unclassified_g__norank_f__Syntrophobacteraceae	OTU12914	49	4.0815918541422E-5	24.096385542169%
d__Bacteria	k__norank_d__Bacteria	p__MBNT15	c__norank_p__MBNT15	o__norank_c__norank_p__MBNT15	f__norank_o__norank_c__norank_p__MBNT15	g__norank_f__norank_o__norank_c__norank_p__MBNT15	s__Deltaproteobacteria_bacterium_RBG_13_61_14	OTU13085	5	4.1648896470839E-6	3.6144578313253%
d__Bacteria	k__norank_d__Bacteria	p__Chloroflexi	c__Anaerolineae	o__unclassified_c__Anaerolineae	f__unclassified_c__Anaerolineae	g__unclassified_c__Anaerolineae	s__unclassified_c__Anaerolineae	OTU6713	2	1.6659558588336E-6	1.2048192771084%
d__Bacteria	k__norank_d__Bacteria	p__Acidobacteriota	c__Blastocatellia	o__11-24	f__norank_o__11-24	g__norank_f__norank_o__11-24	s__uncultured_bacterium_g__norank_f__norank_o__11-24	OTU3100	114	9.4959483953513E-5	40.963855421687%
d__Bacteria	k__norank_d__Bacteria	p__Chloroflexi	c__Anaerolineae	o__SBR1031	f__norank_o__SBR1031	g__norank_f__norank_o__SBR1031	s__unclassified_g__norank_f__norank_o__SBR1031	OTU14468	3	2.4989337882503E-6	3.6144578313253%
d__Bacteria	k__norank_d__Bacteria	p__Cyanobacteria	c__Cyanobacteriia	o__Synechococcales	f__Cyanobiaceae	g__Cyanobium_PCC-6307	s__uncultured_bacterium_g__Cyanobium_PCC-6307	OTU5518	29	2.4156359953087E-5	8.433734939759%
d__Bacteria	k__norank_d__Bacteria	p__unclassified_k__norank_d__Bacteria	c__unclassified_k__norank_d__Bacteria	o__unclassified_k__norank_d__Bacteria	f__unclassified_k__norank_d__Bacteria	g__unclassified_k__norank_d__Bacteria	s__unclassified_k__norank_d__Bacteria	OTU6059	1	8.3297792941678E-7	1.2048192771084%
d__Bacteria	k__norank_d__Bacteria	p__unclassified_k__norank_d__Bacteria	c__unclassified_k__norank_d__Bacteria	o__unclassified_k__norank_d__Bacteria	f__unclassified_k__norank_d__Bacteria	g__unclassified_k__norank_d__Bacteria	s__unclassified_k__norank_d__Bacteria	OTU3750	1	8.3297792941678E-7	1.2048192771084%
d__Bacteria	k__norank_d__Bacteria	p__Myxococcota	c__Polyangia	o__Haliangiales	f__Haliangiaceae	g__Haliangium	s__unclassified_g__Haliangium	OTU9812	3	2.4989337882503E-6	2.4096385542169%
d__Bacteria	k__norank_d__Bacteria	p__Verrucomicrobiota	c__Verrucomicrobiae	o__S-BQ2-57_soil_group	f__norank_o__S-BQ2-57_soil_group	g__norank_f__norank_o__S-BQ2-57_soil_group	s__unclassified_g__norank_f__norank_o__S-BQ2-57_soil_group	OTU768	4	3.3319117176671E-6	4.8192771084337%
d__Bacteria	k__norank_d__Bacteria	p__Verrucomicrobiota	c__Verrucomicrobiae	o__S-BQ2-57_soil_group	f__norank_o__S-BQ2-57_soil_group	g__norank_f__norank_o__S-BQ2-57_soil_group	s__unclassified_g__norank_f__norank_o__S-BQ2-57_soil_group	OTU1585	22	1.8325514447169E-5	18.072289156627%
d__Bacteria	k__norank_d__Bacteria	p__Zixibacteria	c__norank_p__Zixibacteria	o__norank_c__norank_p__Zixibacteria	f__norank_o__norank_c__norank_p__Zixibacteria	g__norank_f__norank_o__norank_c__norank_p__Zixibacteria	s__uncultured_bacterium_g__norank_f__norank_o__norank_c__norank_p__Zixibacteria	OTU16120	6	4.9978675765007E-6	3.6144578313253%
d__Bacteria	k__norank_d__Bacteria	p__Elusimicrobiota	c__Endomicrobia	o__Endomicrobiales	f__Endomicrobiaceae	g__Endomicrobium	s__unclassified_g__Endomicrobium	OTU12496	5	4.1648896470839E-6	6.0240963855422%
d__Bacteria	k__norank_d__Bacteria	p__Methylomirabilota	c__Methylomirabilia	o__Rokubacteriales	f__norank_o__Rokubacteriales	g__norank_f__norank_o__Rokubacteriales	s__uncultured_bacterium_g__norank_f__norank_o__Rokubacteriales	OTU6599	161	0.0001341094466361	45.78313253012%
d__Bacteria	k__norank_d__Bacteria	p__Acidobacteriota	c__Vicinamibacteria	o__Vicinamibacterales	f__norank_o__Vicinamibacterales	g__norank_f__norank_o__Vicinamibacterales	s__unclassified_g__norank_f__norank_o__Vicinamibacterales	OTU2714	44	3.6651028894338E-5	28.915662650602%
d__Bacteria	k__norank_d__Bacteria	p__Cyanobacteria	c__Cyanobacteriia	o__Cyanobacteriales	f__Phormidiaceae	g__Planktothrix_NIVA-CYA_15	s__unclassified_g__Planktothrix_NIVA-CYA_15	OTU7826	8	6.6638234353343E-6	7.2289156626506%
d__Bacteria	k__norank_d__Bacteria	p__Chloroflexi	c__Dehalococcoidia	o__unclassified_c__Dehalococcoidia	f__unclassified_c__Dehalococcoidia	g__unclassified_c__Dehalococcoidia	s__unclassified_c__Dehalococcoidia	OTU16320	3	2.4989337882503E-6	3.6144578313253%
d__Bacteria	k__norank_d__Bacteria	p__Actinobacteriota	c__unclassified_p__Actinobacteriota	o__unclassified_p__Actinobacteriota	f__unclassified_p__Actinobacteriota	g__unclassified_p__Actinobacteriota	s__unclassified_p__Actinobacteriota	OTU8126	1	8.3297792941678E-7	1.2048192771084%
d__Bacteria	k__norank_d__Bacteria	p__Proteobacteria	c__Alphaproteobacteria	o__Rickettsiales	f__SM2D12	g__norank_f__SM2D12	s__unidentified_marine_bacterioplankton_g__norank_f__SM2D12	OTU3875	7	5.8308455059175E-6	2.4096385542169%
d__Bacteria	k__norank_d__Bacteria	p__Bacteroidota	c__Kryptonia	o__Kryptoniales	f__BSV26	g__norank_f__BSV26	s__uncultured_bacterium_g__norank_f__BSV26	OTU5178	9	7.496801364751E-6	7.2289156626506%
d__Bacteria	k__norank_d__Bacteria	p__unclassified_k__norank_d__Bacteria	c__unclassified_k__norank_d__Bacteria	o__unclassified_k__norank_d__Bacteria	f__unclassified_k__norank_d__Bacteria	g__unclassified_k__norank_d__Bacteria	s__unclassified_k__norank_d__Bacteria	OTU1887	5	4.1648896470839E-6	4.8192771084337%
d__Bacteria	k__norank_d__Bacteria	p__Actinobacteriota	c__Thermoleophilia	o__norank_c__Thermoleophilia	f__norank_o__norank_c__Thermoleophilia	g__norank_f__norank_o__norank_c__Thermoleophilia	s__uncultured_bacterium_g__norank_f__norank_o__norank_c__Thermoleophilia	OTU8518	3	2.4989337882503E-6	2.4096385542169%
d__Bacteria	k__norank_d__Bacteria	p__Acidobacteriota	c__Vicinamibacteria	o__Vicinamibacterales	f__Vicinamibacteraceae	g__Luteitalea	s__uncultured_bacterium_g__Luteitalea	OTU6244	1	8.3297792941678E-7	1.2048192771084%
d__Bacteria	k__norank_d__Bacteria	p__Spirochaetota	c__Spirochaetia	o__Spirochaetales	f__Spirochaetaceae	g__norank_f__Spirochaetaceae	s__uncultured_soil_bacterium_g__norank_f__Spirochaetaceae	OTU3817	5	4.1648896470839E-6	3.6144578313253%
d__Bacteria	k__norank_d__Bacteria	p__unclassified_k__norank_d__Bacteria	c__unclassified_k__norank_d__Bacteria	o__unclassified_k__norank_d__Bacteria	f__unclassified_k__norank_d__Bacteria	g__unclassified_k__norank_d__Bacteria	s__unclassified_k__norank_d__Bacteria	OTU2866	4	3.3319117176671E-6	3.6144578313253%
d__Bacteria	k__norank_d__Bacteria	p__WOR-1	c__norank_p__WOR-1	o__norank_c__norank_p__WOR-1	f__norank_o__norank_c__norank_p__WOR-1	g__norank_f__norank_o__norank_c__norank_p__WOR-1	s__unclassified_g__norank_f__norank_o__norank_c__norank_p__WOR-1	OTU9457	30	2.4989337882503E-5	12.048192771084%
d__Bacteria	k__norank_d__Bacteria	p__Patescibacteria	c__Parcubacteria	o__unclassified_c__Parcubacteria	f__unclassified_c__Parcubacteria	g__unclassified_c__Parcubacteria	s__unclassified_c__Parcubacteria	OTU11392	6	4.9978675765007E-6	3.6144578313253%
d__Bacteria	k__norank_d__Bacteria	p__Verrucomicrobiota	c__Lentisphaeria	o__Oligosphaerales	f__Lenti-02	g__norank_f__Lenti-02	s__uncultured_bacterium_g__norank_f__Lenti-02	OTU1447	3	2.4989337882503E-6	3.6144578313253%
d__Bacteria	k__norank_d__Bacteria	p__Proteobacteria	c__Alphaproteobacteria	o__Sphingomonadales	f__Sphingomonadaceae	g__Sphingomonas	s__unclassified_g__Sphingomonas	OTU3933	467	0.00038900069303764	72.289156626506%
d__Bacteria	k__norank_d__Bacteria	p__Verrucomicrobiota	c__Lentisphaeria	o__Oligosphaerales	f__unclassified_o__Oligosphaerales	g__unclassified_o__Oligosphaerales	s__unclassified_o__Oligosphaerales	OTU4153	8	6.6638234353343E-6	8.433734939759%
d__Bacteria	k__norank_d__Bacteria	p__Myxococcota	c__Polyangia	o__Polyangiales	f__Polyangiaceae	g__Pajaroellobacter	s__metagenome_g__Pajaroellobacter	OTU8654	2	1.6659558588336E-6	2.4096385542169%
d__Bacteria	k__norank_d__Bacteria	p__Bacteroidota	c__Bacteroidia	o__Chitinophagales	f__37-13	g__norank_f__37-13	s__uncultured_bacterium_g__norank_f__37-13	OTU6954	22	1.8325514447169E-5	15.66265060241%
d__Bacteria	k__norank_d__Bacteria	p__Proteobacteria	c__Gammaproteobacteria	o__Coxiellales	f__Coxiellaceae	g__Coxiella	s__uncultured_bacterium_g__Coxiella	OTU13763	6	4.9978675765007E-6	6.0240963855422%
d__Bacteria	k__norank_d__Bacteria	p__Nitrospirota	c__Nitrospiria	o__Nitrospirales	f__Nitrospiraceae	g__Nitrospira	s__Nitrospira_sp.	OTU11299	214	0.00017825727689519	43.373493975904%
d__Bacteria	k__norank_d__Bacteria	p__Chloroflexi	c__Anaerolineae	o__Caldilineales	f__Caldilineaceae	g__unclassified_f__Caldilineaceae	s__unclassified_f__Caldilineaceae	OTU4874	2	1.6659558588336E-6	2.4096385542169%
d__Bacteria	k__norank_d__Bacteria	p__Gemmatimonadota	c__Gemmatimonadetes	o__Gemmatimonadales	f__Gemmatimonadaceae	g__norank_f__Gemmatimonadaceae	s__Gemmatimonadetes_bacterium_WY71	OTU10624	71	5.9141432988592E-5	3.6144578313253%
d__Bacteria	k__norank_d__Bacteria	p__Verrucomicrobiota	c__Chlamydiae	o__Chlamydiales	f__Parachlamydiaceae	g__unclassified_f__Parachlamydiaceae	s__unclassified_f__Parachlamydiaceae	OTU746	1	8.3297792941678E-7	1.2048192771084%
d__Bacteria	k__norank_d__Bacteria	p__Acidobacteriota	c__Subgroup_18	o__norank_c__Subgroup_18	f__norank_o__norank_c__Subgroup_18	g__norank_f__norank_o__norank_c__Subgroup_18	s__unclassified_g__norank_f__norank_o__norank_c__Subgroup_18	OTU583	10	8.3297792941678E-6	8.433734939759%
d__Bacteria	k__norank_d__Bacteria	p__Proteobacteria	c__Gammaproteobacteria	o__Burkholderiales	f__Comamonadaceae	g__Limnohabitans	s__uncultured_beta_proteobacterium_g__Limnohabitans	OTU5461	816	0.00067970999040409	38.55421686747%
d__Bacteria	k__norank_d__Bacteria	p__Bacteroidota	c__Kryptonia	o__Kryptoniales	f__BSV26	g__norank_f__BSV26	s__unclassified_g__norank_f__BSV26	OTU4798	9	7.496801364751E-6	10.843373493976%
d__Bacteria	k__norank_d__Bacteria	p__Patescibacteria	c__Saccharimonadia	o__Saccharimonadales	f__LWQ8	g__norank_f__LWQ8	s__uncultured_bacterium_g__norank_f__LWQ8	OTU17272	14	1.1661691011835E-5	4.8192771084337%
d__Bacteria	k__norank_d__Bacteria	p__unclassified_k__norank_d__Bacteria	c__unclassified_k__norank_d__Bacteria	o__unclassified_k__norank_d__Bacteria	f__unclassified_k__norank_d__Bacteria	g__unclassified_k__norank_d__Bacteria	s__unclassified_k__norank_d__Bacteria	OTU13342	1	8.3297792941678E-7	1.2048192771084%
d__Bacteria	k__norank_d__Bacteria	p__Myxococcota	c__Polyangia	o__Polyangiales	f__Sandaracinaceae	g__unclassified_f__Sandaracinaceae	s__unclassified_f__Sandaracinaceae	OTU16547	4	3.3319117176671E-6	3.6144578313253%
d__Bacteria	k__norank_d__Bacteria	p__unclassified_k__norank_d__Bacteria	c__unclassified_k__norank_d__Bacteria	o__unclassified_k__norank_d__Bacteria	f__unclassified_k__norank_d__Bacteria	g__unclassified_k__norank_d__Bacteria	s__unclassified_k__norank_d__Bacteria	OTU13344	1	8.3297792941678E-7	1.2048192771084%
d__Bacteria	k__norank_d__Bacteria	p__Actinobacteriota	c__Thermoleophilia	o__Solirubrobacterales	f__67-14	g__norank_f__67-14	s__uncultured_bacterium_g__norank_f__67-14	OTU7652	162	0.00013494242456552	55.421686746988%
d__Bacteria	k__norank_d__Bacteria	p__Myxococcota	c__Polyangia	o__Polyangiales	f__Polyangiaceae	g__Pajaroellobacter	s__uncultured_bacterium_g__Pajaroellobacter	OTU11018	1	8.3297792941678E-7	1.2048192771084%
d__Bacteria	k__norank_d__Bacteria	p__Zixibacteria	c__norank_p__Zixibacteria	o__norank_c__norank_p__Zixibacteria	f__norank_o__norank_c__norank_p__Zixibacteria	g__norank_f__norank_o__norank_c__norank_p__Zixibacteria	s__uncultured_Caldithrix_sp._g__norank_f__norank	OTU11532	6	4.9978675765007E-6	3.6144578313253%
d__Bacteria	k__norank_d__Bacteria	p__Myxococcota	c__Polyangia	o__Polyangiales	f__BIrii41	g__norank_f__BIrii41	s__unclassified_g__norank_f__BIrii41	OTU10081	7	5.8308455059175E-6	7.2289156626506%
d__Bacteria	k__norank_d__Bacteria	p__Chloroflexi	c__Anaerolineae	o__SBR1031	f__norank_o__SBR1031	g__norank_f__norank_o__SBR1031	s__unclassified_g__norank_f__norank_o__SBR1031	OTU13080	15	1.2494668941252E-5	9.6385542168675%
d__Bacteria	k__norank_d__Bacteria	p__Verrucomicrobiota	c__Verrucomicrobiae	o__S-BQ2-57_soil_group	f__norank_o__S-BQ2-57_soil_group	g__norank_f__norank_o__S-BQ2-57_soil_group	s__uncultured_bacterium_g__norank_f__norank_o__S-BQ2-57_soil_group	OTU10100	7	5.8308455059175E-6	7.2289156626506%
d__Bacteria	k__norank_d__Bacteria	p__Proteobacteria	c__Gammaproteobacteria	o__Legionellales	f__Legionellaceae	g__Legionella	s__uncultured_bacterium_g__Legionella	OTU14689	3	2.4989337882503E-6	3.6144578313253%
d__Bacteria	k__norank_d__Bacteria	p__unclassified_k__norank_d__Bacteria	c__unclassified_k__norank_d__Bacteria	o__unclassified_k__norank_d__Bacteria	f__unclassified_k__norank_d__Bacteria	g__unclassified_k__norank_d__Bacteria	s__unclassified_k__norank_d__Bacteria	OTU13683	2	1.6659558588336E-6	2.4096385542169%
d__Bacteria	k__norank_d__Bacteria	p__Elusimicrobiota	c__Lineage_IIa	o__norank_c__Lineage_IIa	f__norank_o__norank_c__Lineage_IIa	g__norank_f__norank_o__norank_c__Lineage_IIa	s__unclassified_g__norank_f__norank_o__norank_c__Lineage_IIa	OTU16591	4	3.3319117176671E-6	3.6144578313253%
d__Bacteria	k__norank_d__Bacteria	p__Patescibacteria	c__Saccharimonadia	o__Saccharimonadales	f__LWQ8	g__norank_f__LWQ8	s__uncultured_bacterium_g__norank_f__LWQ8	OTU15362	2	1.6659558588336E-6	2.4096385542169%
d__Bacteria	k__norank_d__Bacteria	p__Verrucomicrobiota	c__Chlamydiae	o__Chlamydiales	f__Parachlamydiaceae	g__norank_f__Parachlamydiaceae	s__metagenome_g__norank_f__Parachlamydiaceae	OTU6990	8	6.6638234353343E-6	8.433734939759%
d__Bacteria	k__norank_d__Bacteria	p__Patescibacteria	c__ABY1	o__Candidatus_Buchananbacteria	f__norank_o__Candidatus_Buchananbacteria	g__norank_f__norank_o__Candidatus_Buchananbacteria	s__unclassified_g__norank_f__norank_o__Candidatus_Buchananbacteria	OTU3331	2	1.6659558588336E-6	2.4096385542169%
d__Bacteria	k__norank_d__Bacteria	p__Patescibacteria	c__Gracilibacteria	o__Candidatus_Peribacteria	f__norank_o__Candidatus_Peribacteria	g__norank_f__norank_o__Candidatus_Peribacteria	s__unclassified_g__norank_f__norank_o__Candidatus_Peribacteria	OTU13471	4	3.3319117176671E-6	3.6144578313253%
d__Bacteria	k__norank_d__Bacteria	p__Chloroflexi	c__Dehalococcoidia	o__unclassified_c__Dehalococcoidia	f__unclassified_c__Dehalococcoidia	g__unclassified_c__Dehalococcoidia	s__unclassified_c__Dehalococcoidia	OTU16218	3	2.4989337882503E-6	3.6144578313253%
d__Bacteria	k__norank_d__Bacteria	p__Acidobacteriota	c__Subgroup_22	o__norank_c__Subgroup_22	f__norank_o__norank_c__Subgroup_22	g__norank_f__norank_o__norank_c__Subgroup_22	s__uncultured_organism_g__norank_f__norank_o__norank_c__Subgroup_22	OTU1036	107	8.9128638447596E-5	38.55421686747%
d__Bacteria	k__norank_d__Bacteria	p__WS4	c__norank_p__WS4	o__norank_c__norank_p__WS4	f__norank_o__norank_c__norank_p__WS4	g__norank_f__norank_o__norank_c__norank_p__WS4	s__uncultured_bacterium_g__norank_f__norank_o__norank_c__norank_p__WS4	OTU10598	20	1.6659558588336E-5	7.2289156626506%
d__Bacteria	k__norank_d__Bacteria	p__Firmicutes	c__Clostridia	o__norank_c__Clostridia	f__Gracilibacteraceae	g__Gracilibacter	s__uncultured_Gracilibacter_sp.	OTU12307	34	2.8321249600171E-5	19.277108433735%
d__Bacteria	k__norank_d__Bacteria	p__Firmicutes	c__Clostridia	o__Christensenellales	f__Christensenellaceae	g__unclassified_f__Christensenellaceae	s__unclassified_f__Christensenellaceae	OTU5955	3	2.4989337882503E-6	2.4096385542169%
d__Bacteria	k__norank_d__Bacteria	p__SAR324_cladeMarine_group_B	c__norank_p__SAR324_cladeMarine_group_B	o__norank_c__norank_p__SAR324_cladeMarine_group_B	f__norank_o__norank_c__norank_p__SAR324_cladeMarine_group_B	g__norank_f__norank_o__norank_c__norank_p__SAR324_cladeMarine_group_B	s__unclassified_g__norank_f__norank_o__norank_c__norank_p__SAR324_cladeMarine_group_B	OTU7854	6	4.9978675765007E-6	7.2289156626506%
d__Bacteria	k__norank_d__Bacteria	p__Bacteroidota	c__Bacteroidia	o__Chitinophagales	f__Saprospiraceae	g__norank_f__Saprospiraceae	s__uncultured_bacterium_g__norank_f__Saprospiraceae	OTU7326	1	8.3297792941678E-7	1.2048192771084%
d__Bacteria	k__norank_d__Bacteria	p__Chloroflexi	c__Dehalococcoidia	o__unclassified_c__Dehalococcoidia	f__unclassified_c__Dehalococcoidia	g__unclassified_c__Dehalococcoidia	s__unclassified_c__Dehalococcoidia	OTU16112	3	2.4989337882503E-6	2.4096385542169%
d__Bacteria	k__norank_d__Bacteria	p__Desulfobacterota	c__norank_p__Desulfobacterota	o__norank_c__norank_p__Desulfobacterota	f__norank_o__norank_c__norank_p__Desulfobacterota	g__norank_f__norank_o__norank_c__norank_p__Desulfobacterota	s__unclassified_g__norank_f__norank_o__norank_c__norank_p__Desulfobacterota	OTU8994	44	3.6651028894338E-5	28.915662650602%
d__Bacteria	k__norank_d__Bacteria	p__Bacteroidota	c__Kapabacteria	o__Kapabacteriales	f__norank_o__Kapabacteriales	g__norank_f__norank_o__Kapabacteriales	s__uncultured_bacterium_g__norank_f__norank_o__Kapabacteriales	OTU3695	42	3.4985073035505E-5	26.506024096386%
d__Bacteria	k__norank_d__Bacteria	p__Firmicutes	c__BRH-c20a	o__norank_c__BRH-c20a	f__norank_o__norank_c__BRH-c20a	g__norank_f__norank_o__norank_c__BRH-c20a	s__uncultured_bacterium_mle1-9	OTU7479	4	3.3319117176671E-6	1.2048192771084%
d__Bacteria	k__norank_d__Bacteria	p__Proteobacteria	c__Gammaproteobacteria	o__Burkholderiales	f__Alcaligenaceae	g__Parvibium	s__uncultured_bacterium_g__Parvibium	OTU10371	1	8.3297792941678E-7	1.2048192771084%
d__Bacteria	k__norank_d__Bacteria	p__Chloroflexi	c__Anaerolineae	o__unclassified_c__Anaerolineae	f__unclassified_c__Anaerolineae	g__unclassified_c__Anaerolineae	s__unclassified_c__Anaerolineae	OTU15256	43	3.5818050964922E-5	13.253012048193%
d__Bacteria	k__norank_d__Bacteria	p__Sva0485	c__norank_p__Sva0485	o__norank_c__norank_p__Sva0485	f__norank_o__norank_c__norank_p__Sva0485	g__norank_f__norank_o__norank_c__norank_p__Sva0485	s__uncultured_bacterium_g__norank_f__norank_o__norank_c__norank_p__Sva0485	OTU16028	7	5.8308455059175E-6	6.0240963855422%
d__Bacteria	k__norank_d__Bacteria	p__Chloroflexi	c__Ktedonobacteria	o__Ktedonobacterales	f__JG30-KF-AS9	g__norank_f__JG30-KF-AS9	s__uncultured_Ktedonobacterales_bacterium_g__norank_f__JG30-KF-AS9	OTU10827	2	1.6659558588336E-6	1.2048192771084%
d__Bacteria	k__norank_d__Bacteria	p__Acidobacteriota	c__Subgroup_22	o__norank_c__Subgroup_22	f__norank_o__norank_c__Subgroup_22	g__norank_f__norank_o__norank_c__Subgroup_22	s__unclassified_g__norank_f__norank_o__norank_c__Subgroup_22	OTU14457	17	1.4160624800085E-5	18.072289156627%
d__Bacteria	k__norank_d__Bacteria	p__Chloroflexi	c__TK10	o__norank_c__TK10	f__norank_o__norank_c__TK10	g__norank_f__norank_o__norank_c__TK10	s__unclassified_g__norank_f__norank_o__norank_c__TK10	OTU11073	9	7.496801364751E-6	7.2289156626506%
d__Bacteria	k__norank_d__Bacteria	p__Chloroflexi	c__Dehalococcoidia	o__unclassified_c__Dehalococcoidia	f__unclassified_c__Dehalococcoidia	g__unclassified_c__Dehalococcoidia	s__unclassified_c__Dehalococcoidia	OTU5917	24	1.9991470306003E-5	14.457831325301%
d__Bacteria	k__norank_d__Bacteria	p__Acidobacteriota	c__Acidobacteriae	o__Subgroup_12	f__norank_o__Subgroup_12	g__norank_f__norank_o__Subgroup_12	s__uncultured_bacterium_g__norank_f__norank_o__Subgroup_12	OTU5910	3	2.4989337882503E-6	1.2048192771084%
d__Bacteria	k__norank_d__Bacteria	p__norank_k__norank	c__norank_p__norank	o__norank_c__norank_p__norank	f__norank_o__norank_c__norank_p__norank	g__norank_f__norank_o__norank_c__norank_p__norank	s__uncultured_Thioflavicoccus_sp.	OTU13079	19	1.5826580658919E-5	12.048192771084%
d__Bacteria	k__norank_d__Bacteria	p__DTB120	c__norank_p__DTB120	o__norank_c__norank_p__DTB120	f__norank_o__norank_c__norank_p__DTB120	g__norank_f__norank_o__norank_c__norank_p__DTB120	s__unclassified_g__norank_f__norank_o__norank_c__norank_p__DTB120	OTU13184	1	8.3297792941678E-7	1.2048192771084%
d__Bacteria	k__norank_d__Bacteria	p__Sumerlaeota	c__Sumerlaeia	o__Sumerlaeales	f__Sumerlaeaceae	g__Sumerlaea	s__metagenome_g__Sumerlaea	OTU3467	2	1.6659558588336E-6	1.2048192771084%
d__Bacteria	k__norank_d__Bacteria	p__Proteobacteria	c__Gammaproteobacteria	o__KI89A_clade	f__norank_o__KI89A_clade	g__norank_f__norank_o__KI89A_clade	s__unclassified_g__norank_f__norank_o__KI89A_clade	OTU8723	37	3.0820183388421E-5	25.301204819277%
d__Bacteria	k__norank_d__Bacteria	p__Firmicutes	c__Clostridia	o__Peptostreptococcales-Tissierellales	f__norank_o__Peptostreptococcales-Tissierellales	g__Tissierella	s__unclassified_g__Tissierella	OTU7526	9	7.496801364751E-6	8.433734939759%
d__Bacteria	k__norank_d__Bacteria	p__Bacteroidota	c__Kryptonia	o__Kryptoniales	f__BSV26	g__norank_f__BSV26	s__unclassified_g__norank_f__BSV26	OTU16690	11	9.1627572235846E-6	13.253012048193%
d__Bacteria	k__norank_d__Bacteria	p__Bdellovibrionota	c__Oligoflexia	o__Oligoflexales	f__norank_o__Oligoflexales	g__norank_f__norank_o__Oligoflexales	s__unclassified_g__norank_f__norank_o__Oligoflexales	OTU17588	213	0.00017742429896577	33.734939759036%
d__Bacteria	k__norank_d__Bacteria	p__Myxococcota	c__Polyangia	o__Polyangiales	f__Sandaracinaceae	g__norank_f__Sandaracinaceae	s__unclassified_g__norank_f__Sandaracinaceae	OTU2515	2	1.6659558588336E-6	1.2048192771084%
d__Bacteria	k__norank_d__Bacteria	p__Bacteroidota	c__Bacteroidia	o__Sphingobacteriales	f__env.OPS_17	g__norank_f__env.OPS_17	s__uncultured_Bacteroidetes_bacterium_g__norank_f__env.OPS_17	OTU15260	5	4.1648896470839E-6	3.6144578313253%
d__Bacteria	k__norank_d__Bacteria	p__Bacteroidota	c__Bacteroidia	o__Sphingobacteriales	f__unclassified_o__Sphingobacteriales	g__unclassified_o__Sphingobacteriales	s__unclassified_o__Sphingobacteriales	OTU5490	3	2.4989337882503E-6	1.2048192771084%
d__Bacteria	k__norank_d__Bacteria	p__Proteobacteria	c__Alphaproteobacteria	o__norank_c__Alphaproteobacteria	f__norank_o__norank_c__Alphaproteobacteria	g__norank_f__norank_o__norank_c__Alphaproteobacteria	s__uncultured_actinobacterium_g__norank	OTU85	9	7.496801364751E-6	7.2289156626506%
d__Bacteria	k__norank_d__Bacteria	p__Patescibacteria	c__Berkelbacteria	o__norank_c__Berkelbacteria	f__norank_o__norank_c__Berkelbacteria	g__norank_f__norank_o__norank_c__Berkelbacteria	s__unclassified_g__norank_f__norank_o__norank_c__Berkelbacteria	OTU801	3	2.4989337882503E-6	3.6144578313253%
d__Bacteria	k__norank_d__Bacteria	p__Bdellovibrionota	c__Oligoflexia	o__Oligoflexales	f__norank_o__Oligoflexales	g__unclassified_f__norank_o__Oligoflexales	s__unclassified_f__norank_o__Oligoflexales	OTU7324	4	3.3319117176671E-6	4.8192771084337%
d__Bacteria	k__norank_d__Bacteria	p__Planctomycetota	c__Pla3_lineage	o__norank_c__Pla3_lineage	f__norank_o__norank_c__Pla3_lineage	g__norank_f__norank_o__norank_c__Pla3_lineage	s__uncultured_planctomycete_g__norank_f__norank_o__norank_c__Pla3_lineage	OTU12554	45	3.7484006823755E-5	32.530120481928%
d__Bacteria	k__norank_d__Bacteria	p__Bacteroidota	c__Bacteroidia	o__Sphingobacteriales	f__S15A-MN91	g__norank_f__S15A-MN91	s__uncultured_bacterium_g__norank_f__S15A-MN91	OTU943	5	4.1648896470839E-6	6.0240963855422%
d__Bacteria	k__norank_d__Bacteria	p__Actinobacteriota	c__Actinobacteria	o__unclassified_c__Actinobacteria	f__unclassified_c__Actinobacteria	g__unclassified_c__Actinobacteria	s__unclassified_c__Actinobacteria	OTU15438	25	2.082444823542E-5	18.072289156627%
d__Bacteria	k__norank_d__Bacteria	p__Actinobacteriota	c__Thermoleophilia	o__Solirubrobacterales	f__unclassified_o__Solirubrobacterales	g__unclassified_o__Solirubrobacterales	s__unclassified_o__Solirubrobacterales	OTU4018	3	2.4989337882503E-6	2.4096385542169%
d__Bacteria	k__norank_d__Bacteria	p__Chloroflexi	c__Anaerolineae	o__Anaerolineales	f__Anaerolineaceae	g__norank_f__Anaerolineaceae	s__uncultured_Anaerolineaceae_bacterium_g__norank_f__Anaerolineaceae	OTU1980	471	0.0003923326047553	61.44578313253%
d__Bacteria	k__norank_d__Bacteria	p__Firmicutes	c__Negativicutes	o__Veillonellales-Selenomonadales	f__Sporomusaceae	g__Pelosinus	s__uncultured_bacterium_g__Pelosinus	OTU4860	19	1.5826580658919E-5	13.253012048193%
d__Bacteria	k__norank_d__Bacteria	p__Firmicutes	c__Clostridia	o__Clostridiales	f__Oxobacteraceae	g__Oxobacter	s__uncultured_bacterium_g__Oxobacter	OTU594	7	5.8308455059175E-6	8.433734939759%
d__Bacteria	k__norank_d__Bacteria	p__Proteobacteria	c__Gammaproteobacteria	o__Methylococcales	f__Methylococcaceae	g__unclassified_f__Methylococcaceae	s__unclassified_f__Methylococcaceae	OTU5782	3	2.4989337882503E-6	3.6144578313253%
d__Bacteria	k__norank_d__Bacteria	p__Gemmatimonadota	c__Gemmatimonadetes	o__Gemmatimonadales	f__Gemmatimonadaceae	g__Gemmatimonas	s__uncultured_Gemmatimonadales_bacterium_g__Gemmatimonas	OTU4813	42	3.4985073035505E-5	33.734939759036%
d__Bacteria	k__norank_d__Bacteria	p__Nitrospirota	c__Thermodesulfovibrionia	o__norank_c__Thermodesulfovibrionia	f__norank_o__norank_c__Thermodesulfovibrionia	g__norank_f__norank_o__norank_c__Thermodesulfovibrionia	s__uncultured_bacterium_g__norank_f__norank_o__norank_c__Thermodesulfovibrionia	OTU15565	20	1.6659558588336E-5	7.2289156626506%
d__Bacteria	k__norank_d__Bacteria	p__Armatimonadota	c__norank_p__Armatimonadota	o__norank_c__norank_p__Armatimonadota	f__norank_o__norank_c__norank_p__Armatimonadota	g__norank_f__norank_o__norank_c__norank_p__Armatimonadota	s__unclassified_g__norank_f__norank_o__norank_c__norank_p__Armatimonadota	OTU10172	7	5.8308455059175E-6	7.2289156626506%
d__Bacteria	k__norank_d__Bacteria	p__Acidobacteriota	c__Holophagae	o__Holophagales	f__Holophagaceae	g__Geothrix	s__uncultured_bacterium_g__Geothrix	OTU4263	87	7.246907985926E-5	37.349397590361%
d__Bacteria	k__norank_d__Bacteria	p__Proteobacteria	c__Alphaproteobacteria	o__Paracaedibacterales	f__Paracaedibacteraceae	g__Candidatus_Paracaedibacter	s__Candidatus_Paracaedibacter_symbiosus	OTU8696	4	3.3319117176671E-6	3.6144578313253%
d__Bacteria	k__norank_d__Bacteria	p__Myxococcota	c__Myxococcia	o__Myxococcales	f__Myxococcaceae	g__P3OB-42	s__uncultured_Archangiaceae_bacterium_g__P3OB-42	OTU2094	11	9.1627572235846E-6	6.0240963855422%
d__Bacteria	k__norank_d__Bacteria	p__Cyanobacteria	c__Cyanobacteriia	o__Synechococcales	f__Cyanobiaceae	g__Cyanobium_PCC-6307	s__unclassified_g__Cyanobium_PCC-6307	OTU3943	2	1.6659558588336E-6	1.2048192771084%
d__Bacteria	k__norank_d__Bacteria	p__Proteobacteria	c__Alphaproteobacteria	o__Caulobacterales	f__Caulobacteraceae	g__norank_f__Caulobacteraceae	s__unclassified_g__norank_f__Caulobacteraceae	OTU12613	7	5.8308455059175E-6	7.2289156626506%
d__Bacteria	k__norank_d__Bacteria	p__Bdellovibrionota	c__Oligoflexia	o__0319-6G20	f__norank_o__0319-6G20	g__norank_f__norank_o__0319-6G20	s__unclassified_g__norank_f__norank_o__0319-6G20	OTU9973	12	9.9957351530014E-6	7.2289156626506%
d__Bacteria	k__norank_d__Bacteria	p__Fusobacteriota	c__Fusobacteriia	o__Fusobacteriales	f__Fusobacteriaceae	g__Fusobacterium	s__Fusobacterium_nucleatum_subsp._animalis	OTU8877	25	2.082444823542E-5	2.4096385542169%
d__Bacteria	k__norank_d__Bacteria	p__Acidobacteriota	c__Subgroup_22	o__norank_c__Subgroup_22	f__norank_o__norank_c__Subgroup_22	g__norank_f__norank_o__norank_c__Subgroup_22	s__unclassified_g__norank_f__norank_o__norank_c__Subgroup_22	OTU6677	35	2.9154227529587E-5	21.686746987952%
d__Bacteria	k__norank_d__Bacteria	p__Bdellovibrionota	c__Bdellovibrionia	o__Bdellovibrionales	f__Bdellovibrionaceae	g__OM27_clade	s__unclassified_g__OM27_clade	OTU7778	2	1.6659558588336E-6	2.4096385542169%
d__Bacteria	k__norank_d__Bacteria	p__Chloroflexi	c__Anaerolineae	o__Anaerolineales	f__Anaerolineaceae	g__Leptolinea	s__uncultured_bacterium_g__Leptolinea	OTU197	7	5.8308455059175E-6	7.2289156626506%
d__Bacteria	k__norank_d__Bacteria	p__Firmicutes	c__Negativicutes	o__Veillonellales-Selenomonadales	f__Sporomusaceae	g__unclassified_f__Sporomusaceae	s__unclassified_f__Sporomusaceae	OTU14470	7	5.8308455059175E-6	8.433734939759%
d__Bacteria	k__norank_d__Bacteria	p__norank_k__norank	c__norank_p__norank	o__norank_c__norank_p__norank	f__norank_o__norank_c__norank_p__norank	g__norank_f__norank_o__norank_c__norank_p__norank	s__uncultured_bacterium_g__norank_f__norank_o__norank_c__norank_p__norank	OTU709	4	3.3319117176671E-6	3.6144578313253%
d__Bacteria	k__norank_d__Bacteria	p__Nitrospirota	c__Thermodesulfovibrionia	o__norank_c__Thermodesulfovibrionia	f__norank_o__norank_c__Thermodesulfovibrionia	g__norank_f__norank_o__norank_c__Thermodesulfovibrionia	s__unclassified_g__norank_f__norank_o__norank_c__Thermodesulfovibrionia	OTU13548	4	3.3319117176671E-6	4.8192771084337%
d__Bacteria	k__norank_d__Bacteria	p__Myxococcota	c__Polyangia	o__Polyangiales	f__BIrii41	g__norank_f__BIrii41	s__unclassified_g__norank_f__BIrii41	OTU747	5	4.1648896470839E-6	4.8192771084337%
d__Bacteria	k__norank_d__Bacteria	p__Proteobacteria	c__Gammaproteobacteria	o__Beggiatoales	f__Beggiatoaceae	g__Thioploca	s__Thioploca_ingrica	OTU320	2	1.6659558588336E-6	1.2048192771084%
d__Bacteria	k__norank_d__Bacteria	p__Armatimonadota	c__norank_p__Armatimonadota	o__norank_c__norank_p__Armatimonadota	f__norank_o__norank_c__norank_p__Armatimonadota	g__norank_f__norank_o__norank_c__norank_p__Armatimonadota	s__unclassified_g__norank_f__norank_o__norank_c__norank_p__Armatimonadota	OTU12005	26	2.1657426164836E-5	3.6144578313253%
d__Bacteria	k__norank_d__Bacteria	p__Chloroflexi	c__SHA-26	o__norank_c__SHA-26	f__norank_o__norank_c__SHA-26	g__norank_f__norank_o__norank_c__SHA-26	s__uncultured_soil_bacterium_g__norank_f__norank_o__norank_c__SHA-26	OTU5812	3	2.4989337882503E-6	3.6144578313253%
d__Bacteria	k__norank_d__Bacteria	p__Patescibacteria	c__unclassified_p__Patescibacteria	o__unclassified_p__Patescibacteria	f__unclassified_p__Patescibacteria	g__unclassified_p__Patescibacteria	s__unclassified_p__Patescibacteria	OTU2953	2	1.6659558588336E-6	2.4096385542169%
d__Bacteria	k__norank_d__Bacteria	p__Desulfobacterota	c__Desulfuromonadia	o__Geobacterales	f__Geobacteraceae	g__norank_f__Geobacteraceae	s__unclassified_g__norank_f__Geobacteraceae	OTU15879	6	4.9978675765007E-6	6.0240963855422%
d__Bacteria	k__norank_d__Bacteria	p__Chloroflexi	c__Anaerolineae	o__RBG-13-54-9	f__norank_o__RBG-13-54-9	g__norank_f__norank_o__RBG-13-54-9	s__uncultured_planctomycete_g__norank_f__norank_o__RBG-13-54-9	OTU8187	9	7.496801364751E-6	8.433734939759%
d__Bacteria	k__norank_d__Bacteria	p__Chloroflexi	c__Chloroflexia	o__Chloroflexales	f__Herpetosiphonaceae	g__Herpetosiphon	s__uncultured_Chloroflexi_bacterium_g__Herpetosiphon	OTU796	4	3.3319117176671E-6	2.4096385542169%
d__Bacteria	k__norank_d__Bacteria	p__Actinobacteriota	c__Actinobacteria	o__Micromonosporales	f__Micromonosporaceae	g__Micromonospora	s__unclassified_g__Micromonospora	OTU16914	492	0.00040982514127306	68.674698795181%
d__Bacteria	k__norank_d__Bacteria	p__Proteobacteria	c__Gammaproteobacteria	o__Xanthomonadales	f__Xanthomonadaceae	g__Pseudoxanthomonas	s__unclassified_g__Pseudoxanthomonas	OTU3754	2	1.6659558588336E-6	1.2048192771084%
d__Bacteria	k__norank_d__Bacteria	p__Bacteroidota	c__Kapabacteria	o__Kapabacteriales	f__norank_o__Kapabacteriales	g__norank_f__norank_o__Kapabacteriales	s__unclassified_g__norank_f__norank_o__Kapabacteriales	OTU4871	173	0.0001441051817891	42.168674698795%
d__Bacteria	k__norank_d__Bacteria	p__Chloroflexi	c__Anaerolineae	o__SBR1031	f__A4b	g__norank_f__A4b	s__unclassified_g__norank_f__A4b	OTU7457	9	7.496801364751E-6	4.8192771084337%
d__Bacteria	k__norank_d__Bacteria	p__Firmicutes	c__Clostridia	o__Clostridiales	f__Caloramatoraceae	g__unclassified_f__Caloramatoraceae	s__unclassified_f__Caloramatoraceae	OTU12462	15	1.2494668941252E-5	13.253012048193%
d__Bacteria	k__norank_d__Bacteria	p__Verrucomicrobiota	c__Omnitrophia	o__Omnitrophales	f__Omnitrophaceae	g__Candidatus_Omnitrophus	s__unclassified_g__Candidatus_Omnitrophus	OTU4787	1	8.3297792941678E-7	1.2048192771084%
d__Bacteria	k__norank_d__Bacteria	p__Myxococcota	c__Myxococcia	o__Myxococcales	f__Myxococcaceae	g__KD3-10	s__uncultured_bacterium_g__KD3-10	OTU1329	1	8.3297792941678E-7	1.2048192771084%
d__Bacteria	k__norank_d__Bacteria	p__Chloroflexi	c__unclassified_p__Chloroflexi	o__unclassified_p__Chloroflexi	f__unclassified_p__Chloroflexi	g__unclassified_p__Chloroflexi	s__unclassified_p__Chloroflexi	OTU14192	42	3.4985073035505E-5	28.915662650602%
d__Bacteria	k__norank_d__Bacteria	p__Chloroflexi	c__Anaerolineae	o__SBR1031	f__norank_o__SBR1031	g__norank_f__norank_o__SBR1031	s__unclassified_g__norank_f__norank_o__SBR1031	OTU5761	20	1.6659558588336E-5	20.481927710843%
d__Bacteria	k__norank_d__Bacteria	p__Firmicutes	c__Clostridia	o__Peptostreptococcales-Tissierellales	f__Anaerovoracaceae	g__Anaerovorax	s__unclassified_g__Anaerovorax	OTU5462	1	8.3297792941678E-7	1.2048192771084%
d__Bacteria	k__norank_d__Bacteria	p__Planctomycetota	c__Phycisphaerae	o__Phycisphaerales	f__AKAU3564_sediment_group	g__norank_f__AKAU3564_sediment_group	s__unclassified_g__norank_f__AKAU3564_sediment_group	OTU1134	6	4.9978675765007E-6	6.0240963855422%
d__Bacteria	k__norank_d__Bacteria	p__Proteobacteria	c__Gammaproteobacteria	o__Burkholderiales	f__Nitrosomonadaceae	g__MND1	s__unclassified_g__MND1	OTU6530	30	2.4989337882503E-5	16.867469879518%
d__Bacteria	k__norank_d__Bacteria	p__Myxococcota	c__Polyangia	o__Blfdi19	f__norank_o__Blfdi19	g__norank_f__norank_o__Blfdi19	s__uncultured_delta_proteobacterium_g__norank_f__norank_o__Blfdi19	OTU12746	4	3.3319117176671E-6	4.8192771084337%
d__Bacteria	k__norank_d__Bacteria	p__Deferrisomatota	c__Defferrisomatia	o__Defferrisomatales	f__Defferrisomataceae	g__Deferrisoma	s__unclassified_g__Deferrisoma	OTU7823	20	1.6659558588336E-5	15.66265060241%
d__Bacteria	k__norank_d__Bacteria	p__Bacteroidota	c__Bacteroidia	o__Bacteroidales	f__Williamwhitmaniaceae	g__Williamwhitmania	s__uncultured_bacterium_g__Williamwhitmania	OTU7503	2	1.6659558588336E-6	1.2048192771084%
d__Bacteria	k__norank_d__Bacteria	p__Verrucomicrobiota	c__Chlamydiae	o__Chlamydiales	f__Parachlamydiaceae	g__unclassified_f__Parachlamydiaceae	s__unclassified_f__Parachlamydiaceae	OTU9966	2	1.6659558588336E-6	2.4096385542169%
d__Bacteria	k__norank_d__Bacteria	p__Acidobacteriota	c__AT-s3-28	o__norank_c__AT-s3-28	f__norank_o__norank_c__AT-s3-28	g__norank_f__norank_o__norank_c__AT-s3-28	s__uncultured_bacterium_g__norank_f__norank_o__norank_c__AT-s3-28	OTU15734	54	4.4980808188506E-5	34.939759036145%
d__Bacteria	k__norank_d__Bacteria	p__Chloroflexi	c__Anaerolineae	o__RBG-13-54-9	f__norank_o__RBG-13-54-9	g__norank_f__norank_o__RBG-13-54-9	s__uncultured_Caldilineae_bacterium_g__norank_f__norank	OTU10174	60	4.9978675765007E-5	27.710843373494%
d__Bacteria	k__norank_d__Bacteria	p__Chloroflexi	c__Anaerolineae	o__Anaerolineales	f__Anaerolineaceae	g__norank_f__Anaerolineaceae	s__uncultured_Chloroflexi_bacterium_g__norank_f__Anaerolineaceae	OTU6994	11	9.1627572235846E-6	8.433734939759%
d__Bacteria	k__norank_d__Bacteria	p__Acidobacteriota	c__Thermoanaerobaculia	o__Thermoanaerobaculales	f__Thermoanaerobaculaceae	g__Subgroup_23	s__unclassified_g__Subgroup_23	OTU5119	6	4.9978675765007E-6	6.0240963855422%
d__Bacteria	k__norank_d__Bacteria	p__Planctomycetota	c__Pla3_lineage	o__norank_c__Pla3_lineage	f__norank_o__norank_c__Pla3_lineage	g__norank_f__norank_o__norank_c__Pla3_lineage	s__unclassified_g__norank_f__norank_o__norank_c__Pla3_lineage	OTU2928	6	4.9978675765007E-6	4.8192771084337%
d__Bacteria	k__norank_d__Bacteria	p__Elusimicrobiota	c__Lineage_IIc	o__norank_c__Lineage_IIc	f__norank_o__norank_c__Lineage_IIc	g__norank_f__norank_o__norank_c__Lineage_IIc	s__uncultured_bacterium_g__norank_f__norank_o__norank_c__Lineage_IIc	OTU16090	3	2.4989337882503E-6	3.6144578313253%
d__Bacteria	k__norank_d__Bacteria	p__Fibrobacterota	c__Fibrobacteria	o__Fibrobacterales	f__unclassified_o__Fibrobacterales	g__unclassified_o__Fibrobacterales	s__unclassified_o__Fibrobacterales	OTU16168	1	8.3297792941678E-7	1.2048192771084%
d__Bacteria	k__norank_d__Bacteria	p__Chloroflexi	c__Dehalococcoidia	o__unclassified_c__Dehalococcoidia	f__unclassified_c__Dehalococcoidia	g__unclassified_c__Dehalococcoidia	s__unclassified_c__Dehalococcoidia	OTU4632	3	2.4989337882503E-6	3.6144578313253%
d__Bacteria	k__norank_d__Bacteria	p__Firmicutes	c__Clostridia	o__norank_c__Clostridia	f__Hungateiclostridiaceae	g__unclassified_f__Hungateiclostridiaceae	s__unclassified_f__Hungateiclostridiaceae	OTU7103	11	9.1627572235846E-6	10.843373493976%
d__Bacteria	k__norank_d__Bacteria	p__Verrucomicrobiota	c__Verrucomicrobiae	o__Methylacidiphilales	f__Methylacidiphilaceae	g__norank_f__Methylacidiphilaceae	s__unclassified_g__norank_f__Methylacidiphilaceae	OTU1869	3	2.4989337882503E-6	3.6144578313253%
d__Bacteria	k__norank_d__Bacteria	p__Acidobacteriota	c__Acidobacteriae	o__Subgroup_13	f__norank_o__Subgroup_13	g__norank_f__norank_o__Subgroup_13	s__uncultured_bacterium_g__norank_f__norank_o__Subgroup_13	OTU12467	1	8.3297792941678E-7	1.2048192771084%
d__Bacteria	k__norank_d__Bacteria	p__Myxococcota	c__Myxococcia	o__Myxococcales	f__Myxococcaceae	g__P3OB-42	s__unclassified_g__P3OB-42	OTU2990	3	2.4989337882503E-6	2.4096385542169%
d__Bacteria	k__norank_d__Bacteria	p__Patescibacteria	c__ABY1	o__Candidatus_Falkowbacteria	f__norank_o__Candidatus_Falkowbacteria	g__norank_f__norank_o__Candidatus_Falkowbacteria	s__uncultured_bacterium_g__norank_f__norank_o__Candidatus_Falkowbacteria	OTU1163	3	2.4989337882503E-6	2.4096385542169%
d__Bacteria	k__norank_d__Bacteria	p__Sumerlaeota	c__Sumerlaeia	o__Sumerlaeales	f__Sumerlaeaceae	g__Sumerlaea	s__metagenome_g__Sumerlaea	OTU15131	11	9.1627572235846E-6	10.843373493976%
d__Bacteria	k__norank_d__Bacteria	p__Cyanobacteria	c__Sericytochromatia	o__norank_c__Sericytochromatia	f__norank_o__norank_c__Sericytochromatia	g__norank_f__norank_o__norank_c__Sericytochromatia	s__unclassified_g__norank_f__norank_o__norank_c__Sericytochromatia	OTU10158	5	4.1648896470839E-6	4.8192771084337%
d__Bacteria	k__norank_d__Bacteria	p__Planctomycetota	c__BD7-11	o__norank_c__BD7-11	f__norank_o__norank_c__BD7-11	g__norank_f__norank_o__norank_c__BD7-11	s__uncultured_bacterium_g__norank_f__norank_o__norank_c__BD7-11	OTU12600	3	2.4989337882503E-6	3.6144578313253%
d__Bacteria	k__norank_d__Bacteria	p__Patescibacteria	c__WWE3	o__norank_c__WWE3	f__norank_o__norank_c__WWE3	g__norank_f__norank_o__norank_c__WWE3	s__unclassified_g__norank_f__norank_o__norank_c__WWE3	OTU5159	5	4.1648896470839E-6	6.0240963855422%
d__Bacteria	k__norank_d__Bacteria	p__Patescibacteria	c__Saccharimonadia	o__Saccharimonadales	f__norank_o__Saccharimonadales	g__norank_f__norank_o__Saccharimonadales	s__unclassified_g__norank_f__norank_o__Saccharimonadales	OTU10809	1	8.3297792941678E-7	1.2048192771084%
d__Bacteria	k__norank_d__Bacteria	p__unclassified_k__norank_d__Bacteria	c__unclassified_k__norank_d__Bacteria	o__unclassified_k__norank_d__Bacteria	f__unclassified_k__norank_d__Bacteria	g__unclassified_k__norank_d__Bacteria	s__unclassified_k__norank_d__Bacteria	OTU2977	5	4.1648896470839E-6	6.0240963855422%
d__Bacteria	k__norank_d__Bacteria	p__Firmicutes	c__Bacilli	o__Alicyclobacillales	f__Alicyclobacillaceae	g__Alicyclobacillus	s__Alicyclobacillus_pomorum	OTU8067	5	4.1648896470839E-6	6.0240963855422%
d__Bacteria	k__norank_d__Bacteria	p__Chloroflexi	c__Anaerolineae	o__MSB-5E12	f__norank_o__MSB-5E12	g__norank_f__norank_o__MSB-5E12	s__unclassified_g__norank_f__norank_o__MSB-5E12	OTU492	4	3.3319117176671E-6	4.8192771084337%
d__Bacteria	k__norank_d__Bacteria	p__Planctomycetota	c__unclassified_p__Planctomycetota	o__unclassified_p__Planctomycetota	f__unclassified_p__Planctomycetota	g__unclassified_p__Planctomycetota	s__unclassified_p__Planctomycetota	OTU15622	5	4.1648896470839E-6	6.0240963855422%
d__Bacteria	k__norank_d__Bacteria	p__Patescibacteria	c__Parcubacteria	o__norank_c__Parcubacteria	f__norank_o__norank_c__Parcubacteria	g__norank_f__norank_o__norank_c__Parcubacteria	s__unclassified_g__norank_f__norank_o__norank_c__Parcubacteria	OTU913	1	8.3297792941678E-7	1.2048192771084%
d__Bacteria	k__norank_d__Bacteria	p__Latescibacterota	c__norank_p__Latescibacterota	o__norank_c__norank_p__Latescibacterota	f__norank_o__norank_c__norank_p__Latescibacterota	g__norank_f__norank_o__norank_c__norank_p__Latescibacterota	s__uncultured_soil_bacterium_PBS-III-30	OTU14176	6	4.9978675765007E-6	4.8192771084337%
d__Bacteria	k__norank_d__Bacteria	p__Chloroflexi	c__Dehalococcoidia	o__unclassified_c__Dehalococcoidia	f__unclassified_c__Dehalococcoidia	g__unclassified_c__Dehalococcoidia	s__unclassified_c__Dehalococcoidia	OTU11725	10	8.3297792941678E-6	6.0240963855422%
d__Bacteria	k__norank_d__Bacteria	p__Bdellovibrionota	c__Oligoflexia	o__Oligoflexales	f__norank_o__Oligoflexales	g__Oligoflexus	s__uncultured_bacterium_g__Oligoflexus	OTU14613	1	8.3297792941678E-7	1.2048192771084%
d__Bacteria	k__norank_d__Bacteria	p__Actinobacteriota	c__Thermoleophilia	o__Solirubrobacterales	f__67-14	g__norank_f__67-14	s__metagenome_g__norank_f__67-14	OTU12404	381	0.00031736459110779	72.289156626506%
d__Bacteria	k__norank_d__Bacteria	p__Bacteroidota	c__Bacteroidia	o__Bacteroidales	f__Rs-E47_termite_group	g__GWE2-42-42	s__unclassified_g__GWE2-42-42	OTU11341	1	8.3297792941678E-7	1.2048192771084%
d__Bacteria	k__norank_d__Bacteria	p__NB1-j	c__norank_p__NB1-j	o__norank_c__norank_p__NB1-j	f__norank_o__norank_c__norank_p__NB1-j	g__norank_f__norank_o__norank_c__norank_p__NB1-j	s__uncultured_proteobacterium_g__norank_f__norank	OTU3492	108	8.9961616377012E-5	45.78313253012%
d__Bacteria	k__norank_d__Bacteria	p__Bacteroidota	c__Bacteroidia	o__Chitinophagales	f__Chitinophagaceae	g__Sediminibacterium	s__metagenome_g__Sediminibacterium	OTU3851	779	0.00064888980701567	66.265060240964%
d__Bacteria	k__norank_d__Bacteria	p__SAR324_cladeMarine_group_B	c__norank_p__SAR324_cladeMarine_group_B	o__norank_c__norank_p__SAR324_cladeMarine_group_B	f__norank_o__norank_c__norank_p__SAR324_cladeMarine_group_B	g__norank_f__norank_o__norank_c__norank_p__SAR324_cladeMarine_group_B	s__uncultured_soil_bacterium_g__norank_f__norank_o__norank_c__norank_p__SAR324_cladeMarine_group_B	OTU5691	20	1.6659558588336E-5	21.686746987952%
d__Bacteria	k__norank_d__Bacteria	p__Armatimonadota	c__norank_p__Armatimonadota	o__norank_c__norank_p__Armatimonadota	f__norank_o__norank_c__norank_p__Armatimonadota	g__norank_f__norank_o__norank_c__norank_p__Armatimonadota	s__uncultured_bacterium_SJA-176	OTU12506	9	7.496801364751E-6	9.6385542168675%
d__Bacteria	k__norank_d__Bacteria	p__Cyanobacteria	c__Vampirivibrionia	o__Gastranaerophilales	f__norank_o__Gastranaerophilales	g__norank_f__norank_o__Gastranaerophilales	s__unclassified_g__norank_f__norank_o__Gastranaerophilales	OTU1371	1	8.3297792941678E-7	1.2048192771084%
d__Bacteria	k__norank_d__Bacteria	p__Cyanobacteria	c__Vampirivibrionia	o__Gastranaerophilales	f__norank_o__Gastranaerophilales	g__norank_f__norank_o__Gastranaerophilales	s__Candidatus_Melainabacteria_bacterium_RIFOXYA2_FULL_32_9	OTU9863	3	2.4989337882503E-6	3.6144578313253%
d__Bacteria	k__norank_d__Bacteria	p__Spirochaetota	c__Spirochaetia	o__Spirochaetales	f__Spirochaetaceae	g__GWE2-31-10	s__unclassified_g__GWE2-31-10	OTU9219	1	8.3297792941678E-7	1.2048192771084%
d__Bacteria	k__norank_d__Bacteria	p__Actinobacteriota	c__Actinobacteria	o__Catenulisporales	f__Catenulisporaceae	g__Catenulispora	s__unclassified_g__Catenulispora	OTU16932	99	8.2464815012261E-5	19.277108433735%
d__Bacteria	k__norank_d__Bacteria	p__Actinobacteriota	c__Thermoleophilia	o__Solirubrobacterales	f__unclassified_o__Solirubrobacterales	g__unclassified_o__Solirubrobacterales	s__unclassified_o__Solirubrobacterales	OTU17502	3	2.4989337882503E-6	3.6144578313253%
d__Bacteria	k__norank_d__Bacteria	p__Bdellovibrionota	c__Bdellovibrionia	o__Bdellovibrionales	f__Bdellovibrionaceae	g__Bdellovibrio	s__uncultured_bacterium_g__Bdellovibrio	OTU4520	2	1.6659558588336E-6	2.4096385542169%
d__Bacteria	k__norank_d__Bacteria	p__Proteobacteria	c__Gammaproteobacteria	o__Burkholderiales	f__Nitrosomonadaceae	g__IS-44	s__uncultured_bacterium_g__IS-44	OTU2973	169	0.00014077327007144	45.78313253012%
d__Bacteria	k__norank_d__Bacteria	p__Proteobacteria	c__Gammaproteobacteria	o__Burkholderiales	f__Neisseriaceae	g__norank_f__Neisseriaceae	s__unclassified_g__norank_f__Neisseriaceae	OTU8925	2	1.6659558588336E-6	2.4096385542169%
d__Bacteria	k__norank_d__Bacteria	p__Verrucomicrobiota	c__Kiritimatiellae	o__WCHB1-41	f__norank_o__WCHB1-41	g__norank_f__norank_o__WCHB1-41	s__unclassified_g__norank_f__norank_o__WCHB1-41	OTU7635	3	2.4989337882503E-6	3.6144578313253%
d__Bacteria	k__norank_d__Bacteria	p__Myxococcota	c__Polyangia	o__Haliangiales	f__Haliangiaceae	g__Haliangium	s__unclassified_g__Haliangium	OTU15422	13	1.0828713082418E-5	12.048192771084%
d__Bacteria	k__norank_d__Bacteria	p__Myxococcota	c__Myxococcia	o__Myxococcales	f__Myxococcaceae	g__P3OB-42	s__unclassified_g__P3OB-42	OTU902	6	4.9978675765007E-6	7.2289156626506%
d__Bacteria	k__norank_d__Bacteria	p__Verrucomicrobiota	c__Omnitrophia	o__Omnitrophales	f__Omnitrophaceae	g__Candidatus_Omnitrophus	s__unclassified_g__Candidatus_Omnitrophus	OTU16787	17	1.4160624800085E-5	13.253012048193%
d__Bacteria	k__norank_d__Bacteria	p__Chloroflexi	c__Dehalococcoidia	o__unclassified_c__Dehalococcoidia	f__unclassified_c__Dehalococcoidia	g__unclassified_c__Dehalococcoidia	s__unclassified_c__Dehalococcoidia	OTU1856	20	1.6659558588336E-5	12.048192771084%
d__Bacteria	k__norank_d__Bacteria	p__unclassified_k__norank_d__Bacteria	c__unclassified_k__norank_d__Bacteria	o__unclassified_k__norank_d__Bacteria	f__unclassified_k__norank_d__Bacteria	g__unclassified_k__norank_d__Bacteria	s__unclassified_k__norank_d__Bacteria	OTU12203	3	2.4989337882503E-6	1.2048192771084%
d__Bacteria	k__norank_d__Bacteria	p__NKB15	c__norank_p__NKB15	o__norank_c__norank_p__NKB15	f__norank_o__norank_c__norank_p__NKB15	g__norank_f__norank_o__norank_c__norank_p__NKB15	s__uncultured_organism_g__norank_f__norank_o__norank_c__norank_p__NKB15	OTU16775	12	9.9957351530014E-6	13.253012048193%
d__Bacteria	k__norank_d__Bacteria	p__Actinobacteriota	c__Acidimicrobiia	o__IMCC26256	f__norank_o__IMCC26256	g__norank_f__norank_o__IMCC26256	s__uncultured_bacterium_g__norank_f__norank_o__IMCC26256	OTU1932	29	2.4156359953087E-5	21.686746987952%
d__Bacteria	k__norank_d__Bacteria	p__Gemmatimonadota	c__Gemmatimonadetes	o__Gemmatimonadales	f__Gemmatimonadaceae	g__norank_f__Gemmatimonadaceae	s__unclassified_g__norank_f__Gemmatimonadaceae	OTU14388	3	2.4989337882503E-6	3.6144578313253%
d__Bacteria	k__norank_d__Bacteria	p__Planctomycetota	c__vadinHA49	o__norank_c__vadinHA49	f__norank_o__norank_c__vadinHA49	g__norank_f__norank_o__norank_c__vadinHA49	s__uncultured_soil_bacterium_g__norank_f__norank_o__norank_c__vadinHA49	OTU16990	3	2.4989337882503E-6	3.6144578313253%
d__Bacteria	k__norank_d__Bacteria	p__Chloroflexi	c__Anaerolineae	o__SBR1031	f__norank_o__SBR1031	g__norank_f__norank_o__SBR1031	s__unclassified_g__norank_f__norank_o__SBR1031	OTU7063	156	0.00012994455698902	38.55421686747%
d__Bacteria	k__norank_d__Bacteria	p__Chloroflexi	c__Anaerolineae	o__ADurb.Bin180	f__norank_o__ADurb.Bin180	g__norank_f__norank_o__ADurb.Bin180	s__uncultured_bacterium_g__norank_f__norank_o__ADurb.Bin180	OTU10995	20	1.6659558588336E-5	9.6385542168675%
d__Bacteria	k__norank_d__Bacteria	p__Acidobacteriota	c__Subgroup_22	o__norank_c__Subgroup_22	f__norank_o__norank_c__Subgroup_22	g__norank_f__norank_o__norank_c__Subgroup_22	s__uncultured_organism_g__norank_f__norank_o__norank_c__Subgroup_22	OTU773	12	9.9957351530014E-6	12.048192771084%
d__Bacteria	k__norank_d__Bacteria	p__Fibrobacterota	c__Fibrobacteria	o__Fibrobacterales	f__Fibrobacteraceae	g__possible_genus_04	s__uncultured_bacterium_g__possible_genus_04	OTU5101	1	8.3297792941678E-7	1.2048192771084%
d__Bacteria	k__norank_d__Bacteria	p__Chloroflexi	c__Dehalococcoidia	o__Sh765B-AG-111	f__norank_o__Sh765B-AG-111	g__norank_f__norank_o__Sh765B-AG-111	s__uncultured_bacterium_g__norank_f__norank_o__Sh765B-AG-111	OTU11594	2	1.6659558588336E-6	2.4096385542169%
d__Bacteria	k__norank_d__Bacteria	p__Bacteroidota	c__Bacteroidia	o__Bacteroidales	f__Prolixibacteraceae	g__unclassified_f__Prolixibacteraceae	s__unclassified_f__Prolixibacteraceae	OTU11484	10	8.3297792941678E-6	8.433734939759%
d__Bacteria	k__norank_d__Bacteria	p__Chloroflexi	c__Anaerolineae	o__SBR1031	f__A4b	g__norank_f__A4b	s__uncultured_bacterium_g__norank_f__A4b	OTU1837	9	7.496801364751E-6	10.843373493976%
d__Bacteria	k__norank_d__Bacteria	p__Proteobacteria	c__Alphaproteobacteria	o__Rhodospirillales	f__norank_o__Rhodospirillales	g__norank_f__norank_o__Rhodospirillales	s__unclassified_g__norank_f__norank_o__Rhodospirillales	OTU7909	2	1.6659558588336E-6	2.4096385542169%
d__Bacteria	k__norank_d__Bacteria	p__Spirochaetota	c__Leptospirae	o__Leptospirales	f__Leptospiraceae	g__RBG-16-49-21	s__unclassified_g__RBG-16-49-21	OTU14997	6	4.9978675765007E-6	6.0240963855422%
d__Bacteria	k__norank_d__Bacteria	p__Chloroflexi	c__Dehalococcoidia	o__unclassified_c__Dehalococcoidia	f__unclassified_c__Dehalococcoidia	g__unclassified_c__Dehalococcoidia	s__unclassified_c__Dehalococcoidia	OTU10964	3	2.4989337882503E-6	3.6144578313253%
d__Bacteria	k__norank_d__Bacteria	p__Planctomycetota	c__Planctomycetes	o__Isosphaerales	f__Isosphaeraceae	g__norank_f__Isosphaeraceae	s__unclassified_g__norank_f__Isosphaeraceae	OTU3463	4	3.3319117176671E-6	3.6144578313253%
d__Bacteria	k__norank_d__Bacteria	p__Bacteroidota	c__Bacteroidia	o__Chitinophagales	f__Chitinophagaceae	g__Ferruginibacter	s__unclassified_g__Ferruginibacter	OTU6623	3	2.4989337882503E-6	3.6144578313253%
d__Bacteria	k__norank_d__Bacteria	p__Acidobacteriota	c__Vicinamibacteria	o__Subgroup_17	f__norank_o__Subgroup_17	g__norank_f__norank_o__Subgroup_17	s__unclassified_g__norank_f__norank_o__Subgroup_17	OTU13172	9	7.496801364751E-6	8.433734939759%
d__Bacteria	k__norank_d__Bacteria	p__Proteobacteria	c__Gammaproteobacteria	o__Coxiellales	f__Coxiellaceae	g__Coxiella	s__unclassified_g__Coxiella	OTU16137	3	2.4989337882503E-6	3.6144578313253%
d__Bacteria	k__norank_d__Bacteria	p__unclassified_k__norank_d__Bacteria	c__unclassified_k__norank_d__Bacteria	o__unclassified_k__norank_d__Bacteria	f__unclassified_k__norank_d__Bacteria	g__unclassified_k__norank_d__Bacteria	s__unclassified_k__norank_d__Bacteria	OTU10048	39	3.2486139247255E-5	26.506024096386%
d__Bacteria	k__norank_d__Bacteria	p__Verrucomicrobiota	c__Kiritimatiellae	o__WCHB1-41	f__norank_o__WCHB1-41	g__norank_f__norank_o__WCHB1-41	s__uncultured_Verrucomicrobia_bacterium_g__norank_f__norank_o__WCHB1-41	OTU16079	2	1.6659558588336E-6	2.4096385542169%
d__Bacteria	k__norank_d__Bacteria	p__TA06	c__norank_p__TA06	o__norank_c__norank_p__TA06	f__norank_o__norank_c__norank_p__TA06	g__norank_f__norank_o__norank_c__norank_p__TA06	s__unclassified_g__norank_f__norank_o__norank_c__norank_p__TA06	OTU6149	59	4.914569783559E-5	16.867469879518%
d__Bacteria	k__norank_d__Bacteria	p__Verrucomicrobiota	c__Verrucomicrobiae	o__Pedosphaerales	f__Pedosphaeraceae	g__DEV008	s__uncultured_soil_bacterium_g__DEV008	OTU7011	4	3.3319117176671E-6	4.8192771084337%
d__Bacteria	k__norank_d__Bacteria	p__Actinobacteriota	c__Actinobacteria	o__Propionibacteriales	f__Propionibacteriaceae	g__Micropruina	s__unclassified_g__Micropruina	OTU3811	1	8.3297792941678E-7	1.2048192771084%
d__Bacteria	k__norank_d__Bacteria	p__Latescibacterota	c__norank_p__Latescibacterota	o__norank_c__norank_p__Latescibacterota	f__norank_o__norank_c__norank_p__Latescibacterota	g__norank_f__norank_o__norank_c__norank_p__Latescibacterota	s__uncultured_Latescibacteria_bacterium_g__norank_f__norank	OTU12890	16	1.3327646870669E-5	14.457831325301%
d__Bacteria	k__norank_d__Bacteria	p__Verrucomicrobiota	c__Verrucomicrobiae	o__Pedosphaerales	f__Pedosphaeraceae	g__Oikopleura	s__metagenome_g__Oikopleura	OTU4928	4	3.3319117176671E-6	4.8192771084337%
d__Bacteria	k__norank_d__Bacteria	p__Desulfobacterota	c__Desulfobacteria	o__Desulfobacterales	f__Desulfosarcinaceae	g__Desulfatitalea	s__uncultured_bacterium_g__Desulfatitalea	OTU439	2	1.6659558588336E-6	2.4096385542169%
d__Bacteria	k__norank_d__Bacteria	p__Verrucomicrobiota	c__Kiritimatiellae	o__WCHB1-41	f__norank_o__WCHB1-41	g__norank_f__norank_o__WCHB1-41	s__unclassified_g__norank_f__norank_o__WCHB1-41	OTU9262	20	1.6659558588336E-5	13.253012048193%
d__Bacteria	k__norank_d__Bacteria	p__Bacteroidota	c__Bacteroidia	o__Chitinophagales	f__Chitinophagaceae	g__norank_f__Chitinophagaceae	s__unclassified_g__norank_f__Chitinophagaceae	OTU9083	5	4.1648896470839E-6	2.4096385542169%
d__Bacteria	k__norank_d__Bacteria	p__Myxococcota	c__bacteriap25	o__norank_c__bacteriap25	f__norank_o__norank_c__bacteriap25	g__norank_f__norank_o__norank_c__bacteriap25	s__uncultured_Geobacter_sp._g__norank_f__norank_o__norank	OTU9177	11	9.1627572235846E-6	12.048192771084%
d__Bacteria	k__norank_d__Bacteria	p__Chloroflexi	c__Anaerolineae	o__Anaerolineales	f__Anaerolineaceae	g__norank_f__Anaerolineaceae	s__unclassified_g__norank_f__Anaerolineaceae	OTU1480	32	2.6655293741337E-5	22.89156626506%
d__Bacteria	k__norank_d__Bacteria	p__Acidobacteriota	c__Holophagae	o__Subgroup_7	f__norank_o__Subgroup_7	g__norank_f__norank_o__Subgroup_7	s__unclassified_g__norank_f__norank_o__Subgroup_7	OTU9710	5	4.1648896470839E-6	6.0240963855422%
d__Bacteria	k__norank_d__Bacteria	p__Proteobacteria	c__Gammaproteobacteria	o__Legionellales	f__Legionellaceae	g__Legionella	s__uncultured_bacterium_g__Legionella	OTU17556	8	6.6638234353343E-6	8.433734939759%
d__Bacteria	k__norank_d__Bacteria	p__Myxococcota	c__Polyangia	o__Haliangiales	f__Haliangiaceae	g__Haliangium	s__uncultured_bacterium_g__Haliangium	OTU4881	11	9.1627572235846E-6	10.843373493976%
d__Bacteria	k__norank_d__Bacteria	p__Firmicutes	c__Clostridia	o__Clostridiales	f__Clostridiaceae	g__Clostridium_sensu_stricto_12	s__unclassified_g__Clostridium_sensu_stricto_12	OTU805	38	3.1653161317838E-5	22.89156626506%
d__Bacteria	k__norank_d__Bacteria	p__Elusimicrobiota	c__Endomicrobia	o__Endomicrobiales	f__Endomicrobiaceae	g__Endomicrobium	s__unclassified_g__Endomicrobium	OTU9938	1	8.3297792941678E-7	1.2048192771084%
d__Bacteria	k__norank_d__Bacteria	p__Actinobacteriota	c__Coriobacteriia	o__OPB41	f__norank_o__OPB41	g__norank_f__norank_o__OPB41	s__uncultured_bacterium_g__norank_f__norank_o__OPB41	OTU7445	47	3.9149962682589E-5	30.120481927711%
d__Bacteria	k__norank_d__Bacteria	p__Proteobacteria	c__Gammaproteobacteria	o__unclassified_c__Gammaproteobacteria	f__unclassified_c__Gammaproteobacteria	g__unclassified_c__Gammaproteobacteria	s__unclassified_c__Gammaproteobacteria	OTU383	52	4.3314852329673E-5	30.120481927711%
d__Bacteria	k__norank_d__Bacteria	p__Spirochaetota	c__Spirochaetia	o__Spirochaetales	f__Spirochaetaceae	g__Spirochaeta	s__uncultured_Spirochaetes_bacterium_g__Spirochaeta	OTU5884	351	0.00029237525322529	40.963855421687%
d__Bacteria	k__norank_d__Bacteria	p__Proteobacteria	c__Alphaproteobacteria	o__Elsterales	f__Elsteraceae	g__Aliidongia	s__uncultured_bacterium_g__Aliidongia	OTU8952	1	8.3297792941678E-7	1.2048192771084%
d__Bacteria	k__norank_d__Bacteria	p__Cyanobacteria	c__Cyanobacteriia	o__Oxyphotobacteria_Incertae_Sedis	f__unclassified_o__Oxyphotobacteria_Incertae_Sedis	g__unclassified_o__Oxyphotobacteria_Incertae_Sedis	s__unclassified_o__Oxyphotobacteria_Incertae_Sedis	OTU11169	2	1.6659558588336E-6	2.4096385542169%
d__Bacteria	k__norank_d__Bacteria	p__Myxococcota	c__Polyangia	o__Polyangiales	f__Sandaracinaceae	g__norank_f__Sandaracinaceae	s__unclassified_g__norank_f__Sandaracinaceae	OTU10284	3	2.4989337882503E-6	3.6144578313253%
d__Bacteria	k__norank_d__Bacteria	p__Chloroflexi	c__Anaerolineae	o__Ardenticatenales	f__norank_o__Ardenticatenales	g__norank_f__norank_o__Ardenticatenales	s__unclassified_g__norank_f__norank_o__Ardenticatenales	OTU1537	1	8.3297792941678E-7	1.2048192771084%
d__Bacteria	k__norank_d__Bacteria	p__Chloroflexi	c__Anaerolineae	o__SBR1031	f__A4b	g__norank_f__A4b	s__unclassified_g__norank_f__A4b	OTU2807	7	5.8308455059175E-6	4.8192771084337%
d__Bacteria	k__norank_d__Bacteria	p__Nitrospirota	c__Thermodesulfovibrionia	o__norank_c__Thermodesulfovibrionia	f__norank_o__norank_c__Thermodesulfovibrionia	g__norank_f__norank_o__norank_c__Thermodesulfovibrionia	s__unclassified_g__norank_f__norank_o__norank_c__Thermodesulfovibrionia	OTU13217	5	4.1648896470839E-6	3.6144578313253%
d__Bacteria	k__norank_d__Bacteria	p__Proteobacteria	c__Gammaproteobacteria	o__Methylococcales	f__Methylococcaceae	g__unclassified_f__Methylococcaceae	s__unclassified_f__Methylococcaceae	OTU4192	14	1.1661691011835E-5	9.6385542168675%
d__Bacteria	k__norank_d__Bacteria	p__MBNT15	c__norank_p__MBNT15	o__norank_c__norank_p__MBNT15	f__norank_o__norank_c__norank_p__MBNT15	g__norank_f__norank_o__norank_c__norank_p__MBNT15	s__unclassified_g__norank_f__norank_o__norank_c__norank_p__MBNT15	OTU3712	204	0.00016992749760102	61.44578313253%
d__Bacteria	k__norank_d__Bacteria	p__Verrucomicrobiota	c__Verrucomicrobiae	o__Verrucomicrobiales	f__Verrucomicrobiaceae	g__Verrucomicrobium	s__unclassified_g__Verrucomicrobium	OTU16286	2	1.6659558588336E-6	2.4096385542169%
d__Bacteria	k__norank_d__Bacteria	p__Chloroflexi	c__JG30-KF-CM66	o__norank_c__JG30-KF-CM66	f__norank_o__norank_c__JG30-KF-CM66	g__norank_f__norank_o__norank_c__JG30-KF-CM66	s__unclassified_g__norank_f__norank_o__norank_c__JG30-KF-CM66	OTU6254	248	0.00020657852649536	59.036144578313%
d__Bacteria	k__norank_d__Bacteria	p__Bdellovibrionota	c__Oligoflexia	o__0319-6G20	f__norank_o__0319-6G20	g__norank_f__norank_o__0319-6G20	s__unclassified_g__norank_f__norank_o__0319-6G20	OTU14859	19	1.5826580658919E-5	15.66265060241%
d__Bacteria	k__norank_d__Bacteria	p__Proteobacteria	c__Gammaproteobacteria	o__Burkholderiales	f__SC-I-84	g__norank_f__SC-I-84	s__uncultured_bacterium_g__norank_f__SC-I-84	OTU12426	707	0.00058891539609766	68.674698795181%
d__Bacteria	k__norank_d__Bacteria	p__Bacteroidota	c__Bacteroidia	o__unclassified_c__Bacteroidia	f__unclassified_c__Bacteroidia	g__unclassified_c__Bacteroidia	s__unclassified_c__Bacteroidia	OTU9791	1	8.3297792941678E-7	1.2048192771084%
d__Bacteria	k__norank_d__Bacteria	p__Dependentiae	c__Babeliae	o__Babeliales	f__norank_o__Babeliales	g__norank_f__norank_o__Babeliales	s__uncultured_bacterium_g__norank_f__norank_o__Babeliales	OTU17599	13	1.0828713082418E-5	8.433734939759%
d__Bacteria	k__norank_d__Bacteria	p__Dependentiae	c__Babeliae	o__Babeliales	f__unclassified_o__Babeliales	g__unclassified_o__Babeliales	s__unclassified_o__Babeliales	OTU604	1	8.3297792941678E-7	1.2048192771084%
d__Bacteria	k__norank_d__Bacteria	p__TA06	c__norank_p__TA06	o__norank_c__norank_p__TA06	f__norank_o__norank_c__norank_p__TA06	g__norank_f__norank_o__norank_c__norank_p__TA06	s__uncultured_bacterium_g__norank_f__norank_o__norank_c__norank_p__TA06	OTU16247	16	1.3327646870669E-5	8.433734939759%
d__Bacteria	k__norank_d__Bacteria	p__Bacteroidota	c__Bacteroidia	o__Sphingobacteriales	f__env.OPS_17	g__norank_f__env.OPS_17	s__metagenome_g__norank_f__env.OPS_17	OTU3079	23	1.9158492376586E-5	13.253012048193%
d__Bacteria	k__norank_d__Bacteria	p__Bacteroidota	c__Bacteroidia	o__Chitinophagales	f__Chitinophagaceae	g__Dinghuibacter	s__uncultured_bacterium_g__Dinghuibacter	OTU9213	51	4.2481874400256E-5	30.120481927711%
d__Bacteria	k__norank_d__Bacteria	p__Chloroflexi	c__Anaerolineae	o__SBR1031	f__A4b	g__norank_f__A4b	s__uncultured_bacterium_g__norank_f__A4b	OTU14263	33	2.7488271670754E-5	19.277108433735%
d__Bacteria	k__norank_d__Bacteria	p__Cyanobacteria	c__Cyanobacteriia	o__Oxyphotobacteria_Incertae_Sedis	f__unclassified_o__Oxyphotobacteria_Incertae_Sedis	g__norank_f__unclassified_o__Oxyphotobacteria_Incertae_Sedis	s__uncultured_bacterium_g__norank_f__unclassified_o__Oxyphotobacteria_Incertae_Sedis	OTU7934	239	0.00019908172513061	50.602409638554%
d__Bacteria	k__norank_d__Bacteria	p__unclassified_k__norank_d__Bacteria	c__unclassified_k__norank_d__Bacteria	o__unclassified_k__norank_d__Bacteria	f__unclassified_k__norank_d__Bacteria	g__unclassified_k__norank_d__Bacteria	s__unclassified_k__norank_d__Bacteria	OTU11055	2	1.6659558588336E-6	1.2048192771084%
d__Bacteria	k__norank_d__Bacteria	p__Zixibacteria	c__norank_p__Zixibacteria	o__norank_c__norank_p__Zixibacteria	f__norank_o__norank_c__norank_p__Zixibacteria	g__norank_f__norank_o__norank_c__norank_p__Zixibacteria	s__uncultured_bacterium_g__norank_f__norank_o__norank_c__norank_p__Zixibacteria	OTU16713	7	5.8308455059175E-6	8.433734939759%
d__Bacteria	k__norank_d__Bacteria	p__Planctomycetota	c__Phycisphaerae	o__Phycisphaerales	f__Phycisphaeraceae	g__SM1A02	s__uncultured_prokaryote_g__SM1A02	OTU2506	21	1.7492536517752E-5	18.072289156627%
d__Bacteria	k__norank_d__Bacteria	p__Myxococcota	c__Myxococcia	o__Myxococcales	f__Myxococcaceae	g__unclassified_f__Myxococcaceae	s__unclassified_f__Myxococcaceae	OTU13975	137	0.0001141179763301	28.915662650602%
d__Bacteria	k__norank_d__Bacteria	p__Cyanobacteria	c__Cyanobacteriia	o__Cyanobacteriales	f__Chroococcidiopsaceae	g__Aliterella	s__uncultured_bacterium_g__Aliterella	OTU8755	5	4.1648896470839E-6	2.4096385542169%
d__Bacteria	k__norank_d__Bacteria	p__Cyanobacteria	c__Sericytochromatia	o__norank_c__Sericytochromatia	f__norank_o__norank_c__Sericytochromatia	g__norank_f__norank_o__norank_c__Sericytochromatia	s__unclassified_g__norank_f__norank_o__norank_c__Sericytochromatia	OTU4348	1	8.3297792941678E-7	1.2048192771084%
d__Bacteria	k__norank_d__Bacteria	p__Chloroflexi	c__SL56_marine_group	o__norank_c__SL56_marine_group	f__norank_o__norank_c__SL56_marine_group	g__norank_f__norank_o__norank_c__SL56_marine_group	s__uncultured_bacterium_g__norank_f__norank_o__norank_c__SL56_marine_group	OTU14648	1091	0.00090877892099371	44.578313253012%
d__Bacteria	k__norank_d__Bacteria	p__Verrucomicrobiota	c__Kiritimatiellae	o__WCHB1-41	f__norank_o__WCHB1-41	g__norank_f__norank_o__WCHB1-41	s__uncultured_verrucomicrobium_DEV055	OTU3510	3	2.4989337882503E-6	3.6144578313253%
d__Bacteria	k__norank_d__Bacteria	p__Sumerlaeota	c__Sumerlaeia	o__norank_c__Sumerlaeia	f__norank_o__norank_c__Sumerlaeia	g__norank_f__norank_o__norank_c__Sumerlaeia	s__uncultured_delta_proteobacterium_g__norank_f__norank_o__norank_c__Sumerlaeia	OTU16719	12	9.9957351530014E-6	14.457831325301%
d__Bacteria	k__norank_d__Bacteria	p__Bacteroidota	c__Bacteroidia	o__unclassified_c__Bacteroidia	f__unclassified_c__Bacteroidia	g__unclassified_c__Bacteroidia	s__unclassified_c__Bacteroidia	OTU7459	1	8.3297792941678E-7	1.2048192771084%
d__Bacteria	k__norank_d__Bacteria	p__Patescibacteria	c__ABY1	o__unclassified_c__ABY1	f__unclassified_c__ABY1	g__unclassified_c__ABY1	s__unclassified_c__ABY1	OTU4649	2	1.6659558588336E-6	2.4096385542169%
d__Bacteria	k__norank_d__Bacteria	p__Verrucomicrobiota	c__Kiritimatiellae	o__WCHB1-41	f__norank_o__WCHB1-41	g__norank_f__norank_o__WCHB1-41	s__unclassified_g__norank_f__norank_o__WCHB1-41	OTU1132	4	3.3319117176671E-6	4.8192771084337%
d__Bacteria	k__norank_d__Bacteria	p__unclassified_k__norank_d__Bacteria	c__unclassified_k__norank_d__Bacteria	o__unclassified_k__norank_d__Bacteria	f__unclassified_k__norank_d__Bacteria	g__unclassified_k__norank_d__Bacteria	s__unclassified_k__norank_d__Bacteria	OTU17044	5	4.1648896470839E-6	6.0240963855422%
d__Bacteria	k__norank_d__Bacteria	p__Bdellovibrionota	c__Oligoflexia	o__0319-6G20	f__norank_o__0319-6G20	g__norank_f__norank_o__0319-6G20	s__unclassified_g__norank_f__norank_o__0319-6G20	OTU6636	5	4.1648896470839E-6	4.8192771084337%
d__Bacteria	k__norank_d__Bacteria	p__TA06	c__norank_p__TA06	o__norank_c__norank_p__TA06	f__norank_o__norank_c__norank_p__TA06	g__norank_f__norank_o__norank_c__norank_p__TA06	s__uncultured_bacterium_g__norank_f__norank_o__norank_c__norank_p__TA06	OTU16797	11	9.1627572235846E-6	9.6385542168675%
d__Bacteria	k__norank_d__Bacteria	p__Bacteroidota	c__Bacteroidia	o__Cytophagales	f__Spirosomaceae	g__Runella	s__Runella_slithyformis	OTU1888	1	8.3297792941678E-7	1.2048192771084%
d__Bacteria	k__norank_d__Bacteria	p__Acidobacteriota	c__Holophagae	o__Holophagales	f__Holophagaceae	g__norank_f__Holophagaceae	s__uncultured_Acidobacteriaceae_bacterium_g__norank_f__Holophagaceae	OTU6601	39	3.2486139247255E-5	20.481927710843%
d__Bacteria	k__norank_d__Bacteria	p__Verrucomicrobiota	c__Kiritimatiellae	o__WCHB1-41	f__norank_o__WCHB1-41	g__norank_f__norank_o__WCHB1-41	s__uncultured_soil_bacterium_g__norank	OTU8288	3	2.4989337882503E-6	3.6144578313253%
d__Bacteria	k__norank_d__Bacteria	p__Myxococcota	c__Polyangia	o__Haliangiales	f__Haliangiaceae	g__Haliangium	s__unclassified_g__Haliangium	OTU4259	6	4.9978675765007E-6	6.0240963855422%
d__Bacteria	k__norank_d__Bacteria	p__Sumerlaeota	c__Sumerlaeia	o__norank_c__Sumerlaeia	f__norank_o__norank_c__Sumerlaeia	g__norank_f__norank_o__norank_c__Sumerlaeia	s__uncultured_delta_proteobacterium_g__norank_f__norank_o__norank_c__Sumerlaeia	OTU17029	9	7.496801364751E-6	9.6385542168675%
d__Bacteria	k__norank_d__Bacteria	p__Acidobacteriota	c__Acidobacteriae	o__Acidobacteriales	f__Koribacteraceae	g__Candidatus_Koribacter	s__uncultured_bacterium_g__Candidatus_Koribacter	OTU14434	76	6.3306322635675E-5	31.325301204819%
d__Bacteria	k__norank_d__Bacteria	p__Verrucomicrobiota	c__Verrucomicrobiae	o__Pedosphaerales	f__Pedosphaeraceae	g__DEV008	s__uncultured_bacterium_g__DEV008	OTU17069	2	1.6659558588336E-6	1.2048192771084%
d__Bacteria	k__norank_d__Bacteria	p__Proteobacteria	c__Alphaproteobacteria	o__Caulobacterales	f__Hyphomonadaceae	g__SWB02	s__uncultured_bacterium_g__SWB02	OTU7958	90	7.496801364751E-5	43.373493975904%
d__Bacteria	k__norank_d__Bacteria	p__Zixibacteria	c__norank_p__Zixibacteria	o__norank_c__norank_p__Zixibacteria	f__norank_o__norank_c__norank_p__Zixibacteria	g__norank_f__norank_o__norank_c__norank_p__Zixibacteria	s__uncultured_bacterium_g__norank_f__norank_o__norank_c__norank_p__Zixibacteria	OTU12486	7	5.8308455059175E-6	4.8192771084337%
d__Bacteria	k__norank_d__Bacteria	p__Bacteroidota	c__Bacteroidia	o__Chitinophagales	f__Chitinophagaceae	g__Aurantisolimonas	s__uncultured_bacterium_g__Aurantisolimonas	OTU11954	6	4.9978675765007E-6	7.2289156626506%
d__Bacteria	k__norank_d__Bacteria	p__Fibrobacterota	c__Fibrobacteria	o__Fibrobacterales	f__B122	g__norank_f__B122	s__uncultured_bacterium_g__norank_f__B122	OTU9334	1	8.3297792941678E-7	1.2048192771084%
d__Bacteria	k__norank_d__Bacteria	p__Proteobacteria	c__Gammaproteobacteria	o__Burkholderiales	f__Sutterellaceae	g__norank_f__Sutterellaceae	s__uncultured_beta_proteobacterium_g__norank_f__Sutterellaceae	OTU11816	2	1.6659558588336E-6	2.4096385542169%
d__Bacteria	k__norank_d__Bacteria	p__unclassified_k__norank_d__Bacteria	c__unclassified_k__norank_d__Bacteria	o__unclassified_k__norank_d__Bacteria	f__unclassified_k__norank_d__Bacteria	g__unclassified_k__norank_d__Bacteria	s__unclassified_k__norank_d__Bacteria	OTU6265	34	2.8321249600171E-5	19.277108433735%
d__Bacteria	k__norank_d__Bacteria	p__Spirochaetota	c__Spirochaetia	o__Spirochaetales	f__Spirochaetaceae	g__M2PT2-76_termite_group	s__uncultured_bacterium_g__M2PT2-76_termite_group	OTU9117	3	2.4989337882503E-6	2.4096385542169%
d__Bacteria	k__norank_d__Bacteria	p__unclassified_k__norank_d__Bacteria	c__unclassified_k__norank_d__Bacteria	o__unclassified_k__norank_d__Bacteria	f__unclassified_k__norank_d__Bacteria	g__unclassified_k__norank_d__Bacteria	s__unclassified_k__norank_d__Bacteria	OTU6267	8	6.6638234353343E-6	7.2289156626506%
d__Bacteria	k__norank_d__Bacteria	p__Verrucomicrobiota	c__Kiritimatiellae	o__WCHB1-41	f__norank_o__WCHB1-41	g__norank_f__norank_o__WCHB1-41	s__metagenome_g__norank_f__norank_o__WCHB1-41	OTU966	25	2.082444823542E-5	16.867469879518%
d__Bacteria	k__norank_d__Bacteria	p__Planctomycetota	c__unclassified_p__Planctomycetota	o__unclassified_p__Planctomycetota	f__unclassified_p__Planctomycetota	g__unclassified_p__Planctomycetota	s__unclassified_p__Planctomycetota	OTU1893	2	1.6659558588336E-6	1.2048192771084%
d__Bacteria	k__norank_d__Bacteria	p__Proteobacteria	c__Gammaproteobacteria	o__Gammaproteobacteria_Incertae_Sedis	f__unclassified_o__Gammaproteobacteria_Incertae_Sedis	g__Acidibacter	s__uncultured_bacterium_g__Acidibacter	OTU3583	1311	0.0010920340654654	66.265060240964%
d__Bacteria	k__norank_d__Bacteria	p__Desulfobacterota	c__Desulfomonilia	o__Desulfomonilales	f__Desulfomonilaceae	g__Desulfomonile	s__unclassified_g__Desulfomonile	OTU13298	45	3.7484006823755E-5	26.506024096386%
d__Bacteria	k__norank_d__Bacteria	p__Sva0485	c__norank_p__Sva0485	o__norank_c__norank_p__Sva0485	f__norank_o__norank_c__norank_p__Sva0485	g__norank_f__norank_o__norank_c__norank_p__Sva0485	s__unclassified_g__norank_f__norank_o__norank_c__norank_p__Sva0485	OTU4727	353	0.00029404120908412	40.963855421687%
d__Bacteria	k__norank_d__Bacteria	p__WOR-1	c__norank_p__WOR-1	o__norank_c__norank_p__WOR-1	f__norank_o__norank_c__norank_p__WOR-1	g__norank_f__norank_o__norank_c__norank_p__WOR-1	s__uncultured_bacterium_g__norank_f__norank_o__norank_c__norank_p__WOR-1	OTU7134	3	2.4989337882503E-6	3.6144578313253%
d__Bacteria	k__norank_d__Bacteria	p__Verrucomicrobiota	c__Kiritimatiellae	o__WCHB1-41	f__norank_o__WCHB1-41	g__norank_f__norank_o__WCHB1-41	s__unclassified_g__norank_f__norank_o__WCHB1-41	OTU4562	2	1.6659558588336E-6	2.4096385542169%
d__Bacteria	k__norank_d__Bacteria	p__Firmicutes	c__Clostridia	o__norank_c__Clostridia	f__Hungateiclostridiaceae	g__unclassified_f__Hungateiclostridiaceae	s__unclassified_f__Hungateiclostridiaceae	OTU17543	1	8.3297792941678E-7	1.2048192771084%
d__Bacteria	k__norank_d__Bacteria	p__Gemmatimonadota	c__Gemmatimonadetes	o__Gemmatimonadales	f__Gemmatimonadaceae	g__norank_f__Gemmatimonadaceae	s__uncultured_soil_bacterium_g__norank_f__Gemmatimonadaceae	OTU13799	55	4.5813786117923E-5	36.144578313253%
d__Bacteria	k__norank_d__Bacteria	p__Acidobacteriota	c__Subgroup_18	o__norank_c__Subgroup_18	f__norank_o__norank_c__Subgroup_18	g__norank_f__norank_o__norank_c__Subgroup_18	s__uncultured_bacterium_g__norank_f__norank_o__norank_c__Subgroup_18	OTU10704	13	1.0828713082418E-5	10.843373493976%
d__Bacteria	k__norank_d__Bacteria	p__Chloroflexi	c__Dehalococcoidia	o__unclassified_c__Dehalococcoidia	f__unclassified_c__Dehalococcoidia	g__unclassified_c__Dehalococcoidia	s__unclassified_c__Dehalococcoidia	OTU2002	10	8.3297792941678E-6	10.843373493976%
d__Bacteria	k__norank_d__Bacteria	p__Verrucomicrobiota	c__Omnitrophia	o__Omnitrophales	f__Omnitrophaceae	g__Candidatus_Omnitrophus	s__uncultured_bacterium_g__Candidatus_Omnitrophus	OTU10168	2	1.6659558588336E-6	2.4096385542169%
d__Bacteria	k__norank_d__Bacteria	p__Proteobacteria	c__Alphaproteobacteria	o__Sphingomonadales	f__Sphingomonadaceae	g__Sphingomonas	s__uncultured_Sphingomonadaceae_bacterium_g__Sphingomonas	OTU7912	656	0.00054643352169741	67.469879518072%
d__Bacteria	k__norank_d__Bacteria	p__Chloroflexi	c__Dehalococcoidia	o__unclassified_c__Dehalococcoidia	f__unclassified_c__Dehalococcoidia	g__unclassified_c__Dehalococcoidia	s__unclassified_c__Dehalococcoidia	OTU2001	8	6.6638234353343E-6	6.0240963855422%
d__Bacteria	k__norank_d__Bacteria	p__Verrucomicrobiota	c__Kiritimatiellae	o__WCHB1-41	f__norank_o__WCHB1-41	g__norank_f__norank_o__WCHB1-41	s__uncultured_Verrucomicrobia_bacterium_g__norank_f__norank_o__WCHB1-41	OTU11455	41	3.4152095106088E-5	27.710843373494%
d__Bacteria	k__norank_d__Bacteria	p__Chloroflexi	c__Anaerolineae	o__RBG-13-54-9	f__norank_o__RBG-13-54-9	g__norank_f__norank_o__RBG-13-54-9	s__uncultured_bacterium_g__norank_f__norank_o__RBG-13-54-9	OTU14281	64	5.3310587482674E-5	33.734939759036%
d__Bacteria	k__norank_d__Bacteria	p__Acidobacteriota	c__Subgroup_22	o__norank_c__Subgroup_22	f__norank_o__norank_c__Subgroup_22	g__norank_f__norank_o__norank_c__Subgroup_22	s__unclassified_g__norank_f__norank_o__norank_c__Subgroup_22	OTU9210	4	3.3319117176671E-6	4.8192771084337%
d__Bacteria	k__norank_d__Bacteria	p__Proteobacteria	c__Alphaproteobacteria	o__Rhizobiales	f__Beijerinckiaceae	g__Microvirga	s__unclassified_g__Microvirga	OTU771	53	4.4147830259089E-5	37.349397590361%
d__Bacteria	k__norank_d__Bacteria	p__MBNT15	c__norank_p__MBNT15	o__norank_c__norank_p__MBNT15	f__norank_o__norank_c__norank_p__MBNT15	g__norank_f__norank_o__norank_c__norank_p__MBNT15	s__uncultured_organism_g__norank_f__norank_o__norank_c__norank_p__MBNT15	OTU15998	3	2.4989337882503E-6	2.4096385542169%
d__Bacteria	k__norank_d__Bacteria	p__Chloroflexi	c__Ktedonobacteria	o__Ktedonobacterales	f__JG30-KF-AS9	g__norank_f__JG30-KF-AS9	s__uncultured_bacterium_g__norank_f__JG30-KF-AS9	OTU10690	3	2.4989337882503E-6	2.4096385542169%
d__Bacteria	k__norank_d__Bacteria	p__Firmicutes	c__Limnochordia	o__Limnochordales	f__Limnochordaceae	g__norank_f__Limnochordaceae	s__unclassified_g__norank_f__Limnochordaceae	OTU6695	1	8.3297792941678E-7	1.2048192771084%
d__Bacteria	k__norank_d__Bacteria	p__Verrucomicrobiota	c__Verrucomicrobiae	o__Pedosphaerales	f__Pedosphaeraceae	g__norank_f__Pedosphaeraceae	s__unclassified_g__norank_f__Pedosphaeraceae	OTU13848	7	5.8308455059175E-6	3.6144578313253%
d__Bacteria	k__norank_d__Bacteria	p__Chloroflexi	c__Anaerolineae	o__RBG-13-54-9	f__norank_o__RBG-13-54-9	g__norank_f__norank_o__RBG-13-54-9	s__unclassified_g__norank_f__norank_o__RBG-13-54-9	OTU14924	3	2.4989337882503E-6	2.4096385542169%
d__Bacteria	k__norank_d__Bacteria	p__Chloroflexi	c__Ktedonobacteria	o__Ktedonobacterales	f__Ktedonobacteraceae	g__G12-WMSP1	s__unclassified_g__G12-WMSP1	OTU11609	3	2.4989337882503E-6	1.2048192771084%
d__Bacteria	k__norank_d__Bacteria	p__Bacteroidota	c__Bacteroidia	o__Flavobacteriales	f__Cryomorphaceae	g__norank_f__Cryomorphaceae	s__uncultured_bacterium_g__norank_f__Cryomorphaceae	OTU8523	24	1.9991470306003E-5	8.433734939759%
d__Bacteria	k__norank_d__Bacteria	p__Proteobacteria	c__Alphaproteobacteria	o__Rickettsiales	f__Anaplasmataceae	g__Candidatus_Xenohaliotis	s__uncultured_bacterium_g__Candidatus_Xenohaliotis	OTU14109	4	3.3319117176671E-6	3.6144578313253%
d__Bacteria	k__norank_d__Bacteria	p__Planctomycetota	c__unclassified_p__Planctomycetota	o__unclassified_p__Planctomycetota	f__unclassified_p__Planctomycetota	g__unclassified_p__Planctomycetota	s__unclassified_p__Planctomycetota	OTU13658	5	4.1648896470839E-6	6.0240963855422%
d__Bacteria	k__norank_d__Bacteria	p__Bacteroidota	c__Kryptonia	o__Kryptoniales	f__BSV26	g__norank_f__BSV26	s__uncultured_bacterium_g__norank_f__BSV26	OTU16525	2	1.6659558588336E-6	2.4096385542169%
d__Bacteria	k__norank_d__Bacteria	p__Elusimicrobiota	c__Lineage_IIc	o__norank_c__Lineage_IIc	f__norank_o__norank_c__Lineage_IIc	g__norank_f__norank_o__norank_c__Lineage_IIc	s__unclassified_g__norank_f__norank_o__norank_c__Lineage_IIc	OTU1071	1	8.3297792941678E-7	1.2048192771084%
d__Bacteria	k__norank_d__Bacteria	p__SAR324_cladeMarine_group_B	c__norank_p__SAR324_cladeMarine_group_B	o__norank_c__norank_p__SAR324_cladeMarine_group_B	f__norank_o__norank_c__norank_p__SAR324_cladeMarine_group_B	g__norank_f__norank_o__norank_c__norank_p__SAR324_cladeMarine_group_B	s__unclassified_g__norank_f__norank_o__norank_c__norank_p__SAR324_cladeMarine_group_B	OTU6784	9	7.496801364751E-6	2.4096385542169%
d__Bacteria	k__norank_d__Bacteria	p__Proteobacteria	c__Gammaproteobacteria	o__Methylococcales	f__Methylococcaceae	g__Methylomagnum	s__unclassified_g__Methylomagnum	OTU14843	15	1.2494668941252E-5	16.867469879518%
d__Bacteria	k__norank_d__Bacteria	p__Actinobacteriota	c__Coriobacteriia	o__OPB41	f__norank_o__OPB41	g__norank_f__norank_o__OPB41	s__uncultured_bacterium_g__norank_f__norank_o__OPB41	OTU744	10	8.3297792941678E-6	6.0240963855422%
d__Bacteria	k__norank_d__Bacteria	p__Proteobacteria	c__Gammaproteobacteria	o__Diplorickettsiales	f__Diplorickettsiaceae	g__norank_f__Diplorickettsiaceae	s__unclassified_g__norank_f__Diplorickettsiaceae	OTU7569	1	8.3297792941678E-7	1.2048192771084%
d__Bacteria	k__norank_d__Bacteria	p__Bacteroidota	c__Bacteroidia	o__Chitinophagales	f__Chitinophagaceae	g__Edaphobaculum	s__uncultured_bacterium_g__Edaphobaculum	OTU3685	2	1.6659558588336E-6	1.2048192771084%
d__Bacteria	k__norank_d__Bacteria	p__Planctomycetota	c__Planctomycetes	o__Gemmatales	f__Gemmataceae	g__norank_f__Gemmataceae	s__uncultured_bacterium_g__norank_f__Gemmataceae	OTU9440	4	3.3319117176671E-6	2.4096385542169%
d__Bacteria	k__norank_d__Bacteria	p__Verrucomicrobiota	c__Kiritimatiellae	o__WCHB1-41	f__norank_o__WCHB1-41	g__norank_f__norank_o__WCHB1-41	s__uncultured_soil_bacterium_PBS-III-20	OTU9862	2	1.6659558588336E-6	2.4096385542169%
d__Bacteria	k__norank_d__Bacteria	p__Chloroflexi	c__Dehalococcoidia	o__unclassified_c__Dehalococcoidia	f__unclassified_c__Dehalococcoidia	g__unclassified_c__Dehalococcoidia	s__unclassified_c__Dehalococcoidia	OTU16066	3	2.4989337882503E-6	2.4096385542169%
d__Bacteria	k__norank_d__Bacteria	p__Myxococcota	c__Polyangia	o__Polyangiales	f__BIrii41	g__norank_f__BIrii41	s__uncultured_bacterium_g__norank_f__BIrii41	OTU84	6	4.9978675765007E-6	6.0240963855422%
d__Bacteria	k__norank_d__Bacteria	p__unclassified_k__norank_d__Bacteria	c__unclassified_k__norank_d__Bacteria	o__unclassified_k__norank_d__Bacteria	f__unclassified_k__norank_d__Bacteria	g__unclassified_k__norank_d__Bacteria	s__unclassified_k__norank_d__Bacteria	OTU6195	1	8.3297792941678E-7	1.2048192771084%
d__Bacteria	k__norank_d__Bacteria	p__Proteobacteria	c__Gammaproteobacteria	o__Legionellales	f__Legionellaceae	g__Legionella	s__uncultured_bacterium_g__Legionella	OTU14854	202	0.00016826154174219	44.578313253012%
d__Bacteria	k__norank_d__Bacteria	p__Proteobacteria	c__Gammaproteobacteria	o__Legionellales	f__Legionellaceae	g__Legionella	s__uncultured_bacterium_g__Legionella	OTU14856	547	0.00045563892739098	49.397590361446%
d__Bacteria	k__norank_d__Bacteria	p__Proteobacteria	c__Gammaproteobacteria	o__Legionellales	f__Legionellaceae	g__Legionella	s__uncultured_bacterium_g__Legionella	OTU14857	623	0.00051894525002666	50.602409638554%
d__Bacteria	k__norank_d__Bacteria	p__Acidobacteriota	c__Acidobacteriae	o__Subgroup_15	f__norank_o__Subgroup_15	g__norank_f__norank_o__Subgroup_15	s__uncultured_bacterium_g__norank_f__norank_o__Subgroup_15	OTU2873	6	4.9978675765007E-6	6.0240963855422%
d__Bacteria	k__norank_d__Bacteria	p__Actinobacteriota	c__Coriobacteriia	o__FS118-23B-02	f__norank_o__FS118-23B-02	g__norank_f__norank_o__FS118-23B-02	s__uncultured_bacterium_g__norank_f__norank_o__FS118-23B-02	OTU1303	7	5.8308455059175E-6	7.2289156626506%
d__Bacteria	k__norank_d__Bacteria	p__Patescibacteria	c__ABY1	o__Candidatus_Magasanikbacteria	f__norank_o__Candidatus_Magasanikbacteria	g__norank_f__norank_o__Candidatus_Magasanikbacteria	s__Candidatus_Falkowbacteria_bacterium_RIFOXYA2_FULL_38_12	OTU9867	2	1.6659558588336E-6	1.2048192771084%
d__Bacteria	k__norank_d__Bacteria	p__Proteobacteria	c__Gammaproteobacteria	o__Gammaproteobacteria_Incertae_Sedis	f__unclassified_o__Gammaproteobacteria_Incertae_Sedis	g__norank_f__unclassified	s__uncultured_soil_bacterium_g__norank_f__unclassified	OTU5646	1	8.3297792941678E-7	1.2048192771084%
d__Bacteria	k__norank_d__Bacteria	p__Proteobacteria	c__Gammaproteobacteria	o__Methylococcales	f__Methylomonadaceae	g__Methylomonas	s__uncultured_bacterium_g__Methylomonas	OTU4170	27	2.2490404094253E-5	19.277108433735%
d__Bacteria	k__norank_d__Bacteria	p__Proteobacteria	c__Gammaproteobacteria	o__Burkholderiales	f__SC-I-84	g__norank_f__SC-I-84	s__unclassified_g__norank_f__SC-I-84	OTU16792	179	0.0001491030493656	59.036144578313%
d__Bacteria	k__norank_d__Bacteria	p__Planctomycetota	c__Phycisphaerae	o__Phycisphaerales	f__AKAU3564_sediment_group	g__norank_f__AKAU3564_sediment_group	s__uncultured_bacterium_g__norank_f__AKAU3564_sediment_group	OTU13920	5	4.1648896470839E-6	4.8192771084337%
d__Bacteria	k__norank_d__Bacteria	p__Sumerlaeota	c__Sumerlaeia	o__norank_c__Sumerlaeia	f__norank_o__norank_c__Sumerlaeia	g__norank_f__norank_o__norank_c__Sumerlaeia	s__unclassified_g__norank_f__norank_o__norank_c__Sumerlaeia	OTU6184	7	5.8308455059175E-6	8.433734939759%
d__Bacteria	k__norank_d__Bacteria	p__Chloroflexi	c__Anaerolineae	o__SBR1031	f__norank_o__SBR1031	g__norank_f__norank_o__SBR1031	s__unclassified_g__norank_f__norank_o__SBR1031	OTU305	1	8.3297792941678E-7	1.2048192771084%
d__Bacteria	k__norank_d__Bacteria	p__Bacteroidota	c__Bacteroidia	o__Sphingobacteriales	f__NS11-12_marine_group	g__norank_f__NS11-12_marine_group	s__uncultured_bacterium_g__norank_f__NS11-12_marine_group	OTU8486	10	8.3297792941678E-6	6.0240963855422%
d__Bacteria	k__norank_d__Bacteria	p__RCP2-54	c__norank_p__RCP2-54	o__norank_c__norank_p__RCP2-54	f__norank_o__norank_c__norank_p__RCP2-54	g__norank_f__norank_o__norank_c__norank_p__RCP2-54	s__hydrothermal_vent_metagenome_g__norank_f__norank_o__norank_c__norank_p__RCP2-54	OTU12735	213	0.00017742429896577	53.012048192771%
d__Bacteria	k__norank_d__Bacteria	p__Armatimonadota	c__Chthonomonadetes	o__Chthonomonadales	f__Chthonomonadaceae	g__Chthonomonas	s__uncultured_bacterium_g__Chthonomonas	OTU10684	2	1.6659558588336E-6	2.4096385542169%
d__Bacteria	k__norank_d__Bacteria	p__Proteobacteria	c__Gammaproteobacteria	o__Burkholderiales	f__Comamonadaceae	g__Limnohabitans	s__Limnohabitans_sp._103DPR2	OTU5644	1	8.3297792941678E-7	1.2048192771084%
d__Bacteria	k__norank_d__Bacteria	p__Verrucomicrobiota	c__Verrucomicrobiae	o__Verrucomicrobiales	f__Rubritaleaceae	g__Luteolibacter	s__unclassified_g__Luteolibacter	OTU14152	92	7.6633969506344E-5	38.55421686747%
d__Bacteria	k__norank_d__Bacteria	p__Proteobacteria	c__Gammaproteobacteria	o__Burkholderiales	f__Comamonadaceae	g__unclassified_f__Comamonadaceae	s__unclassified_f__Comamonadaceae	OTU10229	1302	0.0010845372641007	86.746987951807%
d__Bacteria	k__norank_d__Bacteria	p__Chloroflexi	c__Anaerolineae	o__Anaerolineales	f__Anaerolineaceae	g__norank_f__Anaerolineaceae	s__unclassified_g__norank_f__Anaerolineaceae	OTU4502	1	8.3297792941678E-7	1.2048192771084%
d__Bacteria	k__norank_d__Bacteria	p__Firmicutes	c__Symbiobacteriia	o__Symbiobacteriales	f__Symbiobacteraceae	g__Symbiobacterium	s__Symbiobacterium_thermophilum_IAM_14863	OTU10990	2	1.6659558588336E-6	2.4096385542169%
d__Bacteria	k__norank_d__Bacteria	p__Bacteroidota	c__Rhodothermia	o__Rhodothermales	f__Rhodothermaceae	g__norank_f__Rhodothermaceae	s__uncultured_Cytophaga_sp._g__norank_f__Rhodothermaceae	OTU1953	31	2.582231581192E-5	25.301204819277%
d__Bacteria	k__norank_d__Bacteria	p__unclassified_k__norank_d__Bacteria	c__unclassified_k__norank_d__Bacteria	o__unclassified_k__norank_d__Bacteria	f__unclassified_k__norank_d__Bacteria	g__unclassified_k__norank_d__Bacteria	s__unclassified_k__norank_d__Bacteria	OTU6993	1	8.3297792941678E-7	1.2048192771084%
d__Bacteria	k__norank_d__Bacteria	p__Chloroflexi	c__Dehalococcoidia	o__GIF9	f__norank_o__GIF9	g__norank_f__norank_o__GIF9	s__unclassified_g__norank_f__norank_o__GIF9	OTU16382	2	1.6659558588336E-6	2.4096385542169%
d__Bacteria	k__norank_d__Bacteria	p__unclassified_k__norank_d__Bacteria	c__unclassified_k__norank_d__Bacteria	o__unclassified_k__norank_d__Bacteria	f__unclassified_k__norank_d__Bacteria	g__unclassified_k__norank_d__Bacteria	s__unclassified_k__norank_d__Bacteria	OTU14557	3	2.4989337882503E-6	2.4096385542169%
d__Bacteria	k__norank_d__Bacteria	p__Bacteroidota	c__Kapabacteria	o__Kapabacteriales	f__norank_o__Kapabacteriales	g__norank_f__norank_o__Kapabacteriales	s__uncultured_bacterium_g__norank_f__norank_o__Kapabacteriales	OTU1975	2	1.6659558588336E-6	2.4096385542169%
d__Bacteria	k__norank_d__Bacteria	p__unclassified_k__norank_d__Bacteria	c__unclassified_k__norank_d__Bacteria	o__unclassified_k__norank_d__Bacteria	f__unclassified_k__norank_d__Bacteria	g__unclassified_k__norank_d__Bacteria	s__unclassified_k__norank_d__Bacteria	OTU13753	3	2.4989337882503E-6	3.6144578313253%
d__Bacteria	k__norank_d__Bacteria	p__Acidobacteriota	c__Vicinamibacteria	o__Subgroup_17	f__norank_o__Subgroup_17	g__norank_f__norank_o__Subgroup_17	s__unclassified_g__norank_f__norank_o__Subgroup_17	OTU1112	7	5.8308455059175E-6	7.2289156626506%
d__Bacteria	k__norank_d__Bacteria	p__Armatimonadota	c__norank_p__Armatimonadota	o__norank_c__norank_p__Armatimonadota	f__norank_o__norank_c__norank_p__Armatimonadota	g__norank_f__norank_o__norank_c__norank_p__Armatimonadota	s__metagenome_g__norank_f__norank_o__norank_c__norank_p__Armatimonadota	OTU8637	6	4.9978675765007E-6	1.2048192771084%
d__Bacteria	k__norank_d__Bacteria	p__Elusimicrobiota	c__Lineage_IIc	o__norank_c__Lineage_IIc	f__norank_o__norank_c__Lineage_IIc	g__norank_f__norank_o__norank_c__Lineage_IIc	s__uncultured_bacterium_g__norank_f__norank_o__norank_c__Lineage_IIc	OTU9653	2	1.6659558588336E-6	1.2048192771084%
d__Bacteria	k__norank_d__Bacteria	p__Bdellovibrionota	c__Oligoflexia	o__0319-6G20	f__norank_o__0319-6G20	g__norank_f__norank_o__0319-6G20	s__unclassified_g__norank_f__norank_o__0319-6G20	OTU5073	5	4.1648896470839E-6	3.6144578313253%
d__Bacteria	k__norank_d__Bacteria	p__Proteobacteria	c__Alphaproteobacteria	o__Rickettsiales	f__SM2D12	g__norank_f__SM2D12	s__unclassified_g__norank_f__SM2D12	OTU8999	3	2.4989337882503E-6	1.2048192771084%
d__Bacteria	k__norank_d__Bacteria	p__Actinobacteriota	c__Acidimicrobiia	o__IMCC26256	f__norank_o__IMCC26256	g__norank_f__norank_o__IMCC26256	s__unclassified_g__norank_f__norank_o__IMCC26256	OTU10438	38	3.1653161317838E-5	24.096385542169%
d__Bacteria	k__norank_d__Bacteria	p__unclassified_k__norank_d__Bacteria	c__unclassified_k__norank_d__Bacteria	o__unclassified_k__norank_d__Bacteria	f__unclassified_k__norank_d__Bacteria	g__unclassified_k__norank_d__Bacteria	s__unclassified_k__norank_d__Bacteria	OTU7020	11	9.1627572235846E-6	8.433734939759%
d__Bacteria	k__norank_d__Bacteria	p__Deferrisomatota	c__Defferrisomatia	o__Defferrisomatales	f__Defferrisomataceae	g__Deferrisoma	s__unclassified_g__Deferrisoma	OTU3259	78	6.4972278494509E-5	30.120481927711%
d__Bacteria	k__norank_d__Bacteria	p__Verrucomicrobiota	c__Chlamydiae	o__Chlamydiales	f__unclassified_o__Chlamydiales	g__unclassified_o__Chlamydiales	s__unclassified_o__Chlamydiales	OTU16565	3	2.4989337882503E-6	3.6144578313253%
d__Bacteria	k__norank_d__Bacteria	p__Bacteroidota	c__Bacteroidia	o__Sphingobacteriales	f__Sphingobacteriaceae	g__Mucilaginibacter	s__unclassified_g__Mucilaginibacter	OTU16960	5	4.1648896470839E-6	3.6144578313253%
d__Bacteria	k__norank_d__Bacteria	p__SAR324_cladeMarine_group_B	c__norank_p__SAR324_cladeMarine_group_B	o__norank_c__norank_p__SAR324_cladeMarine_group_B	f__norank_o__norank_c__norank_p__SAR324_cladeMarine_group_B	g__norank_f__norank_o__norank_c__norank_p__SAR324_cladeMarine_group_B	s__Candidatus_Nitrosoarchaeum_limnia_SFB1_g__norank_f__norank_o__norank	OTU7371	6	4.9978675765007E-6	3.6144578313253%
d__Bacteria	k__norank_d__Bacteria	p__Firmicutes	c__Clostridia	o__Oscillospirales	f__Ruminococcaceae	g__Ruminococcus	s__Ruminococcus_sp._HUN007	OTU4098	1	8.3297792941678E-7	1.2048192771084%
d__Bacteria	k__norank_d__Bacteria	p__Verrucomicrobiota	c__Verrucomicrobiae	o__Pedosphaerales	f__Pedosphaeraceae	g__Ellin516	s__uncultured_bacterium_g__Ellin516	OTU5905	5	4.1648896470839E-6	6.0240963855422%
d__Bacteria	k__norank_d__Bacteria	p__Chloroflexi	c__SHA-26	o__norank_c__SHA-26	f__norank_o__norank_c__SHA-26	g__norank_f__norank_o__norank_c__SHA-26	s__unclassified_g__norank_f__norank_o__norank_c__SHA-26	OTU883	4	3.3319117176671E-6	4.8192771084337%
d__Bacteria	k__norank_d__Bacteria	p__Chloroflexi	c__Anaerolineae	o__SBR1031	f__A4b	g__norank_f__A4b	s__uncultured_bacterium_g__norank_f__A4b	OTU7294	1	8.3297792941678E-7	1.2048192771084%
d__Bacteria	k__norank_d__Bacteria	p__Actinobacteriota	c__Thermoleophilia	o__unclassified_c__Thermoleophilia	f__unclassified_c__Thermoleophilia	g__unclassified_c__Thermoleophilia	s__unclassified_c__Thermoleophilia	OTU2418	5	4.1648896470839E-6	6.0240963855422%
d__Bacteria	k__norank_d__Bacteria	p__Planctomycetota	c__BD7-11	o__norank_c__BD7-11	f__norank_o__norank_c__BD7-11	g__norank_f__norank_o__norank_c__BD7-11	s__uncultured_Planctomycetales_bacterium_g__norank_f__norank_o__norank_c__BD7-11	OTU6041	6	4.9978675765007E-6	4.8192771084337%
d__Bacteria	k__norank_d__Bacteria	p__Bacteroidota	c__Bacteroidia	o__Chitinophagales	f__Saprospiraceae	g__Phaeodactylibacter	s__unclassified_g__Phaeodactylibacter	OTU9094	13	1.0828713082418E-5	15.66265060241%
d__Bacteria	k__norank_d__Bacteria	p__Proteobacteria	c__Gammaproteobacteria	o__Burkholderiales	f__unclassified_o__Burkholderiales	g__unclassified_o__Burkholderiales	s__unclassified_o__Burkholderiales	OTU1034	56	4.664676404734E-5	24.096385542169%
d__Bacteria	k__norank_d__Bacteria	p__Proteobacteria	c__Gammaproteobacteria	o__Burkholderiales	f__B1-7BS	g__norank_f__B1-7BS	s__uncultured_bacterium_g__norank_f__B1-7BS	OTU17198	34	2.8321249600171E-5	20.481927710843%
d__Bacteria	k__norank_d__Bacteria	p__Spirochaetota	c__V2072-189E03	o__norank_c__V2072-189E03	f__norank_o__norank_c__V2072-189E03	g__norank_f__norank_o__norank_c__V2072-189E03	s__uncultured_prokaryote_g__norank_f__norank_o__norank_c__V2072-189E03	OTU14407	2	1.6659558588336E-6	1.2048192771084%
d__Bacteria	k__norank_d__Bacteria	p__unclassified_k__norank_d__Bacteria	c__unclassified_k__norank_d__Bacteria	o__unclassified_k__norank_d__Bacteria	f__unclassified_k__norank_d__Bacteria	g__unclassified_k__norank_d__Bacteria	s__unclassified_k__norank_d__Bacteria	OTU13029	2	1.6659558588336E-6	2.4096385542169%
d__Bacteria	k__norank_d__Bacteria	p__Acidobacteriota	c__Thermoanaerobaculia	o__Thermoanaerobaculales	f__Thermoanaerobaculaceae	g__Subgroup_10	s__unclassified_g__Subgroup_10	OTU8061	94	7.8299925365178E-5	8.433734939759%
d__Bacteria	k__norank_d__Bacteria	p__Patescibacteria	c__Saccharimonadia	o__Saccharimonadales	f__unclassified_o__Saccharimonadales	g__unclassified_o__Saccharimonadales	s__unclassified_o__Saccharimonadales	OTU10815	2	1.6659558588336E-6	2.4096385542169%
d__Bacteria	k__norank_d__Bacteria	p__Sva0485	c__norank_p__Sva0485	o__norank_c__norank_p__Sva0485	f__norank_o__norank_c__norank_p__Sva0485	g__norank_f__norank_o__norank_c__norank_p__Sva0485	s__unclassified_g__norank_f__norank_o__norank_c__norank_p__Sva0485	OTU15857	173	0.0001441051817891	49.397590361446%
d__Bacteria	k__norank_d__Bacteria	p__Sva0485	c__norank_p__Sva0485	o__norank_c__norank_p__Sva0485	f__norank_o__norank_c__norank_p__Sva0485	g__norank_f__norank_o__norank_c__norank_p__Sva0485	s__unclassified_g__norank_f__norank_o__norank_c__norank_p__Sva0485	OTU15530	127	0.00010578819703593	14.457831325301%
d__Bacteria	k__norank_d__Bacteria	p__Verrucomicrobiota	c__Kiritimatiellae	o__WCHB1-41	f__norank_o__WCHB1-41	g__norank_f__norank_o__WCHB1-41	s__unclassified_g__norank_f__norank_o__WCHB1-41	OTU11551	7	5.8308455059175E-6	6.0240963855422%
d__Bacteria	k__norank_d__Bacteria	p__Desulfobacterota	c__Syntrophorhabdia	o__Syntrophorhabdales	f__Syntrophorhabdaceae	g__Syntrophorhabdus	s__unclassified_g__Syntrophorhabdus	OTU15561	3	2.4989337882503E-6	3.6144578313253%
d__Bacteria	k__norank_d__Bacteria	p__Patescibacteria	c__Parcubacteria	o__Candidatus_Kaiserbacteria	f__norank_o__Candidatus_Kaiserbacteria	g__norank_f__norank_o__Candidatus_Kaiserbacteria	s__uncultured_Parcubacteria_group_bacterium_g__norank_f__norank_o__Candidatus_Kaiserbacteria	OTU13517	3	2.4989337882503E-6	3.6144578313253%
d__Bacteria	k__norank_d__Bacteria	p__Chloroflexi	c__Anaerolineae	o__Anaerolineales	f__Anaerolineaceae	g__unclassified_f__Anaerolineaceae	s__unclassified_f__Anaerolineaceae	OTU10623	7	5.8308455059175E-6	7.2289156626506%
d__Bacteria	k__norank_d__Bacteria	p__Spirochaetota	c__norank_p__Spirochaetota	o__norank_c__norank_p__Spirochaetota	f__norank_o__norank_c__norank_p__Spirochaetota	g__norank_f__norank_o__norank_c__norank_p__Spirochaetota	s__metagenome_g__norank_f__norank_o__norank_c__norank_p__Spirochaetota	OTU11818	11	9.1627572235846E-6	10.843373493976%
d__Bacteria	k__norank_d__Bacteria	p__Bacteroidota	c__Bacteroidia	o__Sphingobacteriales	f__env.OPS_17	g__norank_f__env.OPS_17	s__uncultured_Bacteroidetes_bacterium_g__norank_f__env.OPS_17	OTU5026	1	8.3297792941678E-7	1.2048192771084%
d__Bacteria	k__norank_d__Bacteria	p__Bacteroidota	c__Bacteroidia	o__Bacteroidales	f__unclassified_o__Bacteroidales	g__unclassified_o__Bacteroidales	s__unclassified_o__Bacteroidales	OTU16406	1	8.3297792941678E-7	1.2048192771084%
d__Bacteria	k__norank_d__Bacteria	p__Desulfobacterota	c__Desulfobulbia	o__Desulfobulbales	f__Desulfobulbaceae	g__Desulfobulbus	s__unclassified_g__Desulfobulbus	OTU15315	5	4.1648896470839E-6	6.0240963855422%
d__Bacteria	k__norank_d__Bacteria	p__Planctomycetota	c__Pla4_lineage	o__norank_c__Pla4_lineage	f__norank_o__norank_c__Pla4_lineage	g__norank_f__norank_o__norank_c__Pla4_lineage	s__uncultured_planctomycete_g__norank_f__norank_o__norank_c__Pla4_lineage	OTU42	10	8.3297792941678E-6	7.2289156626506%
d__Bacteria	k__norank_d__Bacteria	p__Elusimicrobiota	c__Elusimicrobia	o__Lineage_IV	f__norank_o__Lineage_IV	g__norank_f__norank_o__Lineage_IV	s__unclassified_g__norank_f__norank_o__Lineage_IV	OTU9393	2	1.6659558588336E-6	2.4096385542169%
d__Bacteria	k__norank_d__Bacteria	p__Acidobacteriota	c__Vicinamibacteria	o__Vicinamibacterales	f__Vicinamibacteraceae	g__Luteitalea	s__uncultured_bacterium_g__Luteitalea	OTU12787	77	6.4139300565092E-5	40.963855421687%
d__Bacteria	k__norank_d__Bacteria	p__Myxococcota	c__Polyangia	o__Haliangiales	f__Haliangiaceae	g__Haliangium	s__uncultured_sludge_bacterium_A9	OTU8683	12	9.9957351530014E-6	10.843373493976%
d__Bacteria	k__norank_d__Bacteria	p__Sva0485	c__norank_p__Sva0485	o__norank_c__norank_p__Sva0485	f__norank_o__norank_c__norank_p__Sva0485	g__norank_f__norank_o__norank_c__norank_p__Sva0485	s__unclassified_g__norank_f__norank_o__norank_c__norank_p__Sva0485	OTU15853	241	0.00020074768098944	44.578313253012%
d__Bacteria	k__norank_d__Bacteria	p__Chloroflexi	c__Anaerolineae	o__RBG-13-54-9	f__norank_o__RBG-13-54-9	g__norank_f__norank_o__RBG-13-54-9	s__uncultured_Caldilineae_bacterium_g__norank_f__norank	OTU14080	100	8.3297792941678E-5	38.55421686747%
d__Bacteria	k__norank_d__Bacteria	p__Chloroflexi	c__Dehalococcoidia	o__unclassified_c__Dehalococcoidia	f__unclassified_c__Dehalococcoidia	g__unclassified_c__Dehalococcoidia	s__unclassified_c__Dehalococcoidia	OTU5758	2	1.6659558588336E-6	2.4096385542169%
d__Bacteria	k__norank_d__Bacteria	p__Spirochaetota	c__Spirochaetia	o__Spirochaetales	f__Spirochaetaceae	g__Spirochaeta	s__uncultured_bacterium_g__Spirochaeta	OTU6666	12	9.9957351530014E-6	13.253012048193%
d__Bacteria	k__norank_d__Bacteria	p__Desulfobacterota	c__unclassified_p__Desulfobacterota	o__unclassified_p__Desulfobacterota	f__unclassified_p__Desulfobacterota	g__unclassified_p__Desulfobacterota	s__unclassified_p__Desulfobacterota	OTU14482	1	8.3297792941678E-7	1.2048192771084%
d__Bacteria	k__norank_d__Bacteria	p__Myxococcota	c__Polyangia	o__UASB-TL25	f__norank_o__UASB-TL25	g__norank_f__norank_o__UASB-TL25	s__unclassified_g__norank_f__norank_o__UASB-TL25	OTU2730	3	2.4989337882503E-6	3.6144578313253%
d__Bacteria	k__norank_d__Bacteria	p__Sumerlaeota	c__Sumerlaeia	o__Sumerlaeales	f__Sumerlaeaceae	g__Sumerlaea	s__uncultured_bacterium_g__Sumerlaea	OTU5795	52	4.3314852329673E-5	27.710843373494%
d__Bacteria	k__norank_d__Bacteria	p__Firmicutes	c__Clostridia	o__Peptostreptococcales-Tissierellales	f__norank_o__Peptostreptococcales-Tissierellales	g__Gottschalkia	s__uncultured_organism_g__Gottschalkia	OTU12611	10	8.3297792941678E-6	8.433734939759%
d__Bacteria	k__norank_d__Bacteria	p__Desulfobacterota	c__Desulfobulbia	o__Desulfobulbales	f__Desulfocapsaceae	g__Desulfopila	s__uncultured_bacterium_g__Desulfopila	OTU7410	5	4.1648896470839E-6	1.2048192771084%
d__Bacteria	k__norank_d__Bacteria	p__Actinobacteriota	c__Actinobacteria	o__Frankiales	f__Geodermatophilaceae	g__Geodermatophilus	s__uncultured_bacterium_g__Geodermatophilus	OTU2437	113	9.4126506024096E-5	13.253012048193%
d__Bacteria	k__norank_d__Bacteria	p__Proteobacteria	c__Alphaproteobacteria	o__unclassified_c__Alphaproteobacteria	f__unclassified_c__Alphaproteobacteria	g__unclassified_c__Alphaproteobacteria	s__unclassified_c__Alphaproteobacteria	OTU14834	1	8.3297792941678E-7	1.2048192771084%
d__Bacteria	k__norank_d__Bacteria	p__Proteobacteria	c__Gammaproteobacteria	o__Legionellales	f__Legionellaceae	g__Legionella	s__unclassified_g__Legionella	OTU3557	1	8.3297792941678E-7	1.2048192771084%
d__Bacteria	k__norank_d__Bacteria	p__Proteobacteria	c__Gammaproteobacteria	o__1013-28-CG33	f__norank_o__1013-28-CG33	g__norank_f__norank_o__1013-28-CG33	s__unclassified_g__norank_f__norank_o__1013-28-CG33	OTU2941	20	1.6659558588336E-5	14.457831325301%
d__Bacteria	k__norank_d__Bacteria	p__Zixibacteria	c__norank_p__Zixibacteria	o__norank_c__norank_p__Zixibacteria	f__norank_o__norank_c__norank_p__Zixibacteria	g__norank_f__norank_o__norank_c__norank_p__Zixibacteria	s__unclassified_g__norank_f__norank_o__norank_c__norank_p__Zixibacteria	OTU4566	17	1.4160624800085E-5	14.457831325301%
d__Bacteria	k__norank_d__Bacteria	p__Patescibacteria	c__Microgenomatia	o__Candidatus_Collierbacteria	f__norank_o__Candidatus_Collierbacteria	g__norank_f__norank_o__Candidatus_Collierbacteria	s__uncultured_bacterium_g__norank_f__norank_o__Candidatus_Collierbacteria	OTU5276	2	1.6659558588336E-6	2.4096385542169%
d__Bacteria	k__norank_d__Bacteria	p__Myxococcota	c__Polyangia	o__MidBa8	f__norank_o__MidBa8	g__norank_f__norank_o__MidBa8	s__uncultured_bacterium_g__norank_f__norank_o__MidBa8	OTU15675	41	3.4152095106088E-5	24.096385542169%
d__Bacteria	k__norank_d__Bacteria	p__Acidobacteriota	c__Holophagae	o__Holophagales	f__Holophagaceae	g__norank_f__Holophagaceae	s__unclassified_g__norank_f__Holophagaceae	OTU15188	5	4.1648896470839E-6	6.0240963855422%
d__Bacteria	k__norank_d__Bacteria	p__Acidobacteriota	c__Acidobacteriae	o__AKIW659	f__norank_o__AKIW659	g__norank_f__norank_o__AKIW659	s__uncultured_Acidobacterium_sp._g__norank_f__norank_o__AKIW659	OTU11988	8	6.6638234353343E-6	3.6144578313253%
d__Bacteria	k__norank_d__Bacteria	p__Elusimicrobiota	c__Lineage_IIc	o__norank_c__Lineage_IIc	f__norank_o__norank_c__Lineage_IIc	g__norank_f__norank_o__norank_c__Lineage_IIc	s__uncultured_bacterium_g__norank_f__norank_o__norank_c__Lineage_IIc	OTU7159	7	5.8308455059175E-6	6.0240963855422%
d__Bacteria	k__norank_d__Bacteria	p__Verrucomicrobiota	c__Verrucomicrobiae	o__Pedosphaerales	f__Pedosphaeraceae	g__SH3-11	s__uncultured_bacterium_g__SH3-11	OTU13056	4	3.3319117176671E-6	2.4096385542169%
d__Bacteria	k__norank_d__Bacteria	p__Acidobacteriota	c__Subgroup_22	o__norank_c__Subgroup_22	f__norank_o__norank_c__Subgroup_22	g__norank_f__norank_o__norank_c__Subgroup_22	s__unclassified_g__norank_f__norank_o__norank_c__Subgroup_22	OTU6464	26	2.1657426164836E-5	22.89156626506%
d__Bacteria	k__norank_d__Bacteria	p__Sva0485	c__norank_p__Sva0485	o__norank_c__norank_p__Sva0485	f__norank_o__norank_c__norank_p__Sva0485	g__norank_f__norank_o__norank_c__norank_p__Sva0485	s__unclassified_g__norank_f__norank_o__norank_c__norank_p__Sva0485	OTU11989	2	1.6659558588336E-6	2.4096385542169%
d__Bacteria	k__norank_d__Bacteria	p__Actinobacteriota	c__Thermoleophilia	o__Gaiellales	f__norank_o__Gaiellales	g__norank_f__norank_o__Gaiellales	s__unclassified_g__norank_f__norank_o__Gaiellales	OTU16727	267	0.00022240510715428	55.421686746988%
d__Bacteria	k__norank_d__Bacteria	p__Bacteroidota	c__Bacteroidia	o__Flavobacteriales	f__Weeksellaceae	g__Empedobacter	s__Empedobacter_brevis_g__Empedobacter	OTU14626	3	2.4989337882503E-6	2.4096385542169%
d__Bacteria	k__norank_d__Bacteria	p__Myxococcota	c__bacteriap25	o__norank_c__bacteriap25	f__norank_o__norank_c__bacteriap25	g__norank_f__norank_o__norank_c__bacteriap25	s__uncultured_Geobacter_sp._g__norank_f__norank_o__norank	OTU16837	1	8.3297792941678E-7	1.2048192771084%
d__Bacteria	k__norank_d__Bacteria	p__Chloroflexi	c__Dehalococcoidia	o__MSBL5	f__norank_o__MSBL5	g__norank_f__norank_o__MSBL5	s__uncultured_bacterium_g__norank_f__norank_o__MSBL5	OTU12192	3	2.4989337882503E-6	1.2048192771084%
d__Bacteria	k__norank_d__Bacteria	p__Bacteroidota	c__Bacteroidia	o__Chitinophagales	f__Chitinophagaceae	g__Dinghuibacter	s__metagenome_g__Dinghuibacter	OTU3351	10	8.3297792941678E-6	9.6385542168675%
d__Bacteria	k__norank_d__Bacteria	p__Firmicutes	c__Clostridia	o__norank_c__Clostridia	f__Hungateiclostridiaceae	g__unclassified_f__Hungateiclostridiaceae	s__unclassified_f__Hungateiclostridiaceae	OTU7278	43	3.5818050964922E-5	31.325301204819%
d__Bacteria	k__norank_d__Bacteria	p__Spirochaetota	c__Leptospirae	o__Leptospirales	f__Leptospiraceae	g__RBG-16-49-21	s__microbial_mat_metagenome_g__RBG-16-49-21	OTU15385	16	1.3327646870669E-5	9.6385542168675%
d__Bacteria	k__norank_d__Bacteria	p__Proteobacteria	c__Gammaproteobacteria	o__Gammaproteobacteria_Incertae_Sedis	f__unclassified_o__Gammaproteobacteria_Incertae_Sedis	g__Candidatus_Berkiella	s__unclassified_g__Candidatus_Berkiella	OTU4500	2	1.6659558588336E-6	2.4096385542169%
d__Bacteria	k__norank_d__Bacteria	p__Proteobacteria	c__Gammaproteobacteria	o__Burkholderiales	f__unclassified_o__Burkholderiales	g__unclassified_o__Burkholderiales	s__unclassified_o__Burkholderiales	OTU5845	10	8.3297792941678E-6	9.6385542168675%
d__Bacteria	k__norank_d__Bacteria	p__Chloroflexi	c__Dehalococcoidia	o__SAR202_clade	f__norank_o__SAR202_clade	g__norank_f__norank_o__SAR202_clade	s__unclassified_g__norank_f__norank_o__SAR202_clade	OTU11651	3	2.4989337882503E-6	1.2048192771084%
d__Bacteria	k__norank_d__Bacteria	p__Elusimicrobiota	c__Lineage_IIc	o__norank_c__Lineage_IIc	f__norank_o__norank_c__Lineage_IIc	g__norank_f__norank_o__norank_c__Lineage_IIc	s__unclassified_g__norank_f__norank_o__norank_c__Lineage_IIc	OTU4304	2	1.6659558588336E-6	1.2048192771084%
d__Bacteria	k__norank_d__Bacteria	p__Bacteroidota	c__Bacteroidia	o__Bacteroidales	f__unclassified_o__Bacteroidales	g__unclassified_o__Bacteroidales	s__unclassified_o__Bacteroidales	OTU3078	2	1.6659558588336E-6	2.4096385542169%
d__Bacteria	k__norank_d__Bacteria	p__Planctomycetota	c__Phycisphaerae	o__Phycisphaerales	f__Phycisphaeraceae	g__SM1A02	s__uncultured_bacterium_g__SM1A02	OTU2673	2	1.6659558588336E-6	2.4096385542169%
d__Bacteria	k__norank_d__Bacteria	p__Proteobacteria	c__Gammaproteobacteria	o__Burkholderiales	f__SC-I-84	g__norank_f__SC-I-84	s__uncultured_bacterium_g__norank_f__SC-I-84	OTU16790	109	9.0794594306429E-5	16.867469879518%
d__Bacteria	k__norank_d__Bacteria	p__Myxococcota	c__Polyangia	o__Polyangiales	f__unclassified_o__Polyangiales	g__unclassified_o__Polyangiales	s__unclassified_o__Polyangiales	OTU7589	1	8.3297792941678E-7	1.2048192771084%
d__Bacteria	k__norank_d__Bacteria	p__Chloroflexi	c__TK10	o__norank_c__TK10	f__norank_o__norank_c__TK10	g__norank_f__norank_o__norank_c__TK10	s__uncultured_bacterium_g__norank_f__norank_o__norank_c__TK10	OTU13954	1	8.3297792941678E-7	1.2048192771084%
d__Bacteria	k__norank_d__Bacteria	p__Elusimicrobiota	c__Lineage_IIb	o__norank_c__Lineage_IIb	f__norank_o__norank_c__Lineage_IIb	g__norank_f__norank_o__norank_c__Lineage_IIb	s__uncultured_bacterium_g__norank_f__norank_o__norank_c__Lineage_IIb	OTU10386	2	1.6659558588336E-6	2.4096385542169%
d__Bacteria	k__norank_d__Bacteria	p__Chloroflexi	c__Anaerolineae	o__norank_c__Anaerolineae	f__norank_o__norank_c__Anaerolineae	g__norank_f__norank_o__norank_c__Anaerolineae	s__uncultured_bacterium_g__norank_f__norank_o__norank_c__Anaerolineae	OTU4844	258	0.00021490830578953	44.578313253012%
d__Bacteria	k__norank_d__Bacteria	p__Verrucomicrobiota	c__Chlamydiae	o__Chlamydiales	f__Parachlamydiaceae	g__unclassified_f__Parachlamydiaceae	s__unclassified_f__Parachlamydiaceae	OTU16184	2	1.6659558588336E-6	2.4096385542169%
d__Bacteria	k__norank_d__Bacteria	p__Planctomycetota	c__OM190	o__norank_c__OM190	f__norank_o__norank_c__OM190	g__norank_f__norank_o__norank_c__OM190	s__unclassified_g__norank_f__norank_o__norank_c__OM190	OTU16307	12	9.9957351530014E-6	12.048192771084%
d__Bacteria	k__norank_d__Bacteria	p__Patescibacteria	c__Gracilibacteria	o__norank_c__Gracilibacteria	f__norank_o__norank_c__Gracilibacteria	g__norank_f__norank_o__norank_c__Gracilibacteria	s__uncultured_bacterium_g__norank_f__norank_o__norank_c__Gracilibacteria	OTU929	2	1.6659558588336E-6	2.4096385542169%
d__Bacteria	k__norank_d__Bacteria	p__WS2	c__norank_p__WS2	o__norank_c__norank_p__WS2	f__norank_o__norank_c__norank_p__WS2	g__norank_f__norank_o__norank_c__norank_p__WS2	s__uncultured_bacterium_g__norank_f__norank_o__norank_c__norank_p__WS2	OTU13766	1	8.3297792941678E-7	1.2048192771084%
d__Bacteria	k__norank_d__Bacteria	p__Proteobacteria	c__Gammaproteobacteria	o__unclassified_c__Gammaproteobacteria	f__unclassified_c__Gammaproteobacteria	g__unclassified_c__Gammaproteobacteria	s__unclassified_c__Gammaproteobacteria	OTU17312	2	1.6659558588336E-6	1.2048192771084%
d__Bacteria	k__norank_d__Bacteria	p__Verrucomicrobiota	c__Chlamydiae	o__Chlamydiales	f__Parachlamydiaceae	g__Neochlamydia	s__unclassified_g__Neochlamydia	OTU12474	2	1.6659558588336E-6	2.4096385542169%
d__Bacteria	k__norank_d__Bacteria	p__Armatimonadota	c__Fimbriimonadia	o__Fimbriimonadales	f__Fimbriimonadaceae	g__norank_f__Fimbriimonadaceae	s__uncultured_bacterium_g__norank_f__Fimbriimonadaceae	OTU16983	5	4.1648896470839E-6	4.8192771084337%
d__Bacteria	k__norank_d__Bacteria	p__Calditrichota	c__Calditrichia	o__Calditrichales	f__Calditrichaceae	g__SM23-31	s__uncultured_bacterium_g__SM23-31	OTU9732	3	2.4989337882503E-6	1.2048192771084%
d__Bacteria	k__norank_d__Bacteria	p__Bdellovibrionota	c__Oligoflexia	o__Oligoflexales	f__norank_o__Oligoflexales	g__norank_f__norank_o__Oligoflexales	s__uncultured_bacterium_g__norank_f__norank_o__Oligoflexales	OTU8665	5	4.1648896470839E-6	6.0240963855422%
d__Bacteria	k__norank_d__Bacteria	p__Proteobacteria	c__Alphaproteobacteria	o__Rickettsiales	f__SM2D12	g__norank_f__SM2D12	s__metagenome_g__norank_f__SM2D12	OTU5427	3	2.4989337882503E-6	3.6144578313253%
d__Bacteria	k__norank_d__Bacteria	p__Acidobacteriota	c__Holophagae	o__Subgroup_7	f__norank_o__Subgroup_7	g__norank_f__norank_o__Subgroup_7	s__unclassified_g__norank_f__norank_o__Subgroup_7	OTU7647	5	4.1648896470839E-6	4.8192771084337%
d__Bacteria	k__norank_d__Bacteria	p__Myxococcota	c__Myxococcia	o__Myxococcales	f__Myxococcaceae	g__P3OB-42	s__unclassified_g__P3OB-42	OTU9871	6	4.9978675765007E-6	7.2289156626506%
d__Bacteria	k__norank_d__Bacteria	p__Chloroflexi	c__Anaerolineae	o__SBR1031	f__norank_o__SBR1031	g__norank_f__norank_o__SBR1031	s__unclassified_g__norank_f__norank_o__SBR1031	OTU7214	45	3.7484006823755E-5	24.096385542169%
d__Bacteria	k__norank_d__Bacteria	p__Verrucomicrobiota	c__Kiritimatiellae	o__WCHB1-41	f__norank_o__WCHB1-41	g__norank_f__norank_o__WCHB1-41	s__unclassified_g__norank_f__norank_o__WCHB1-41	OTU6046	15	1.2494668941252E-5	13.253012048193%
d__Bacteria	k__norank_d__Bacteria	p__Spirochaetota	c__Leptospirae	o__Leptospirales	f__Leptospiraceae	g__RBG-16-49-21	s__uncultured_bacterium_g__RBG-16-49-21	OTU674	31	2.582231581192E-5	20.481927710843%
d__Bacteria	k__norank_d__Bacteria	p__Bacteroidota	c__Kryptonia	o__Kryptoniales	f__BSV26	g__norank_f__BSV26	s__unclassified_g__norank_f__BSV26	OTU8395	5	4.1648896470839E-6	4.8192771084337%
d__Bacteria	k__norank_d__Bacteria	p__Proteobacteria	c__Gammaproteobacteria	o__Burkholderiales	f__Comamonadaceae	g__unclassified_f__Comamonadaceae	s__unclassified_f__Comamonadaceae	OTU7363	386	0.00032152948075488	65.060240963855%
d__Bacteria	k__norank_d__Bacteria	p__Bacteroidota	c__Bacteroidia	o__Chitinophagales	f__Chitinophagaceae	g__norank_f__Chitinophagaceae	s__uncultured_bacterium_g__norank_f__Chitinophagaceae	OTU15459	2	1.6659558588336E-6	2.4096385542169%
d__Bacteria	k__norank_d__Bacteria	p__Chloroflexi	c__Anaerolineae	o__Anaerolineales	f__Anaerolineaceae	g__Anaerolinea	s__uncultured_Chloroflexi_bacterium_g__Anaerolinea	OTU9266	65	5.4143565412091E-5	37.349397590361%
d__Bacteria	k__norank_d__Bacteria	p__Gemmatimonadota	c__Gemmatimonadetes	o__Gemmatimonadales	f__Gemmatimonadaceae	g__Roseisolibacter	s__unclassified_g__Roseisolibacter	OTU2578	6	4.9978675765007E-6	2.4096385542169%
d__Bacteria	k__norank_d__Bacteria	p__SAR324_cladeMarine_group_B	c__norank_p__SAR324_cladeMarine_group_B	o__norank_c__norank_p__SAR324_cladeMarine_group_B	f__norank_o__norank_c__norank_p__SAR324_cladeMarine_group_B	g__norank_f__norank_o__norank_c__norank_p__SAR324_cladeMarine_group_B	s__unclassified_g__norank_f__norank_o__norank_c__norank_p__SAR324_cladeMarine_group_B	OTU9769	4	3.3319117176671E-6	3.6144578313253%
d__Bacteria	k__norank_d__Bacteria	p__Myxococcota	c__Polyangia	o__Polyangiales	f__Polyangiaceae	g__Pajaroellobacter	s__unclassified_g__Pajaroellobacter	OTU13895	3	2.4989337882503E-6	2.4096385542169%
d__Bacteria	k__norank_d__Bacteria	p__Planctomycetota	c__Pla3_lineage	o__norank_c__Pla3_lineage	f__norank_o__norank_c__Pla3_lineage	g__norank_f__norank_o__norank_c__Pla3_lineage	s__unclassified_g__norank_f__norank_o__norank_c__Pla3_lineage	OTU825	63	5.2477609553257E-5	34.939759036145%
d__Bacteria	k__norank_d__Bacteria	p__Zixibacteria	c__norank_p__Zixibacteria	o__norank_c__norank_p__Zixibacteria	f__norank_o__norank_c__norank_p__Zixibacteria	g__norank_f__norank_o__norank_c__norank_p__Zixibacteria	s__uncultured_bacterium_g__norank_f__norank_o__norank_c__norank_p__Zixibacteria	OTU5950	8	6.6638234353343E-6	7.2289156626506%
d__Bacteria	k__norank_d__Bacteria	p__Proteobacteria	c__Gammaproteobacteria	o__Burkholderiales	f__SC-I-84	g__norank_f__SC-I-84	s__unclassified_g__norank_f__SC-I-84	OTU4261	23	1.9158492376586E-5	14.457831325301%
d__Bacteria	k__norank_d__Bacteria	p__SAR324_cladeMarine_group_B	c__norank_p__SAR324_cladeMarine_group_B	o__norank_c__norank_p__SAR324_cladeMarine_group_B	f__norank_o__norank_c__norank_p__SAR324_cladeMarine_group_B	g__norank_f__norank_o__norank_c__norank_p__SAR324_cladeMarine_group_B	s__uncultured_Desulfobulbaceae_bacterium_g__norank_f__norank_o__norank	OTU11777	12	9.9957351530014E-6	9.6385542168675%
d__Bacteria	k__norank_d__Bacteria	p__Myxococcota	c__Myxococcia	o__Myxococcales	f__Myxococcaceae	g__norank_f__Myxococcaceae	s__uncultured_bacterium_g__norank_f__Myxococcaceae	OTU5158	2	1.6659558588336E-6	2.4096385542169%
d__Bacteria	k__norank_d__Bacteria	p__FCPU426	c__norank_p__FCPU426	o__norank_c__norank_p__FCPU426	f__norank_o__norank_c__norank_p__FCPU426	g__norank_f__norank_o__norank_c__norank_p__FCPU426	s__unclassified_g__norank_f__norank_o__norank_c__norank_p__FCPU426	OTU6349	23	1.9158492376586E-5	15.66265060241%
d__Bacteria	k__norank_d__Bacteria	p__Chloroflexi	c__Anaerolineae	o__SBR1031	f__norank_o__SBR1031	g__norank_f__norank_o__SBR1031	s__uncultured_bacterium_g__norank_f__norank_o__SBR1031	OTU5980	48	3.9982940612006E-5	21.686746987952%
d__Bacteria	k__norank_d__Bacteria	p__Actinobacteriota	c__MB-A2-108	o__norank_c__MB-A2-108	f__norank_o__norank_c__MB-A2-108	g__norank_f__norank_o__norank_c__MB-A2-108	s__uncultured_bacterium_g__norank_f__norank_o__norank_c__MB-A2-108	OTU7831	32	2.6655293741337E-5	13.253012048193%
d__Bacteria	k__norank_d__Bacteria	p__Myxococcota	c__Myxococcia	o__Myxococcales	f__Myxococcaceae	g__P3OB-42	s__uncultured_bacterium_g__P3OB-42	OTU13439	31	2.582231581192E-5	25.301204819277%
d__Bacteria	k__norank_d__Bacteria	p__Methylomirabilota	c__Methylomirabilia	o__Rokubacteriales	f__WX65	g__norank_f__WX65	s__uncultured_bacterium_g__norank_f__WX65	OTU12680	6	4.9978675765007E-6	3.6144578313253%
d__Bacteria	k__norank_d__Bacteria	p__Bdellovibrionota	c__Bdellovibrionia	o__Bdellovibrionales	f__Bdellovibrionaceae	g__Bdellovibrio	s__uncultured_deep-sea_bacterium_g__Bdellovibrio	OTU16094	13	1.0828713082418E-5	12.048192771084%
d__Bacteria	k__norank_d__Bacteria	p__Latescibacterota	c__Latescibacteria	o__Latescibacterales	f__Latescibacteraceae	g__norank_f__Latescibacteraceae	s__uncultured_actinobacterium_g__norank_f__Latescibacteraceae	OTU15852	17	1.4160624800085E-5	16.867469879518%
d__Bacteria	k__norank_d__Bacteria	p__Myxococcota	c__Polyangia	o__Blfdi19	f__norank_o__Blfdi19	g__norank_f__norank_o__Blfdi19	s__Anaeromyxobacter_dehalogenans_g__norank	OTU2173	2	1.6659558588336E-6	1.2048192771084%
d__Bacteria	k__norank_d__Bacteria	p__Acidobacteriota	c__Subgroup_18	o__norank_c__Subgroup_18	f__norank_o__norank_c__Subgroup_18	g__norank_f__norank_o__norank_c__Subgroup_18	s__uncultured_Acidobacteria_bacterium_g__norank_f__norank_o__norank_c__Subgroup_18	OTU14102	115	9.579246188293E-5	39.759036144578%
d__Bacteria	k__norank_d__Bacteria	p__MBNT15	c__norank_p__MBNT15	o__norank_c__norank_p__MBNT15	f__norank_o__norank_c__norank_p__MBNT15	g__norank_f__norank_o__norank_c__norank_p__MBNT15	s__uncultured_delta_proteobacterium_g__norank_f__norank_o__norank_c__norank_p__MBNT15	OTU6945	17	1.4160624800085E-5	14.457831325301%
d__Bacteria	k__norank_d__Bacteria	p__Myxococcota	c__Polyangia	o__Polyangiales	f__BIrii41	g__norank_f__BIrii41	s__unclassified_g__norank_f__BIrii41	OTU2081	1	8.3297792941678E-7	1.2048192771084%
d__Bacteria	k__norank_d__Bacteria	p__Calditrichota	c__Calditrichia	o__Calditrichales	f__Calditrichaceae	g__Calorithrix	s__uncultured_bacterium_g__Calorithrix	OTU16636	102	8.4963748800512E-5	40.963855421687%
d__Bacteria	k__norank_d__Bacteria	p__NB1-j	c__norank_p__NB1-j	o__norank_c__norank_p__NB1-j	f__norank_o__norank_c__norank_p__NB1-j	g__norank_f__norank_o__norank_c__norank_p__NB1-j	s__unclassified_g__norank_f__norank_o__norank_c__norank_p__NB1-j	OTU13602	38	3.1653161317838E-5	22.89156626506%
d__Bacteria	k__norank_d__Bacteria	p__Actinobacteriota	c__Actinobacteria	o__Frankiales	f__Acidothermaceae	g__Acidothermus	s__uncultured_bacterium_g__Acidothermus	OTU2501	12	9.9957351530014E-6	8.433734939759%
d__Bacteria	k__norank_d__Bacteria	p__Gemmatimonadota	c__Gemmatimonadetes	o__Gemmatimonadales	f__Gemmatimonadaceae	g__Gemmatimonas	s__unclassified_g__Gemmatimonas	OTU16816	55	4.5813786117923E-5	6.0240963855422%
d__Bacteria	k__norank_d__Bacteria	p__Myxococcota	c__Polyangia	o__Haliangiales	f__Haliangiaceae	g__Haliangium	s__uncultured_bacterium_g__Haliangium	OTU9091	29	2.4156359953087E-5	24.096385542169%
d__Bacteria	k__norank_d__Bacteria	p__Desulfobacterota	c__Desulfobaccia	o__Desulfobaccales	f__Desulfobaccaceae	g__Desulfobacca	s__unclassified_g__Desulfobacca	OTU16952	40	3.3319117176671E-5	27.710843373494%
d__Bacteria	k__norank_d__Bacteria	p__Chloroflexi	c__Anaerolineae	o__Anaerolineales	f__Anaerolineaceae	g__Longilinea	s__unclassified_g__Longilinea	OTU5794	1	8.3297792941678E-7	1.2048192771084%
d__Bacteria	k__norank_d__Bacteria	p__Proteobacteria	c__Gammaproteobacteria	o__Coxiellales	f__Coxiellaceae	g__Coxiella	s__unclassified_g__Coxiella	OTU16929	2	1.6659558588336E-6	2.4096385542169%
d__Bacteria	k__norank_d__Bacteria	p__Firmicutes	c__Bacilli	o__Bacillales	f__Planococcaceae	g__Lysinibacillus	s__unclassified_g__Lysinibacillus	OTU17677	29	2.4156359953087E-5	19.277108433735%
d__Bacteria	k__norank_d__Bacteria	p__Chloroflexi	c__Anaerolineae	o__RBG-13-54-9	f__norank_o__RBG-13-54-9	g__norank_f__norank_o__RBG-13-54-9	s__unclassified_g__norank_f__norank_o__RBG-13-54-9	OTU8428	10	8.3297792941678E-6	10.843373493976%
d__Bacteria	k__norank_d__Bacteria	p__Armatimonadota	c__norank_p__Armatimonadota	o__norank_c__norank_p__Armatimonadota	f__norank_o__norank_c__norank_p__Armatimonadota	g__norank_f__norank_o__norank_c__norank_p__Armatimonadota	s__uncultured_soil_bacterium_g__norank_f__norank_o__norank_c__norank_p__Armatimonadota	OTU14449	11	9.1627572235846E-6	6.0240963855422%
d__Bacteria	k__norank_d__Bacteria	p__Planctomycetota	c__Pla3_lineage	o__norank_c__Pla3_lineage	f__norank_o__norank_c__Pla3_lineage	g__norank_f__norank_o__norank_c__Pla3_lineage	s__uncultured_soil_bacterium_PBS-II-37	OTU823	13	1.0828713082418E-5	12.048192771084%
d__Bacteria	k__norank_d__Bacteria	p__Chloroflexi	c__Anaerolineae	o__SBR1031	f__A4b	g__norank_f__A4b	s__uncultured_bacterium_g__norank_f__A4b	OTU3895	2	1.6659558588336E-6	2.4096385542169%
d__Bacteria	k__norank_d__Bacteria	p__Myxococcota	c__Myxococcia	o__Myxococcales	f__Myxococcaceae	g__P3OB-42	s__unclassified_g__P3OB-42	OTU13808	428	0.00035651455379038	19.277108433735%
d__Bacteria	k__norank_d__Bacteria	p__Proteobacteria	c__Gammaproteobacteria	o__Coxiellales	f__Coxiellaceae	g__Coxiella	s__unclassified_g__Coxiella	OTU16292	2	1.6659558588336E-6	2.4096385542169%
d__Bacteria	k__norank_d__Bacteria	p__Acidobacteriota	c__Holophagae	o__Subgroup_7	f__norank_o__Subgroup_7	g__norank_f__norank_o__Subgroup_7	s__uncultured_soil_bacterium_g__norank_f__norank_o__Subgroup_7	OTU8053	6	4.9978675765007E-6	6.0240963855422%
d__Bacteria	k__norank_d__Bacteria	p__Chloroflexi	c__Anaerolineae	o__Anaerolineales	f__Anaerolineaceae	g__norank_f__Anaerolineaceae	s__uncultured_Chloroflexi_bacterium_g__norank_f__Anaerolineaceae	OTU7767	17	1.4160624800085E-5	12.048192771084%
d__Bacteria	k__norank_d__Bacteria	p__Verrucomicrobiota	c__Verrucomicrobiae	o__Verrucomicrobiales	f__Rubritaleaceae	g__norank_f__Rubritaleaceae	s__uncultured_bacterium_g__norank_f__Rubritaleaceae	OTU12719	1	8.3297792941678E-7	1.2048192771084%
d__Bacteria	k__norank_d__Bacteria	p__Verrucomicrobiota	c__Kiritimatiellae	o__WCHB1-41	f__norank_o__WCHB1-41	g__norank_f__norank_o__WCHB1-41	s__uncultured_Verrucomicrobia_bacterium_g__norank_f__norank_o__WCHB1-41	OTU9912	3	2.4989337882503E-6	3.6144578313253%
d__Bacteria	k__norank_d__Bacteria	p__Acidobacteriota	c__Subgroup_22	o__norank_c__Subgroup_22	f__norank_o__norank_c__Subgroup_22	g__norank_f__norank_o__norank_c__Subgroup_22	s__uncultured_bacterium_g__norank_f__norank_o__norank_c__Subgroup_22	OTU1018	10	8.3297792941678E-6	9.6385542168675%
d__Bacteria	k__norank_d__Bacteria	p__Acidobacteriota	c__Subgroup_22	o__norank_c__Subgroup_22	f__norank_o__norank_c__Subgroup_22	g__norank_f__norank_o__norank_c__Subgroup_22	s__uncultured_bacterium_g__norank_f__norank_o__norank_c__Subgroup_22	OTU2547	18	1.4993602729502E-5	15.66265060241%
d__Bacteria	k__norank_d__Bacteria	p__Firmicutes	c__Clostridia	o__Peptostreptococcales-Tissierellales	f__Peptostreptococcaceae	g__Proteocatella	s__uncultured_bacterium_g__Proteocatella	OTU15216	4	3.3319117176671E-6	1.2048192771084%
d__Bacteria	k__norank_d__Bacteria	p__Desulfobacterota	c__unclassified_p__Desulfobacterota	o__unclassified_p__Desulfobacterota	f__unclassified_p__Desulfobacterota	g__unclassified_p__Desulfobacterota	s__unclassified_p__Desulfobacterota	OTU17133	3	2.4989337882503E-6	3.6144578313253%
d__Bacteria	k__norank_d__Bacteria	p__Chloroflexi	c__Dehalococcoidia	o__unclassified_c__Dehalococcoidia	f__unclassified_c__Dehalococcoidia	g__unclassified_c__Dehalococcoidia	s__unclassified_c__Dehalococcoidia	OTU16132	6	4.9978675765007E-6	4.8192771084337%
d__Bacteria	k__norank_d__Bacteria	p__Chloroflexi	c__Dehalococcoidia	o__unclassified_c__Dehalococcoidia	f__unclassified_c__Dehalococcoidia	g__unclassified_c__Dehalococcoidia	s__unclassified_c__Dehalococcoidia	OTU16133	2	1.6659558588336E-6	2.4096385542169%
d__Bacteria	k__norank_d__Bacteria	p__WS4	c__norank_p__WS4	o__norank_c__norank_p__WS4	f__norank_o__norank_c__norank_p__WS4	g__norank_f__norank_o__norank_c__norank_p__WS4	s__unclassified_g__norank_f__norank_o__norank_c__norank_p__WS4	OTU13825	5	4.1648896470839E-6	2.4096385542169%
d__Bacteria	k__norank_d__Bacteria	p__Armatimonadota	c__Chthonomonadetes	o__Chthonomonadales	f__norank_o__Chthonomonadales	g__norank_f__norank_o__Chthonomonadales	s__unclassified_g__norank_f__norank_o__Chthonomonadales	OTU9523	4	3.3319117176671E-6	3.6144578313253%
d__Bacteria	k__norank_d__Bacteria	p__Desulfobacterota	c__Syntrophobacteria	o__Syntrophobacterales	f__Syntrophobacteraceae	g__unclassified_f__Syntrophobacteraceae	s__unclassified_f__Syntrophobacteraceae	OTU15931	33	2.7488271670754E-5	22.89156626506%
d__Bacteria	k__norank_d__Bacteria	p__Patescibacteria	c__ABY1	o__unclassified_c__ABY1	f__unclassified_c__ABY1	g__unclassified_c__ABY1	s__unclassified_c__ABY1	OTU11234	1	8.3297792941678E-7	1.2048192771084%
d__Bacteria	k__norank_d__Bacteria	p__Planctomycetota	c__Planctomycetes	o__Gemmatales	f__Gemmataceae	g__norank_f__Gemmataceae	s__uncultured_bacterium_g__norank_f__Gemmataceae	OTU4987	6	4.9978675765007E-6	6.0240963855422%
d__Bacteria	k__norank_d__Bacteria	p__Planctomycetota	c__Planctomycetes	o__Gemmatales	f__Gemmataceae	g__norank_f__Gemmataceae	s__unclassified_g__norank_f__Gemmataceae	OTU2092	2	1.6659558588336E-6	2.4096385542169%
d__Bacteria	k__norank_d__Bacteria	p__Cyanobacteria	c__Sericytochromatia	o__norank_c__Sericytochromatia	f__norank_o__norank_c__Sericytochromatia	g__norank_f__norank_o__norank_c__Sericytochromatia	s__uncultured_bacterium_g__norank_f__norank_o__norank_c__Sericytochromatia	OTU1523	2	1.6659558588336E-6	2.4096385542169%
d__Bacteria	k__norank_d__Bacteria	p__FCPU426	c__norank_p__FCPU426	o__norank_c__norank_p__FCPU426	f__norank_o__norank_c__norank_p__FCPU426	g__norank_f__norank_o__norank_c__norank_p__FCPU426	s__unclassified_g__norank_f__norank_o__norank_c__norank_p__FCPU426	OTU4824	1	8.3297792941678E-7	1.2048192771084%
d__Bacteria	k__norank_d__Bacteria	p__Proteobacteria	c__Gammaproteobacteria	o__norank_c__Gammaproteobacteria	f__norank_o__norank_c__Gammaproteobacteria	g__norank_f__norank_o__norank_c__Gammaproteobacteria	s__unclassified_g__norank_f__norank_o__norank_c__Gammaproteobacteria	OTU1427	1	8.3297792941678E-7	1.2048192771084%
d__Bacteria	k__norank_d__Bacteria	p__Firmicutes	c__Clostridia	o__Oscillospirales	f__Oscillospiraceae	g__Papillibacter	s__uncultured_Firmicutes_bacterium_g__Papillibacter	OTU6314	1	8.3297792941678E-7	1.2048192771084%
d__Bacteria	k__norank_d__Bacteria	p__Actinobacteriota	c__Actinobacteria	o__Frankiales	f__unclassified_o__Frankiales	g__unclassified_o__Frankiales	s__unclassified_o__Frankiales	OTU17342	6	4.9978675765007E-6	6.0240963855422%
d__Bacteria	k__norank_d__Bacteria	p__unclassified_k__norank_d__Bacteria	c__unclassified_k__norank_d__Bacteria	o__unclassified_k__norank_d__Bacteria	f__unclassified_k__norank_d__Bacteria	g__unclassified_k__norank_d__Bacteria	s__unclassified_k__norank_d__Bacteria	OTU12247	129	0.00010745415289476	10.843373493976%
d__Bacteria	k__norank_d__Bacteria	p__Chloroflexi	c__Anaerolineae	o__SBR1031	f__norank_o__SBR1031	g__norank_f__norank_o__SBR1031	s__unclassified_g__norank_f__norank_o__SBR1031	OTU5241	5	4.1648896470839E-6	3.6144578313253%
d__Bacteria	k__norank_d__Bacteria	p__unclassified_k__norank_d__Bacteria	c__unclassified_k__norank_d__Bacteria	o__unclassified_k__norank_d__Bacteria	f__unclassified_k__norank_d__Bacteria	g__unclassified_k__norank_d__Bacteria	s__unclassified_k__norank_d__Bacteria	OTU12243	14	1.1661691011835E-5	3.6144578313253%
d__Bacteria	k__norank_d__Bacteria	p__Chloroflexi	c__Chloroflexia	o__Thermomicrobiales	f__JG30-KF-CM45	g__norank_f__JG30-KF-CM45	s__unclassified_g__norank_f__JG30-KF-CM45	OTU6176	11	9.1627572235846E-6	12.048192771084%
d__Bacteria	k__norank_d__Bacteria	p__Acidobacteriota	c__Subgroup_22	o__norank_c__Subgroup_22	f__norank_o__norank_c__Subgroup_22	g__norank_f__norank_o__norank_c__Subgroup_22	s__unclassified_g__norank_f__norank_o__norank_c__Subgroup_22	OTU14303	2	1.6659558588336E-6	2.4096385542169%
d__Bacteria	k__norank_d__Bacteria	p__Desulfobacterota	c__Desulfobaccia	o__Desulfobaccales	f__Desulfobaccaceae	g__Desulfobacca	s__uncultured_delta_proteobacterium_g__Desulfobacca	OTU2340	1	8.3297792941678E-7	1.2048192771084%
d__Bacteria	k__norank_d__Bacteria	p__Proteobacteria	c__Gammaproteobacteria	o__Burkholderiales	f__Comamonadaceae	g__unclassified_f__Comamonadaceae	s__unclassified_f__Comamonadaceae	OTU8037	2092	0.0017425898283399	85.542168674699%
d__Bacteria	k__norank_d__Bacteria	p__Actinobacteriota	c__Thermoleophilia	o__Solirubrobacterales	f__67-14	g__norank_f__67-14	s__metagenome_g__norank_f__67-14	OTU3158	59	4.914569783559E-5	24.096385542169%
d__Bacteria	k__norank_d__Bacteria	p__Methylomirabilota	c__Methylomirabilia	o__Rokubacteriales	f__WX65	g__norank_f__WX65	s__uncultured_bacterium_g__norank_f__WX65	OTU15894	25	2.082444823542E-5	19.277108433735%
d__Bacteria	k__norank_d__Bacteria	p__Acidobacteriota	c__Vicinamibacteria	o__Subgroup_17	f__norank_o__Subgroup_17	g__norank_f__norank_o__Subgroup_17	s__uncultured_bacterium_g__norank_f__norank_o__Subgroup_17	OTU9484	18	1.4993602729502E-5	15.66265060241%
d__Bacteria	k__norank_d__Bacteria	p__Acidobacteriota	c__AT-s3-28	o__norank_c__AT-s3-28	f__norank_o__norank_c__AT-s3-28	g__norank_f__norank_o__norank_c__AT-s3-28	s__unclassified_g__norank_f__norank_o__norank_c__AT-s3-28	OTU4907	2	1.6659558588336E-6	2.4096385542169%
d__Bacteria	k__norank_d__Bacteria	p__Proteobacteria	c__Gammaproteobacteria	o__Coxiellales	f__Coxiellaceae	g__Coxiella	s__unclassified_g__Coxiella	OTU7834	2	1.6659558588336E-6	2.4096385542169%
d__Bacteria	k__norank_d__Bacteria	p__Firmicutes	c__Clostridia	o__norank_c__Clostridia	f__Hungateiclostridiaceae	g__unclassified_f__Hungateiclostridiaceae	s__unclassified_f__Hungateiclostridiaceae	OTU3723	2	1.6659558588336E-6	2.4096385542169%
d__Bacteria	k__norank_d__Bacteria	p__Bacteroidota	c__Bacteroidia	o__Sphingobacteriales	f__unclassified_o__Sphingobacteriales	g__unclassified_o__Sphingobacteriales	s__unclassified_o__Sphingobacteriales	OTU8876	17	1.4160624800085E-5	10.843373493976%
d__Bacteria	k__norank_d__Bacteria	p__Chloroflexi	c__Dehalococcoidia	o__GIF9	f__AB-539-J10	g__unclassified_f__AB-539-J10	s__unclassified_f__AB-539-J10	OTU10382	1	8.3297792941678E-7	1.2048192771084%
d__Bacteria	k__norank_d__Bacteria	p__Acidobacteriota	c__Subgroup_22	o__norank_c__Subgroup_22	f__norank_o__norank_c__Subgroup_22	g__norank_f__norank_o__norank_c__Subgroup_22	s__unclassified_g__norank_f__norank_o__norank_c__Subgroup_22	OTU13135	7	5.8308455059175E-6	4.8192771084337%
d__Bacteria	k__norank_d__Bacteria	p__unclassified_k__norank_d__Bacteria	c__unclassified_k__norank_d__Bacteria	o__unclassified_k__norank_d__Bacteria	f__unclassified_k__norank_d__Bacteria	g__unclassified_k__norank_d__Bacteria	s__unclassified_k__norank_d__Bacteria	OTU10065	21	1.7492536517752E-5	12.048192771084%
d__Bacteria	k__norank_d__Bacteria	p__Proteobacteria	c__Gammaproteobacteria	o__Pseudomonadales	f__Moraxellaceae	g__Agitococcus_lubricus_group	s__uncultured_bacterium_g__Agitococcus_lubricus_group	OTU5678	6	4.9978675765007E-6	2.4096385542169%
d__Bacteria	k__norank_d__Bacteria	p__Patescibacteria	c__Gracilibacteria	o__Absconditabacteriales_SR1	f__norank_o__Absconditabacteriales_SR1	g__norank_f__norank_o__Absconditabacteriales_SR1	s__uncultured_candidate_division_SR1_bacterium	OTU14946	3	2.4989337882503E-6	3.6144578313253%
d__Bacteria	k__norank_d__Bacteria	p__Methylomirabilota	c__Methylomirabilia	o__Rokubacteriales	f__WX65	g__norank_f__WX65	s__unclassified_g__norank_f__WX65	OTU6627	16	1.3327646870669E-5	14.457831325301%
d__Bacteria	k__norank_d__Bacteria	p__NB1-j	c__norank_p__NB1-j	o__norank_c__norank_p__NB1-j	f__norank_o__norank_c__norank_p__NB1-j	g__norank_f__norank_o__norank_c__norank_p__NB1-j	s__unclassified_g__norank_f__norank_o__norank_c__norank_p__NB1-j	OTU6031	125	0.0001041222411771	48.192771084337%
d__Bacteria	k__norank_d__Bacteria	p__Spirochaetota	c__MVP-15	o__norank_c__MVP-15	f__norank_o__norank_c__MVP-15	g__norank_f__norank_o__norank_c__MVP-15	s__uncultured_bacterium_g__norank_f__norank_o__norank_c__MVP-15	OTU955	1	8.3297792941678E-7	1.2048192771084%
d__Bacteria	k__norank_d__Bacteria	p__Proteobacteria	c__Gammaproteobacteria	o__Burkholderiales	f__Oxalobacteraceae	g__Undibacterium	s__uncultured_bacterium_g__Undibacterium	OTU5674	32	2.6655293741337E-5	15.66265060241%
d__Bacteria	k__norank_d__Bacteria	p__Chloroflexi	c__unclassified_p__Chloroflexi	o__unclassified_p__Chloroflexi	f__unclassified_p__Chloroflexi	g__unclassified_p__Chloroflexi	s__unclassified_p__Chloroflexi	OTU8451	222	0.00018492110033053	33.734939759036%
d__Bacteria	k__norank_d__Bacteria	p__Myxococcota	c__Polyangia	o__Polyangiales	f__Sandaracinaceae	g__norank_f__Sandaracinaceae	s__unclassified_g__norank_f__Sandaracinaceae	OTU13849	2	1.6659558588336E-6	1.2048192771084%
d__Bacteria	k__norank_d__Bacteria	p__Chloroflexi	c__Dehalococcoidia	o__GIF9	f__norank_o__GIF9	g__norank_f__norank_o__GIF9	s__unclassified_g__norank_f__norank_o__GIF9	OTU16245	1	8.3297792941678E-7	1.2048192771084%
d__Bacteria	k__norank_d__Bacteria	p__Proteobacteria	c__Gammaproteobacteria	o__SZB30	f__norank_o__SZB30	g__norank_f__norank_o__SZB30	s__uncultured_bacterium_g__norank_f__norank_o__SZB30	OTU16809	67	5.5809521270924E-5	27.710843373494%
d__Bacteria	k__norank_d__Bacteria	p__Proteobacteria	c__Gammaproteobacteria	o__unclassified_c__Gammaproteobacteria	f__unclassified_c__Gammaproteobacteria	g__unclassified_c__Gammaproteobacteria	s__unclassified_c__Gammaproteobacteria	OTU14520	3	2.4989337882503E-6	3.6144578313253%
d__Bacteria	k__norank_d__Bacteria	p__Chloroflexi	c__Dehalococcoidia	o__unclassified_c__Dehalococcoidia	f__unclassified_c__Dehalococcoidia	g__unclassified_c__Dehalococcoidia	s__unclassified_c__Dehalococcoidia	OTU9497	2	1.6659558588336E-6	2.4096385542169%
d__Bacteria	k__norank_d__Bacteria	p__Acidobacteriota	c__Aminicenantia	o__Aminicenantales	f__norank_o__Aminicenantales	g__norank_f__norank_o__Aminicenantales	s__unclassified_g__norank_f__norank_o__Aminicenantales	OTU431	18	1.4993602729502E-5	12.048192771084%
d__Bacteria	k__norank_d__Bacteria	p__Proteobacteria	c__Gammaproteobacteria	o__Methylococcales	f__Methylomonadaceae	g__Crenothrix	s__uncultured_bacterium_g__Crenothrix	OTU15035	8	6.6638234353343E-6	6.0240963855422%
d__Bacteria	k__norank_d__Bacteria	p__Verrucomicrobiota	c__Verrucomicrobiae	o__S-BQ2-57_soil_group	f__norank_o__S-BQ2-57_soil_group	g__norank_f__norank_o__S-BQ2-57_soil_group	s__uncultured_bacterium_g__norank_f__norank_o__S-BQ2-57_soil_group	OTU13014	3	2.4989337882503E-6	3.6144578313253%
d__Bacteria	k__norank_d__Bacteria	p__Chloroflexi	c__Anaerolineae	o__Anaerolineales	f__Anaerolineaceae	g__UTCFX1	s__uncultured_bacterium_g__UTCFX1	OTU16211	3	2.4989337882503E-6	3.6144578313253%
d__Bacteria	k__norank_d__Bacteria	p__Proteobacteria	c__Gammaproteobacteria	o__Methylococcales	f__Methylomonadaceae	g__unclassified_f__Methylomonadaceae	s__unclassified_f__Methylomonadaceae	OTU15305	2	1.6659558588336E-6	1.2048192771084%
d__Bacteria	k__norank_d__Bacteria	p__Myxococcota	c__Myxococcia	o__Myxococcales	f__Myxococcaceae	g__P3OB-42	s__unclassified_g__P3OB-42	OTU13665	6	4.9978675765007E-6	7.2289156626506%
d__Bacteria	k__norank_d__Bacteria	p__Bacteroidota	c__Bacteroidia	o__Sphingobacteriales	f__AKYH767	g__norank_f__AKYH767	s__uncultured_bacterium_g__norank_f__AKYH767	OTU6330	32	2.6655293741337E-5	22.89156626506%
d__Bacteria	k__norank_d__Bacteria	p__Chloroflexi	c__Anaerolineae	o__Anaerolineales	f__Anaerolineaceae	g__norank_f__Anaerolineaceae	s__unclassified_g__norank_f__Anaerolineaceae	OTU12240	35	2.9154227529587E-5	20.481927710843%
d__Bacteria	k__norank_d__Bacteria	p__Chloroflexi	c__Chloroflexia	o__Chloroflexales	f__Roseiflexaceae	g__norank_f__Roseiflexaceae	s__uncultured_bacterium_g__norank_f__Roseiflexaceae	OTU3578	49	4.0815918541422E-5	18.072289156627%
d__Bacteria	k__norank_d__Bacteria	p__Verrucomicrobiota	c__Kiritimatiellae	o__WCHB1-41	f__norank_o__WCHB1-41	g__norank_f__norank_o__WCHB1-41	s__uncultured_Verrucomicrobia_bacterium_g__norank_f__norank_o__WCHB1-41	OTU593	3	2.4989337882503E-6	3.6144578313253%
d__Bacteria	k__norank_d__Bacteria	p__Bacteroidota	c__Bacteroidia	o__Bacteroidales	f__Bacteroidetes_vadinHA17	g__norank_f__Bacteroidetes_vadinHA17	s__unclassified_g__norank_f__Bacteroidetes_vadinHA17	OTU5015	96	7.9965881224011E-5	9.6385542168675%
d__Bacteria	k__norank_d__Bacteria	p__Verrucomicrobiota	c__Kiritimatiellae	o__WCHB1-41	f__norank_o__WCHB1-41	g__norank_f__norank_o__WCHB1-41	s__unclassified_g__norank_f__norank_o__WCHB1-41	OTU12956	4	3.3319117176671E-6	4.8192771084337%
d__Bacteria	k__norank_d__Bacteria	p__Elusimicrobiota	c__Lineage_IIc	o__norank_c__Lineage_IIc	f__norank_o__norank_c__Lineage_IIc	g__norank_f__norank_o__norank_c__Lineage_IIc	s__uncultured_bacterium_g__norank_f__norank_o__norank_c__Lineage_IIc	OTU6350	7	5.8308455059175E-6	8.433734939759%
d__Bacteria	k__norank_d__Bacteria	p__Actinobacteriota	c__Thermoleophilia	o__Solirubrobacterales	f__67-14	g__norank_f__67-14	s__uncultured_soil_bacterium_g__norank_f__67-14	OTU17533	127	0.00010578819703593	18.072289156627%
d__Bacteria	k__norank_d__Bacteria	p__unclassified_k__norank_d__Bacteria	c__unclassified_k__norank_d__Bacteria	o__unclassified_k__norank_d__Bacteria	f__unclassified_k__norank_d__Bacteria	g__unclassified_k__norank_d__Bacteria	s__unclassified_k__norank_d__Bacteria	OTU11768	10	8.3297792941678E-6	2.4096385542169%
d__Bacteria	k__norank_d__Bacteria	p__Cyanobacteria	c__Cyanobacteriia	o__Limnotrichales	f__Limnotrichaceae	g__Limnothrix	s__uncultured_bacterium_g__Limnothrix	OTU3516	1179	0.00098208097878239	37.349397590361%
d__Bacteria	k__norank_d__Bacteria	p__Modulibacteria	c__Moduliflexia	o__Moduliflexales	f__Moduliflexaceae	g__norank_f__Moduliflexaceae	s__uncultured_bacterium_g__norank_f__Moduliflexaceae	OTU4391	2	1.6659558588336E-6	1.2048192771084%
d__Bacteria	k__norank_d__Bacteria	p__Proteobacteria	c__Alphaproteobacteria	o__norank_c__Alphaproteobacteria	f__norank_o__norank_c__Alphaproteobacteria	g__norank_f__norank_o__norank_c__Alphaproteobacteria	s__unclassified_g__norank_f__norank_o__norank_c__Alphaproteobacteria	OTU14436	11	9.1627572235846E-6	4.8192771084337%
d__Bacteria	k__norank_d__Bacteria	p__Planctomycetota	c__Pla3_lineage	o__norank_c__Pla3_lineage	f__norank_o__norank_c__Pla3_lineage	g__norank_f__norank_o__norank_c__Pla3_lineage	s__uncultured_soil_bacterium_PBS-II-37	OTU12488	13	1.0828713082418E-5	12.048192771084%
d__Bacteria	k__norank_d__Bacteria	p__SAR324_cladeMarine_group_B	c__norank_p__SAR324_cladeMarine_group_B	o__norank_c__norank_p__SAR324_cladeMarine_group_B	f__norank_o__norank_c__norank_p__SAR324_cladeMarine_group_B	g__norank_f__norank_o__norank_c__norank_p__SAR324_cladeMarine_group_B	s__uncultured_bacterium_zdt-33i5	OTU11583	63	5.2477609553257E-5	32.530120481928%
d__Bacteria	k__norank_d__Bacteria	p__Actinobacteriota	c__Acidimicrobiia	o__Microtrichales	f__norank_o__Microtrichales	g__norank_f__norank_o__Microtrichales	s__wastewater_metagenome_g__norank_f__norank_o__Microtrichales	OTU3950	139	0.00011578393218893	49.397590361446%
d__Bacteria	k__norank_d__Bacteria	p__Acidobacteriota	c__Vicinamibacteria	o__Subgroup_17	f__norank_o__Subgroup_17	g__norank_f__norank_o__Subgroup_17	s__uncultured_bacterium_g__norank_f__norank_o__Subgroup_17	OTU6618	2	1.6659558588336E-6	2.4096385542169%
d__Bacteria	k__norank_d__Bacteria	p__Gemmatimonadota	c__Gemmatimonadetes	o__Gemmatimonadales	f__Gemmatimonadaceae	g__norank_f__Gemmatimonadaceae	s__unclassified_g__norank_f__Gemmatimonadaceae	OTU8382	3	2.4989337882503E-6	2.4096385542169%
d__Bacteria	k__norank_d__Bacteria	p__WOR-1	c__norank_p__WOR-1	o__norank_c__norank_p__WOR-1	f__norank_o__norank_c__norank_p__WOR-1	g__norank_f__norank_o__norank_c__norank_p__WOR-1	s__uncultured_bacterium_g__norank_f__norank_o__norank_c__norank_p__WOR-1	OTU11287	6	4.9978675765007E-6	6.0240963855422%
d__Bacteria	k__norank_d__Bacteria	p__Caldatribacteriota	c__Caldatribacteriia	o__Caldatribacteriales	f__Caldatribacteriaceae	g__Candidatus_Caldatribacterium	s__uncultured_bacterium_g__Candidatus_Caldatribacterium	OTU9495	1	8.3297792941678E-7	1.2048192771084%
d__Bacteria	k__norank_d__Bacteria	p__Acidobacteriota	c__Acidobacteriae	o__Acidobacteriales	f__norank_o__Acidobacteriales	g__norank_f__norank_o__Acidobacteriales	s__uncultured_Acidobacteriaceae_bacterium_g__norank_f__norank	OTU8416	42	3.4985073035505E-5	14.457831325301%
d__Bacteria	k__norank_d__Bacteria	p__Actinobacteriota	c__Thermoleophilia	o__Gaiellales	f__norank_o__Gaiellales	g__norank_f__norank_o__Gaiellales	s__unclassified_g__norank_f__norank_o__Gaiellales	OTU7915	2	1.6659558588336E-6	2.4096385542169%
d__Bacteria	k__norank_d__Bacteria	p__Bdellovibrionota	c__Oligoflexia	o__0319-6G20	f__norank_o__0319-6G20	g__norank_f__norank_o__0319-6G20	s__unclassified_g__norank_f__norank_o__0319-6G20	OTU14531	6	4.9978675765007E-6	7.2289156626506%
d__Bacteria	k__norank_d__Bacteria	p__Bdellovibrionota	c__Bdellovibrionia	o__Bacteriovoracales	f__Bacteriovoracaceae	g__unclassified_f__Bacteriovoracaceae	s__unclassified_f__Bacteriovoracaceae	OTU2833	3	2.4989337882503E-6	1.2048192771084%
d__Bacteria	k__norank_d__Bacteria	p__Latescibacterota	c__norank_p__Latescibacterota	o__norank_c__norank_p__Latescibacterota	f__norank_o__norank_c__norank_p__Latescibacterota	g__norank_f__norank_o__norank_c__norank_p__Latescibacterota	s__uncultured_bacterium_g__norank_f__norank_o__norank_c__norank_p__Latescibacterota	OTU3641	27	2.2490404094253E-5	16.867469879518%
d__Bacteria	k__norank_d__Bacteria	p__Proteobacteria	c__Gammaproteobacteria	o__Burkholderiales	f__MWH-UniP1_aquatic_group	g__norank_f__MWH-UniP1_aquatic_group	s__bacterium_enrichment_culture_clone_B632011	OTU17442	1016	0.00084630557628745	40.963855421687%
d__Bacteria	k__norank_d__Bacteria	p__unclassified_k__norank_d__Bacteria	c__unclassified_k__norank_d__Bacteria	o__unclassified_k__norank_d__Bacteria	f__unclassified_k__norank_d__Bacteria	g__unclassified_k__norank_d__Bacteria	s__unclassified_k__norank_d__Bacteria	OTU6035	13	1.0828713082418E-5	12.048192771084%
d__Bacteria	k__norank_d__Bacteria	p__Acidobacteriota	c__Acidobacteriae	o__Acidobacteriales	f__norank_o__Acidobacteriales	g__norank_f__norank_o__Acidobacteriales	s__unclassified_g__norank_f__norank_o__Acidobacteriales	OTU16828	20	1.6659558588336E-5	15.66265060241%
d__Bacteria	k__norank_d__Bacteria	p__Spirochaetota	c__Leptospirae	o__Leptospirales	f__Leptospiraceae	g__RBG-16-49-21	s__metagenome_g__RBG-16-49-21	OTU11228	3	2.4989337882503E-6	3.6144578313253%
d__Bacteria	k__norank_d__Bacteria	p__Cyanobacteria	c__Vampirivibrionia	o__Vampirovibrionales	f__norank_o__Vampirovibrionales	g__norank_f__norank_o__Vampirovibrionales	s__uncultured_bacterium_g__norank_f__norank_o__Vampirovibrionales	OTU3819	1	8.3297792941678E-7	1.2048192771084%
d__Bacteria	k__norank_d__Bacteria	p__Actinobacteriota	c__Coriobacteriia	o__OPB41	f__norank_o__OPB41	g__norank_f__norank_o__OPB41	s__unclassified_g__norank_f__norank_o__OPB41	OTU4327	106	8.8295660518179E-5	42.168674698795%
d__Bacteria	k__norank_d__Bacteria	p__Desulfobacterota	c__Syntrophobacteria	o__Syntrophobacterales	f__Syntrophobacteraceae	g__Desulfovirga	s__uncultured_bacterium_g__Desulfovirga	OTU11470	7	5.8308455059175E-6	3.6144578313253%
d__Bacteria	k__norank_d__Bacteria	p__Acidobacteriota	c__Vicinamibacteria	o__Vicinamibacterales	f__Vicinamibacteraceae	g__norank_f__Vicinamibacteraceae	s__unclassified_g__norank_f__Vicinamibacteraceae	OTU1205	85	7.0803124000426E-5	39.759036144578%
d__Bacteria	k__norank_d__Bacteria	p__Proteobacteria	c__Gammaproteobacteria	o__Legionellales	f__Legionellaceae	g__Legionella	s__uncultured_bacterium_g__Legionella	OTU11127	2	1.6659558588336E-6	1.2048192771084%
d__Bacteria	k__norank_d__Bacteria	p__unclassified_k__norank_d__Bacteria	c__unclassified_k__norank_d__Bacteria	o__unclassified_k__norank_d__Bacteria	f__unclassified_k__norank_d__Bacteria	g__unclassified_k__norank_d__Bacteria	s__unclassified_k__norank_d__Bacteria	OTU11760	8	6.6638234353343E-6	1.2048192771084%
d__Bacteria	k__norank_d__Bacteria	p__unclassified_k__norank_d__Bacteria	c__unclassified_k__norank_d__Bacteria	o__unclassified_k__norank_d__Bacteria	f__unclassified_k__norank_d__Bacteria	g__unclassified_k__norank_d__Bacteria	s__unclassified_k__norank_d__Bacteria	OTU12568	4	3.3319117176671E-6	4.8192771084337%
d__Bacteria	k__norank_d__Bacteria	p__Proteobacteria	c__Gammaproteobacteria	o__CCD24	f__norank_o__CCD24	g__norank_f__norank_o__CCD24	s__metagenome_g__norank_f__norank_o__CCD24	OTU8184	39	3.2486139247255E-5	24.096385542169%
d__Bacteria	k__norank_d__Bacteria	p__Armatimonadota	c__DG-56	o__norank_c__DG-56	f__norank_o__norank_c__DG-56	g__norank_f__norank_o__norank_c__DG-56	s__unclassified_g__norank_f__norank_o__norank_c__DG-56	OTU13747	1	8.3297792941678E-7	1.2048192771084%
d__Bacteria	k__norank_d__Bacteria	p__Chloroflexi	c__Anaerolineae	o__SBR1031	f__norank_o__SBR1031	g__norank_f__norank_o__SBR1031	s__uncultured_bacterium_g__norank_f__norank_o__SBR1031	OTU13100	23	1.9158492376586E-5	19.277108433735%
d__Bacteria	k__norank_d__Bacteria	p__Calditrichota	c__Calditrichia	o__Calditrichales	f__Calditrichaceae	g__SM23-31	s__uncultured_bacterium_g__SM23-31	OTU4938	2	1.6659558588336E-6	2.4096385542169%
d__Bacteria	k__norank_d__Bacteria	p__Acidobacteriota	c__Acidobacteriae	o__Bryobacterales	f__Bryobacteraceae	g__Bryobacter	s__unclassified_g__Bryobacter	OTU9160	10	8.3297792941678E-6	7.2289156626506%
d__Bacteria	k__norank_d__Bacteria	p__Myxococcota	c__Polyangia	o__Nannocystales	f__Nannocystaceae	g__Nannocystis	s__metagenome_g__Nannocystis	OTU17059	4	3.3319117176671E-6	4.8192771084337%
d__Bacteria	k__norank_d__Bacteria	p__Proteobacteria	c__Gammaproteobacteria	o__Burkholderiales	f__Burkholderiaceae	g__Lautropia	s__metagenome_g__Lautropia	OTU10140	3	2.4989337882503E-6	3.6144578313253%
d__Bacteria	k__norank_d__Bacteria	p__SAR324_cladeMarine_group_B	c__norank_p__SAR324_cladeMarine_group_B	o__norank_c__norank_p__SAR324_cladeMarine_group_B	f__norank_o__norank_c__norank_p__SAR324_cladeMarine_group_B	g__norank_f__norank_o__norank_c__norank_p__SAR324_cladeMarine_group_B	s__uncultured_proteobacterium_g__norank_f__norank_o__norank_c__norank_p__SAR324_cladeMarine_group_B	OTU16758	2	1.6659558588336E-6	2.4096385542169%
d__Bacteria	k__norank_d__Bacteria	p__Bacteroidota	c__Bacteroidia	o__Bacteroidales	f__Dysgonomonadaceae	g__Dysgonomonas	s__unclassified_g__Dysgonomonas	OTU10911	2	1.6659558588336E-6	1.2048192771084%
d__Bacteria	k__norank_d__Bacteria	p__Verrucomicrobiota	c__Verrucomicrobiae	o__Pedosphaerales	f__Pedosphaeraceae	g__norank_f__Pedosphaeraceae	s__metagenome_g__norank_f__Pedosphaeraceae	OTU15157	4	3.3319117176671E-6	4.8192771084337%
d__Bacteria	k__norank_d__Bacteria	p__Patescibacteria	c__CPR2	o__norank_c__CPR2	f__norank_o__norank_c__CPR2	g__norank_f__norank_o__norank_c__CPR2	s__uncultured_Clostridium_sp._g__norank_f__norank_o__norank	OTU14189	3	2.4989337882503E-6	3.6144578313253%
d__Bacteria	k__norank_d__Bacteria	p__unclassified_k__norank_d__Bacteria	c__unclassified_k__norank_d__Bacteria	o__unclassified_k__norank_d__Bacteria	f__unclassified_k__norank_d__Bacteria	g__unclassified_k__norank_d__Bacteria	s__unclassified_k__norank_d__Bacteria	OTU14367	10	8.3297792941678E-6	9.6385542168675%
d__Bacteria	k__norank_d__Bacteria	p__Proteobacteria	c__Alphaproteobacteria	o__Defluviicoccales	f__Defluviicoccaceae	g__Defluviicoccus	s__unclassified_g__Defluviicoccus	OTU10783	1	8.3297792941678E-7	1.2048192771084%
d__Bacteria	k__norank_d__Bacteria	p__unclassified_k__norank_d__Bacteria	c__unclassified_k__norank_d__Bacteria	o__unclassified_k__norank_d__Bacteria	f__unclassified_k__norank_d__Bacteria	g__unclassified_k__norank_d__Bacteria	s__unclassified_k__norank_d__Bacteria	OTU1781	2	1.6659558588336E-6	2.4096385542169%
d__Bacteria	k__norank_d__Bacteria	p__Firmicutes	c__Clostridia	o__norank_c__Clostridia	f__Hungateiclostridiaceae	g__unclassified_f__Hungateiclostridiaceae	s__unclassified_f__Hungateiclostridiaceae	OTU12302	29	2.4156359953087E-5	20.481927710843%
d__Bacteria	k__norank_d__Bacteria	p__Firmicutes	c__Clostridia	o__norank_c__Clostridia	f__Hungateiclostridiaceae	g__norank_f__Hungateiclostridiaceae	s__unclassified_g__norank_f__Hungateiclostridiaceae	OTU7253	15	1.2494668941252E-5	3.6144578313253%
d__Bacteria	k__norank_d__Bacteria	p__Gemmatimonadota	c__Gemmatimonadetes	o__Gemmatimonadales	f__Gemmatimonadaceae	g__Gemmatimonas	s__uncultured_bacterium_g__Gemmatimonas	OTU9032	37	3.0820183388421E-5	15.66265060241%
d__Bacteria	k__norank_d__Bacteria	p__Spirochaetota	c__Spirochaetia	o__Spirochaetales	f__Spirochaetaceae	g__Spirochaeta	s__uncultured_bacterium_g__Spirochaeta	OTU7758	36	2.9987205459004E-5	12.048192771084%
d__Bacteria	k__norank_d__Bacteria	p__Chloroflexi	c__NLS2-31	o__norank_c__NLS2-31	f__norank_o__norank_c__NLS2-31	g__norank_f__norank_o__norank_c__NLS2-31	s__uncultured_bacterium_g__norank_f__norank_o__norank_c__NLS2-31	OTU894	2	1.6659558588336E-6	2.4096385542169%
d__Bacteria	k__norank_d__Bacteria	p__Chloroflexi	c__Anaerolineae	o__SBR1031	f__A4b	g__norank_f__A4b	s__metagenome_g__norank_f__A4b	OTU3743	6	4.9978675765007E-6	2.4096385542169%
d__Bacteria	k__norank_d__Bacteria	p__Actinobacteriota	c__Actinobacteria	o__Micromonosporales	f__Micromonosporaceae	g__Allocatelliglobosispora	s__Allocatelliglobosispora_scoriae	OTU531	13	1.0828713082418E-5	10.843373493976%
d__Bacteria	k__norank_d__Bacteria	p__Desulfobacterota	c__Desulfomonilia	o__Desulfomonilales	f__Desulfomonilaceae	g__Desulfomonile	s__unclassified_g__Desulfomonile	OTU3593	4	3.3319117176671E-6	4.8192771084337%
d__Bacteria	k__norank_d__Bacteria	p__Planctomycetota	c__Planctomycetes	o__Gemmatales	f__Gemmataceae	g__norank_f__Gemmataceae	s__uncultured_bacterium_g__norank_f__Gemmataceae	OTU14335	15	1.2494668941252E-5	13.253012048193%
d__Bacteria	k__norank_d__Bacteria	p__Myxococcota	c__Polyangia	o__mle1-27	f__norank_o__mle1-27	g__norank_f__norank_o__mle1-27	s__metagenome_g__norank_f__norank_o__mle1-27	OTU3721	19	1.5826580658919E-5	14.457831325301%
d__Bacteria	k__norank_d__Bacteria	p__Armatimonadota	c__DG-56	o__norank_c__DG-56	f__norank_o__norank_c__DG-56	g__norank_f__norank_o__norank_c__DG-56	s__uncultured_bacterium_g__norank_f__norank_o__norank_c__DG-56	OTU6792	136	0.00011328499840068	38.55421686747%
d__Bacteria	k__norank_d__Bacteria	p__Desulfobacterota	c__Desulfobulbia	o__Desulfobulbales	f__Desulfocapsaceae	g__Desulfobacterium_catecholicum_group	s__unclassified_g__Desulfobacterium_catecholicum_group	OTU1193	14	1.1661691011835E-5	6.0240963855422%
d__Bacteria	k__norank_d__Bacteria	p__Fibrobacterota	c__Fibrobacteria	o__Fibrobacterales	f__B122	g__norank_f__B122	s__uncultured_bacterium_g__norank_f__B122	OTU5113	2	1.6659558588336E-6	2.4096385542169%
d__Bacteria	k__norank_d__Bacteria	p__Acidobacteriota	c__Subgroup_18	o__norank_c__Subgroup_18	f__norank_o__norank_c__Subgroup_18	g__norank_f__norank_o__norank_c__Subgroup_18	s__uncultured_bacterium_g__norank_f__norank_o__norank_c__Subgroup_18	OTU7090	48	3.9982940612006E-5	30.120481927711%
d__Bacteria	k__norank_d__Bacteria	p__unclassified_k__norank_d__Bacteria	c__unclassified_k__norank_d__Bacteria	o__unclassified_k__norank_d__Bacteria	f__unclassified_k__norank_d__Bacteria	g__unclassified_k__norank_d__Bacteria	s__unclassified_k__norank_d__Bacteria	OTU15604	25	2.082444823542E-5	19.277108433735%
d__Bacteria	k__norank_d__Bacteria	p__WS4	c__norank_p__WS4	o__norank_c__norank_p__WS4	f__norank_o__norank_c__norank_p__WS4	g__norank_f__norank_o__norank_c__norank_p__WS4	s__uncultured_bacterium_g__norank_f__norank_o__norank_c__norank_p__WS4	OTU16319	1	8.3297792941678E-7	1.2048192771084%
d__Bacteria	k__norank_d__Bacteria	p__Proteobacteria	c__Gammaproteobacteria	o__Legionellales	f__Legionellaceae	g__Legionella	s__uncultured_bacterium_g__Legionella	OTU3544	201	0.00016742856381277	45.78313253012%
d__Bacteria	k__norank_d__Bacteria	p__Chloroflexi	c__Chloroflexia	o__Thermomicrobiales	f__JG30-KF-CM45	g__norank_f__JG30-KF-CM45	s__unclassified_g__norank_f__JG30-KF-CM45	OTU14202	14	1.1661691011835E-5	13.253012048193%
d__Bacteria	k__norank_d__Bacteria	p__Chloroflexi	c__Anaerolineae	o__ADurb.Bin180	f__norank_o__ADurb.Bin180	g__norank_f__norank_o__ADurb.Bin180	s__uncultured_bacterium_g__norank_f__norank_o__ADurb.Bin180	OTU7061	50	4.1648896470839E-5	27.710843373494%
d__Bacteria	k__norank_d__Bacteria	p__unclassified_k__norank_d__Bacteria	c__unclassified_k__norank_d__Bacteria	o__unclassified_k__norank_d__Bacteria	f__unclassified_k__norank_d__Bacteria	g__unclassified_k__norank_d__Bacteria	s__unclassified_k__norank_d__Bacteria	OTU3256	3	2.4989337882503E-6	1.2048192771084%
d__Bacteria	k__norank_d__Bacteria	p__Armatimonadota	c__Chthonomonadetes	o__Chthonomonadales	f__norank_o__Chthonomonadales	g__norank_f__norank_o__Chthonomonadales	s__uncultured_Lutispora_sp._g__norank_f__norank	OTU13540	36	2.9987205459004E-5	25.301204819277%
d__Bacteria	k__norank_d__Bacteria	p__Actinobacteriota	c__Actinobacteria	o__PeM15	f__norank_o__PeM15	g__norank_f__norank_o__PeM15	s__metagenome_g__norank_f__norank_o__PeM15	OTU15433	66	5.4976543341508E-5	38.55421686747%
d__Bacteria	k__norank_d__Bacteria	p__Firmicutes	c__Clostridia	o__Peptostreptococcales-Tissierellales	f__Anaerovoracaceae	g__Anaerovorax	s__uncultured_bacterium_g__Anaerovorax	OTU13880	7	5.8308455059175E-6	7.2289156626506%
d__Bacteria	k__norank_d__Bacteria	p__Proteobacteria	c__Gammaproteobacteria	o__unclassified_c__Gammaproteobacteria	f__unclassified_c__Gammaproteobacteria	g__unclassified_c__Gammaproteobacteria	s__unclassified_c__Gammaproteobacteria	OTU6885	2	1.6659558588336E-6	2.4096385542169%
d__Bacteria	k__norank_d__Bacteria	p__Dependentiae	c__Babeliae	o__Babeliales	f__norank_o__Babeliales	g__norank_f__norank_o__Babeliales	s__uncultured_Candidatus_Dependentiae_bacterium_g__norank_f__norank	OTU934	1	8.3297792941678E-7	1.2048192771084%
d__Bacteria	k__norank_d__Bacteria	p__Margulisbacteria	c__norank_p__Margulisbacteria	o__norank_c__norank_p__Margulisbacteria	f__norank_o__norank_c__norank_p__Margulisbacteria	g__norank_f__norank_o__norank_c__norank_p__Margulisbacteria	s__unclassified_g__norank_f__norank_o__norank_c__norank_p__Margulisbacteria	OTU9069	6	4.9978675765007E-6	7.2289156626506%
d__Bacteria	k__norank_d__Bacteria	p__Verrucomicrobiota	c__Chlamydiae	o__Chlamydiales	f__unclassified_o__Chlamydiales	g__unclassified_o__Chlamydiales	s__unclassified_o__Chlamydiales	OTU14780	13	1.0828713082418E-5	7.2289156626506%
d__Bacteria	k__norank_d__Bacteria	p__Verrucomicrobiota	c__Kiritimatiellae	o__WCHB1-41	f__norank_o__WCHB1-41	g__norank_f__norank_o__WCHB1-41	s__uncultured_Verrucomicrobia_bacterium_g__norank_f__norank_o__WCHB1-41	OTU4309	1	8.3297792941678E-7	1.2048192771084%
d__Bacteria	k__norank_d__Bacteria	p__Chloroflexi	c__Anaerolineae	o__C10-SB1A	f__norank_o__C10-SB1A	g__norank_f__norank_o__C10-SB1A	s__metagenome_g__norank_f__norank_o__C10-SB1A	OTU4759	5	4.1648896470839E-6	4.8192771084337%
d__Bacteria	k__norank_d__Bacteria	p__Myxococcota	c__Polyangia	o__Blfdi19	f__norank_o__Blfdi19	g__norank_f__norank_o__Blfdi19	s__unclassified_g__norank_f__norank_o__Blfdi19	OTU11762	2	1.6659558588336E-6	2.4096385542169%
d__Bacteria	k__norank_d__Bacteria	p__Bacteroidota	c__Bacteroidia	o__Sphingobacteriales	f__Lentimicrobiaceae	g__norank_f__Lentimicrobiaceae	s__unclassified_g__norank_f__Lentimicrobiaceae	OTU16751	27	2.2490404094253E-5	20.481927710843%
d__Bacteria	k__norank_d__Bacteria	p__Armatimonadota	c__Chthonomonadetes	o__Chthonomonadales	f__norank_o__Chthonomonadales	g__norank_f__norank_o__Chthonomonadales	s__uncultured_bacterium_g__norank_f__norank_o__Chthonomonadales	OTU11868	1	8.3297792941678E-7	1.2048192771084%
d__Bacteria	k__norank_d__Bacteria	p__Patescibacteria	c__Parcubacteria	o__norank_c__Parcubacteria	f__norank_o__norank_c__Parcubacteria	g__norank_f__norank_o__norank_c__Parcubacteria	s__uncultured_bacterium_g__norank_f__norank_o__norank_c__Parcubacteria	OTU1356	1	8.3297792941678E-7	1.2048192771084%
d__Bacteria	k__norank_d__Bacteria	p__Chloroflexi	c__Dehalococcoidia	o__unclassified_c__Dehalococcoidia	f__unclassified_c__Dehalococcoidia	g__unclassified_c__Dehalococcoidia	s__unclassified_c__Dehalococcoidia	OTU1879	7	5.8308455059175E-6	8.433734939759%
d__Bacteria	k__norank_d__Bacteria	p__Chloroflexi	c__Dehalococcoidia	o__unclassified_c__Dehalococcoidia	f__unclassified_c__Dehalococcoidia	g__unclassified_c__Dehalococcoidia	s__unclassified_c__Dehalococcoidia	OTU1877	7	5.8308455059175E-6	7.2289156626506%
d__Bacteria	k__norank_d__Bacteria	p__Proteobacteria	c__Gammaproteobacteria	o__Burkholderiales	f__Comamonadaceae	g__Ramlibacter	s__unclassified_g__Ramlibacter	OTU15280	425	0.00035401562000213	55.421686746988%
d__Bacteria	k__norank_d__Bacteria	p__Verrucomicrobiota	c__Omnitrophia	o__Omnitrophales	f__Omnitrophaceae	g__Candidatus_Omnitrophus	s__unclassified_g__Candidatus_Omnitrophus	OTU16813	12	9.9957351530014E-6	9.6385542168675%
d__Bacteria	k__norank_d__Bacteria	p__Patescibacteria	c__Microgenomatia	o__unclassified_c__Microgenomatia	f__unclassified_c__Microgenomatia	g__unclassified_c__Microgenomatia	s__unclassified_c__Microgenomatia	OTU12786	3	2.4989337882503E-6	3.6144578313253%
d__Bacteria	k__norank_d__Bacteria	p__Patescibacteria	c__Parcubacteria	o__Candidatus_Kaiserbacteria	f__norank_o__Candidatus_Kaiserbacteria	g__norank_f__norank_o__Candidatus_Kaiserbacteria	s__unclassified_g__norank_f__norank_o__Candidatus_Kaiserbacteria	OTU16496	13	1.0828713082418E-5	10.843373493976%
d__Bacteria	k__norank_d__Bacteria	p__Spirochaetota	c__Spirochaetia	o__Spirochaetales	f__Spirochaetaceae	g__Spirochaeta	s__unclassified_g__Spirochaeta	OTU2452	4	3.3319117176671E-6	2.4096385542169%
d__Bacteria	k__norank_d__Bacteria	p__Proteobacteria	c__Gammaproteobacteria	o__Burkholderiales	f__Chromobacteriaceae	g__Paludibacterium	s__unclassified_g__Paludibacterium	OTU5672	2	1.6659558588336E-6	1.2048192771084%
d__Bacteria	k__norank_d__Bacteria	p__unclassified_k__norank_d__Bacteria	c__unclassified_k__norank_d__Bacteria	o__unclassified_k__norank_d__Bacteria	f__unclassified_k__norank_d__Bacteria	g__unclassified_k__norank_d__Bacteria	s__unclassified_k__norank_d__Bacteria	OTU4593	8	6.6638234353343E-6	8.433734939759%
d__Bacteria	k__norank_d__Bacteria	p__unclassified_k__norank_d__Bacteria	c__unclassified_k__norank_d__Bacteria	o__unclassified_k__norank_d__Bacteria	f__unclassified_k__norank_d__Bacteria	g__unclassified_k__norank_d__Bacteria	s__unclassified_k__norank_d__Bacteria	OTU4594	1	8.3297792941678E-7	1.2048192771084%
d__Bacteria	k__norank_d__Bacteria	p__Firmicutes	c__Syntrophomonadia	o__Syntrophomonadales	f__Syntrophomonadaceae	g__Syntrophomonas	s__uncultured_bacterium_g__Syntrophomonas	OTU9724	5	4.1648896470839E-6	2.4096385542169%
d__Bacteria	k__norank_d__Bacteria	p__Actinobacteriota	c__Thermoleophilia	o__Gaiellales	f__norank_o__Gaiellales	g__norank_f__norank_o__Gaiellales	s__uncultured_bacterium_g__norank_f__norank_o__Gaiellales	OTU4176	48	3.9982940612006E-5	37.349397590361%
d__Bacteria	k__norank_d__Bacteria	p__Bacteroidota	c__Kryptonia	o__Kryptoniales	f__BSV26	g__norank_f__BSV26	s__uncultured_bacterium_g__norank_f__BSV26	OTU8105	2	1.6659558588336E-6	2.4096385542169%
d__Bacteria	k__norank_d__Bacteria	p__Armatimonadota	c__norank_p__Armatimonadota	o__norank_c__norank_p__Armatimonadota	f__norank_o__norank_c__norank_p__Armatimonadota	g__norank_f__norank_o__norank_c__norank_p__Armatimonadota	s__unclassified_g__norank_f__norank_o__norank_c__norank_p__Armatimonadota	OTU13731	5	4.1648896470839E-6	4.8192771084337%
d__Bacteria	k__norank_d__Bacteria	p__Desulfobacterota	c__Syntrophobacteria	o__Syntrophobacterales	f__Syntrophobacteraceae	g__norank_f__Syntrophobacteraceae	s__unclassified_g__norank_f__Syntrophobacteraceae	OTU7843	1	8.3297792941678E-7	1.2048192771084%
d__Bacteria	k__norank_d__Bacteria	p__Bdellovibrionota	c__Oligoflexia	o__Silvanigrellales	f__Silvanigrellaceae	g__Silvanigrella	s__unclassified_g__Silvanigrella	OTU1067	6	4.9978675765007E-6	4.8192771084337%
d__Bacteria	k__norank_d__Bacteria	p__Bacteroidota	c__Bacteroidia	o__Sphingobacteriales	f__env.OPS_17	g__norank_f__env.OPS_17	s__uncultured_bacterium_g__norank_f__env.OPS_17	OTU1089	13	1.0828713082418E-5	8.433734939759%
d__Bacteria	k__norank_d__Bacteria	p__Chloroflexi	c__Anaerolineae	o__RBG-13-54-9	f__norank_o__RBG-13-54-9	g__norank_f__norank_o__RBG-13-54-9	s__unclassified_g__norank_f__norank_o__RBG-13-54-9	OTU15786	127	0.00010578819703593	40.963855421687%
d__Bacteria	k__norank_d__Bacteria	p__Actinobacteriota	c__Actinobacteria	o__Propionibacteriales	f__Propionibacteriaceae	g__norank_f__Propionibacteriaceae	s__uncultured_Actinomycetales_bacterium_g__norank_f__Propionibacteriaceae	OTU11829	30	2.4989337882503E-5	20.481927710843%
d__Bacteria	k__norank_d__Bacteria	p__Chloroflexi	c__Anaerolineae	o__SBR1031	f__norank_o__SBR1031	g__norank_f__norank_o__SBR1031	s__unclassified_g__norank_f__norank_o__SBR1031	OTU14190	4	3.3319117176671E-6	3.6144578313253%
d__Bacteria	k__norank_d__Bacteria	p__Actinobacteriota	c__Thermoleophilia	o__Gaiellales	f__norank_o__Gaiellales	g__norank_f__norank_o__Gaiellales	s__unclassified_g__norank_f__norank_o__Gaiellales	OTU4741	1	8.3297792941678E-7	1.2048192771084%
d__Bacteria	k__norank_d__Bacteria	p__Sumerlaeota	c__Sumerlaeia	o__Sumerlaeales	f__Sumerlaeaceae	g__Sumerlaea	s__uncultured_soil_bacterium_PBS-III-4	OTU4631	3	2.4989337882503E-6	3.6144578313253%
d__Bacteria	k__norank_d__Bacteria	p__Desulfobacterota	c__Desulfobulbia	o__Desulfobulbales	f__Desulfocapsaceae	g__Desulfobacterium_catecholicum_group	s__uncultured_bacterium_g__Desulfobacterium_catecholicum_group	OTU15528	91	7.5800991576927E-5	21.686746987952%
d__Bacteria	k__norank_d__Bacteria	p__Methylomirabilota	c__Methylomirabilia	o__Rokubacteriales	f__norank_o__Rokubacteriales	g__norank_f__norank_o__Rokubacteriales	s__unclassified_g__norank_f__norank_o__Rokubacteriales	OTU12607	5	4.1648896470839E-6	4.8192771084337%
d__Bacteria	k__norank_d__Bacteria	p__Myxococcota	c__Polyangia	o__unclassified_c__Polyangia	f__unclassified_c__Polyangia	g__unclassified_c__Polyangia	s__unclassified_c__Polyangia	OTU11889	1	8.3297792941678E-7	1.2048192771084%
d__Bacteria	k__norank_d__Bacteria	p__Sva0485	c__norank_p__Sva0485	o__norank_c__norank_p__Sva0485	f__norank_o__norank_c__norank_p__Sva0485	g__norank_f__norank_o__norank_c__norank_p__Sva0485	s__unclassified_g__norank_f__norank_o__norank_c__norank_p__Sva0485	OTU9642	19	1.5826580658919E-5	6.0240963855422%
d__Bacteria	k__norank_d__Bacteria	p__Bacteroidota	c__Bacteroidia	o__Flavobacteriales	f__Flavobacteriaceae	g__Flavobacterium	s__unclassified_g__Flavobacterium	OTU3855	3	2.4989337882503E-6	2.4096385542169%
d__Bacteria	k__norank_d__Bacteria	p__Verrucomicrobiota	c__Chlamydiae	o__Chlamydiales	f__Parachlamydiaceae	g__unclassified_f__Parachlamydiaceae	s__unclassified_f__Parachlamydiaceae	OTU3285	5	4.1648896470839E-6	6.0240963855422%
d__Bacteria	k__norank_d__Bacteria	p__Bdellovibrionota	c__Oligoflexia	o__0319-6G20	f__norank_o__0319-6G20	g__norank_f__norank_o__0319-6G20	s__unclassified_g__norank_f__norank_o__0319-6G20	OTU7655	1	8.3297792941678E-7	1.2048192771084%
d__Bacteria	k__norank_d__Bacteria	p__Elusimicrobiota	c__Rs-M47	o__norank_c__Rs-M47	f__norank_o__norank_c__Rs-M47	g__norank_f__norank_o__norank_c__Rs-M47	s__uncultured_bacterium_g__norank_f__norank_o__norank_c__Rs-M47	OTU4266	1	8.3297792941678E-7	1.2048192771084%
d__Bacteria	k__norank_d__Bacteria	p__FCPU426	c__norank_p__FCPU426	o__norank_c__norank_p__FCPU426	f__norank_o__norank_c__norank_p__FCPU426	g__norank_f__norank_o__norank_c__norank_p__FCPU426	s__uncultured_bacterium_g__norank_f__norank_o__norank_c__norank_p__FCPU426	OTU17378	3	2.4989337882503E-6	3.6144578313253%
d__Bacteria	k__norank_d__Bacteria	p__unclassified_k__norank_d__Bacteria	c__unclassified_k__norank_d__Bacteria	o__unclassified_k__norank_d__Bacteria	f__unclassified_k__norank_d__Bacteria	g__unclassified_k__norank_d__Bacteria	s__unclassified_k__norank_d__Bacteria	OTU16134	1	8.3297792941678E-7	1.2048192771084%
d__Bacteria	k__norank_d__Bacteria	p__Chloroflexi	c__Anaerolineae	o__SBR1031	f__A4b	g__norank_f__A4b	s__metagenome_g__norank_f__A4b	OTU7841	2	1.6659558588336E-6	1.2048192771084%
d__Bacteria	k__norank_d__Bacteria	p__Desulfobacterota	c__Syntrophobacteria	o__Syntrophobacterales	f__Syntrophobacteraceae	g__Syntrophobacter	s__unclassified_g__Syntrophobacter	OTU2175	6	4.9978675765007E-6	7.2289156626506%
d__Bacteria	k__norank_d__Bacteria	p__Bacteroidota	c__Bacteroidia	o__Sphingobacteriales	f__Lentimicrobiaceae	g__norank_f__Lentimicrobiaceae	s__unclassified_g__norank_f__Lentimicrobiaceae	OTU14386	149	0.0001241137114831	38.55421686747%
d__Bacteria	k__norank_d__Bacteria	p__Firmicutes	c__Negativicutes	o__Veillonellales-Selenomonadales	f__Sporomusaceae	g__norank_f__Sporomusaceae	s__uncultured_bacterium_g__norank_f__Sporomusaceae	OTU13803	4	3.3319117176671E-6	3.6144578313253%
d__Bacteria	k__norank_d__Bacteria	p__Myxococcota	c__Polyangia	o__unclassified_c__Polyangia	f__unclassified_c__Polyangia	g__unclassified_c__Polyangia	s__unclassified_c__Polyangia	OTU8249	3	2.4989337882503E-6	3.6144578313253%
d__Bacteria	k__norank_d__Bacteria	p__Myxococcota	c__unclassified_p__Myxococcota	o__unclassified_p__Myxococcota	f__unclassified_p__Myxococcota	g__unclassified_p__Myxococcota	s__unclassified_p__Myxococcota	OTU2345	2	1.6659558588336E-6	1.2048192771084%
d__Bacteria	k__norank_d__Bacteria	p__Chloroflexi	c__Anaerolineae	o__RBG-13-54-9	f__norank_o__RBG-13-54-9	g__norank_f__norank_o__RBG-13-54-9	s__uncultured_bacterium_g__norank_f__norank_o__RBG-13-54-9	OTU16343	6	4.9978675765007E-6	6.0240963855422%
d__Bacteria	k__norank_d__Bacteria	p__FCPU426	c__norank_p__FCPU426	o__norank_c__norank_p__FCPU426	f__norank_o__norank_c__norank_p__FCPU426	g__norank_f__norank_o__norank_c__norank_p__FCPU426	s__metagenome_g__norank_f__norank_o__norank_c__norank_p__FCPU426	OTU15729	6	4.9978675765007E-6	7.2289156626506%
d__Bacteria	k__norank_d__Bacteria	p__Myxococcota	c__Polyangia	o__Blfdi19	f__norank_o__Blfdi19	g__norank_f__norank_o__Blfdi19	s__unclassified_g__norank_f__norank_o__Blfdi19	OTU1623	79	6.5805256423926E-5	33.734939759036%
d__Bacteria	k__norank_d__Bacteria	p__Acidobacteriota	c__Vicinamibacteria	o__Vicinamibacterales	f__Vicinamibacteraceae	g__norank_f__Vicinamibacteraceae	s__unclassified_g__norank_f__Vicinamibacteraceae	OTU15601	638	0.00053143991896791	61.44578313253%
d__Bacteria	k__norank_d__Bacteria	p__Bacteroidota	c__Bacteroidia	o__Sphingobacteriales	f__env.OPS_17	g__norank_f__env.OPS_17	s__unclassified_g__norank_f__env.OPS_17	OTU11013	7	5.8308455059175E-6	3.6144578313253%
d__Bacteria	k__norank_d__Bacteria	p__Firmicutes	c__unclassified_p__Firmicutes	o__unclassified_p__Firmicutes	f__unclassified_p__Firmicutes	g__unclassified_p__Firmicutes	s__unclassified_p__Firmicutes	OTU3978	370	0.00030820183388421	2.4096385542169%
d__Bacteria	k__norank_d__Bacteria	p__Gemmatimonadota	c__Gemmatimonadetes	o__Gemmatimonadales	f__Gemmatimonadaceae	g__norank_f__Gemmatimonadaceae	s__uncultured_Gemmatimonadales_bacterium_g__norank_f__Gemmatimonadaceae	OTU16852	14	1.1661691011835E-5	8.433734939759%
d__Bacteria	k__norank_d__Bacteria	p__Bdellovibrionota	c__Oligoflexia	o__0319-6G20	f__norank_o__0319-6G20	g__norank_f__norank_o__0319-6G20	s__unclassified_g__norank_f__norank_o__0319-6G20	OTU16303	4	3.3319117176671E-6	4.8192771084337%
d__Bacteria	k__norank_d__Bacteria	p__Spirochaetota	c__Spirochaetia	o__Spirochaetales	f__Spirochaetaceae	g__Spirochaeta	s__unclassified_g__Spirochaeta	OTU24	4	3.3319117176671E-6	3.6144578313253%
d__Bacteria	k__norank_d__Bacteria	p__Myxococcota	c__Polyangia	o__unclassified_c__Polyangia	f__unclassified_c__Polyangia	g__unclassified_c__Polyangia	s__unclassified_c__Polyangia	OTU12511	2	1.6659558588336E-6	2.4096385542169%
d__Bacteria	k__norank_d__Bacteria	p__Patescibacteria	c__unclassified_p__Patescibacteria	o__unclassified_p__Patescibacteria	f__unclassified_p__Patescibacteria	g__unclassified_p__Patescibacteria	s__unclassified_p__Patescibacteria	OTU15435	3	2.4989337882503E-6	2.4096385542169%
d__Bacteria	k__norank_d__Bacteria	p__Bdellovibrionota	c__Bdellovibrionia	o__Bacteriovoracales	f__Bacteriovoracaceae	g__unclassified_f__Bacteriovoracaceae	s__unclassified_f__Bacteriovoracaceae	OTU4766	1	8.3297792941678E-7	1.2048192771084%
d__Bacteria	k__norank_d__Bacteria	p__unclassified_k__norank_d__Bacteria	c__unclassified_k__norank_d__Bacteria	o__unclassified_k__norank_d__Bacteria	f__unclassified_k__norank_d__Bacteria	g__unclassified_k__norank_d__Bacteria	s__unclassified_k__norank_d__Bacteria	OTU16059	7	5.8308455059175E-6	6.0240963855422%
d__Bacteria	k__norank_d__Bacteria	p__Patescibacteria	c__unclassified_p__Patescibacteria	o__unclassified_p__Patescibacteria	f__unclassified_p__Patescibacteria	g__unclassified_p__Patescibacteria	s__unclassified_p__Patescibacteria	OTU12429	5	4.1648896470839E-6	6.0240963855422%
d__Bacteria	k__norank_d__Bacteria	p__Verrucomicrobiota	c__Kiritimatiellae	o__WCHB1-41	f__norank_o__WCHB1-41	g__norank_f__norank_o__WCHB1-41	s__uncultured_Verrucomicrobia_bacterium_g__norank_f__norank_o__WCHB1-41	OTU9218	7	5.8308455059175E-6	3.6144578313253%
d__Bacteria	k__norank_d__Bacteria	p__Chloroflexi	c__Anaerolineae	o__ADurb.Bin180	f__norank_o__ADurb.Bin180	g__norank_f__norank_o__ADurb.Bin180	s__unclassified_g__norank_f__norank_o__ADurb.Bin180	OTU16419	77	6.4139300565092E-5	26.506024096386%
d__Bacteria	k__norank_d__Bacteria	p__Proteobacteria	c__Alphaproteobacteria	o__Rhizobiales	f__Hyphomicrobiaceae	g__norank_f__Hyphomicrobiaceae	s__uncultured_bacterium_g__norank_f__Hyphomicrobiaceae	OTU14496	22	1.8325514447169E-5	14.457831325301%
d__Bacteria	k__norank_d__Bacteria	p__Bacteroidota	c__Bacteroidia	o__Cytophagales	f__Microscillaceae	g__norank_f__Microscillaceae	s__unclassified_g__norank_f__Microscillaceae	OTU6531	2	1.6659558588336E-6	2.4096385542169%
d__Bacteria	k__norank_d__Bacteria	p__WPS-2	c__norank_p__WPS-2	o__norank_c__norank_p__WPS-2	f__norank_o__norank_c__norank_p__WPS-2	g__norank_f__norank_o__norank_c__norank_p__WPS-2	s__uncultured_bacterium_g__norank_f__norank_o__norank_c__norank_p__WPS-2	OTU466	1	8.3297792941678E-7	1.2048192771084%
d__Bacteria	k__norank_d__Bacteria	p__FCPU426	c__norank_p__FCPU426	o__norank_c__norank_p__FCPU426	f__norank_o__norank_c__norank_p__FCPU426	g__norank_f__norank_o__norank_c__norank_p__FCPU426	s__uncultured_bacterium_g__norank_f__norank_o__norank_c__norank_p__FCPU426	OTU9904	2	1.6659558588336E-6	1.2048192771084%
d__Bacteria	k__norank_d__Bacteria	p__Verrucomicrobiota	c__Lentisphaeria	o__Oligosphaerales	f__Lenti-02	g__norank_f__Lenti-02	s__uncultured_bacterium_g__norank_f__Lenti-02	OTU15313	4	3.3319117176671E-6	4.8192771084337%
d__Bacteria	k__norank_d__Bacteria	p__Sumerlaeota	c__Sumerlaeia	o__Sumerlaeales	f__Sumerlaeaceae	g__Sumerlaea	s__uncultured_soil_bacterium_PBS-III-4	OTU11584	9	7.496801364751E-6	6.0240963855422%
d__Bacteria	k__norank_d__Bacteria	p__Proteobacteria	c__Alphaproteobacteria	o__Rhodobacterales	f__Rhodobacteraceae	g__Rubellimicrobium	s__uncultured_bacterium_g__Rubellimicrobium	OTU12976	34	2.8321249600171E-5	25.301204819277%
d__Bacteria	k__norank_d__Bacteria	p__Chloroflexi	c__Anaerolineae	o__Caldilineales	f__Caldilineaceae	g__norank_f__Caldilineaceae	s__metagenome_g__norank_f__Caldilineaceae	OTU5946	22	1.8325514447169E-5	18.072289156627%
d__Bacteria	k__norank_d__Bacteria	p__Spirochaetota	c__Spirochaetia	o__Spirochaetales	f__Spirochaetaceae	g__Spirochaeta	s__unclassified_g__Spirochaeta	OTU4467	1	8.3297792941678E-7	1.2048192771084%
d__Bacteria	k__norank_d__Bacteria	p__Actinobacteriota	c__Thermoleophilia	o__Solirubrobacterales	f__Solirubrobacteraceae	g__Conexibacter	s__uncultured_bacterium_g__Conexibacter	OTU2534	61	5.0811653694424E-5	16.867469879518%
d__Bacteria	k__norank_d__Bacteria	p__Verrucomicrobiota	c__Verrucomicrobiae	o__Pedosphaerales	f__Pedosphaeraceae	g__Ellin516	s__uncultured_bacterium_g__Ellin516	OTU5129	8	6.6638234353343E-6	7.2289156626506%
d__Bacteria	k__norank_d__Bacteria	p__Chloroflexi	c__Chloroflexia	o__Thermomicrobiales	f__AKYG1722	g__norank_f__AKYG1722	s__uncultured_Chloroflexi_bacterium_g__norank_f__AKYG1722	OTU14397	1	8.3297792941678E-7	1.2048192771084%
d__Bacteria	k__norank_d__Bacteria	p__Proteobacteria	c__Alphaproteobacteria	o__Caulobacterales	f__Caulobacteraceae	g__norank_f__Caulobacteraceae	s__uncultured_Caulobacteraceae_bacterium_g__norank	OTU10805	2	1.6659558588336E-6	2.4096385542169%
d__Bacteria	k__norank_d__Bacteria	p__Myxococcota	c__Polyangia	o__Blfdi19	f__norank_o__Blfdi19	g__norank_f__norank_o__Blfdi19	s__uncultured_delta_proteobacterium_g__norank_f__norank_o__Blfdi19	OTU1378	8	6.6638234353343E-6	9.6385542168675%
d__Bacteria	k__norank_d__Bacteria	p__Acidobacteriota	c__Vicinamibacteria	o__Vicinamibacterales	f__norank_o__Vicinamibacterales	g__norank_f__norank_o__Vicinamibacterales	s__uncultured_bacterium_g__norank_f__norank_o__Vicinamibacterales	OTU11942	20	1.6659558588336E-5	14.457831325301%
d__Bacteria	k__norank_d__Bacteria	p__Chloroflexi	c__Ktedonobacteria	o__Ktedonobacterales	f__Ktedonobacteraceae	g__norank_f__Ktedonobacteraceae	s__unclassified_g__norank_f__Ktedonobacteraceae	OTU9986	2	1.6659558588336E-6	2.4096385542169%
d__Bacteria	k__norank_d__Bacteria	p__Bdellovibrionota	c__unclassified_p__Bdellovibrionota	o__unclassified_p__Bdellovibrionota	f__unclassified_p__Bdellovibrionota	g__unclassified_p__Bdellovibrionota	s__unclassified_p__Bdellovibrionota	OTU161	2	1.6659558588336E-6	2.4096385542169%
d__Bacteria	k__norank_d__Bacteria	p__Chloroflexi	c__Anaerolineae	o__Anaerolineales	f__Anaerolineaceae	g__norank_f__Anaerolineaceae	s__unclassified_g__norank_f__Anaerolineaceae	OTU1841	25	2.082444823542E-5	15.66265060241%
d__Bacteria	k__norank_d__Bacteria	p__Cyanobacteria	c__Cyanobacteriia	o__Synechococcales	f__Cyanobiaceae	g__Cyanobium_PCC-6307	s__Synechococcus_sp._WH_5701	OTU13924	62	5.164463162384E-5	34.939759036145%
d__Bacteria	k__norank_d__Bacteria	p__Chloroflexi	c__Anaerolineae	o__Anaerolineales	f__Anaerolineaceae	g__norank_f__Anaerolineaceae	s__unclassified_g__norank_f__Anaerolineaceae	OTU1844	68	5.6642499200341E-5	38.55421686747%
d__Bacteria	k__norank_d__Bacteria	p__Proteobacteria	c__Gammaproteobacteria	o__Burkholderiales	f__MWH-UniP1_aquatic_group	g__norank_f__MWH-UniP1_aquatic_group	s__uncultured_bacterium_g__norank_f__MWH-UniP1_aquatic_group	OTU5579	49	4.0815918541422E-5	21.686746987952%
d__Bacteria	k__norank_d__Bacteria	p__Proteobacteria	c__Gammaproteobacteria	o__Burkholderiales	f__Chromobacteriaceae	g__Crenobacter	s__unclassified_g__Crenobacter	OTU3391	45	3.7484006823755E-5	20.481927710843%
d__Bacteria	k__norank_d__Bacteria	p__Spirochaetota	c__MVP-15	o__norank_c__MVP-15	f__norank_o__norank_c__MVP-15	g__norank_f__norank_o__norank_c__MVP-15	s__uncultured_bacterium_g__norank_f__norank_o__norank_c__MVP-15	OTU192	6	4.9978675765007E-6	4.8192771084337%
d__Bacteria	k__norank_d__Bacteria	p__Acidobacteriota	c__Subgroup_11	o__norank_c__Subgroup_11	f__norank_o__norank_c__Subgroup_11	g__norank_f__norank_o__norank_c__Subgroup_11	s__uncultured_Acidobacterium_sp._g__norank_f__norank_o__norank_c__Subgroup_11	OTU6114	8	6.6638234353343E-6	4.8192771084337%
d__Bacteria	k__norank_d__Bacteria	p__Chloroflexi	c__Anaerolineae	o__SJA-15	f__norank_o__SJA-15	g__norank_f__norank_o__SJA-15	s__unclassified_g__norank_f__norank_o__SJA-15	OTU10639	17	1.4160624800085E-5	6.0240963855422%
d__Bacteria	k__norank_d__Bacteria	p__Actinobacteriota	c__RBG-16-55-12	o__norank_c__RBG-16-55-12	f__norank_o__norank_c__RBG-16-55-12	g__norank_f__norank_o__norank_c__RBG-16-55-12	s__uncultured_bacterium_g__norank_f__norank_o__norank_c__RBG-16-55-12	OTU16213	5	4.1648896470839E-6	6.0240963855422%
d__Bacteria	k__norank_d__Bacteria	p__Cyanobacteria	c__Cyanobacteriia	o__unclassified_c__Cyanobacteriia	f__unclassified_c__Cyanobacteriia	g__unclassified_c__Cyanobacteriia	s__unclassified_c__Cyanobacteriia	OTU2732	6	4.9978675765007E-6	6.0240963855422%
d__Bacteria	k__norank_d__Bacteria	p__Patescibacteria	c__Gracilibacteria	o__norank_c__Gracilibacteria	f__norank_o__norank_c__Gracilibacteria	g__norank_f__norank_o__norank_c__Gracilibacteria	s__uncultured_bacterium_g__norank_f__norank_o__norank_c__Gracilibacteria	OTU4891	6	4.9978675765007E-6	4.8192771084337%
d__Bacteria	k__norank_d__Bacteria	p__Gemmatimonadota	c__Gemmatimonadetes	o__Gemmatimonadales	f__Gemmatimonadaceae	g__unclassified_f__Gemmatimonadaceae	s__unclassified_f__Gemmatimonadaceae	OTU8512	1	8.3297792941678E-7	1.2048192771084%
d__Bacteria	k__norank_d__Bacteria	p__Proteobacteria	c__Gammaproteobacteria	o__Xanthomonadales	f__Xanthomonadaceae	g__Arenimonas	s__unclassified_g__Arenimonas	OTU10344	26	2.1657426164836E-5	15.66265060241%
d__Bacteria	k__norank_d__Bacteria	p__Bacteroidota	c__Bacteroidia	o__Bacteroidales	f__Prolixibacteraceae	g__norank_f__Prolixibacteraceae	s__unclassified_g__norank_f__Prolixibacteraceae	OTU16653	11	9.1627572235846E-6	8.433734939759%
d__Bacteria	k__norank_d__Bacteria	p__Actinobacteriota	c__Acidimicrobiia	o__norank_c__Acidimicrobiia	f__norank_o__norank_c__Acidimicrobiia	g__norank_f__norank_o__norank_c__Acidimicrobiia	s__uncultured_bacterium_g__norank_f__norank_o__norank_c__Acidimicrobiia	OTU5078	138	0.00011495095425952	62.650602409639%
d__Bacteria	k__norank_d__Bacteria	p__Dependentiae	c__Babeliae	o__Babeliales	f__unclassified_o__Babeliales	g__unclassified_o__Babeliales	s__unclassified_o__Babeliales	OTU16992	1	8.3297792941678E-7	1.2048192771084%
d__Bacteria	k__norank_d__Bacteria	p__Bacteroidota	c__Bacteroidia	o__Chitinophagales	f__Chitinophagaceae	g__norank_f__Chitinophagaceae	s__metagenome_g__norank_f__Chitinophagaceae	OTU5565	2	1.6659558588336E-6	2.4096385542169%
d__Bacteria	k__norank_d__Bacteria	p__Proteobacteria	c__Gammaproteobacteria	o__Methylococcales	f__Methylococcaceae	g__unclassified_f__Methylococcaceae	s__unclassified_f__Methylococcaceae	OTU1930	1	8.3297792941678E-7	1.2048192771084%
d__Bacteria	k__norank_d__Bacteria	p__Verrucomicrobiota	c__Kiritimatiellae	o__WCHB1-41	f__norank_o__WCHB1-41	g__norank_f__norank_o__WCHB1-41	s__unclassified_g__norank_f__norank_o__WCHB1-41	OTU8302	4	3.3319117176671E-6	4.8192771084337%
d__Bacteria	k__norank_d__Bacteria	p__Myxococcota	c__Polyangia	o__Haliangiales	f__Haliangiaceae	g__Haliangium	s__metagenome_g__Haliangium	OTU8981	250	0.0002082444823542	54.21686746988%
d__Bacteria	k__norank_d__Bacteria	p__Verrucomicrobiota	c__Kiritimatiellae	o__WCHB1-41	f__norank_o__WCHB1-41	g__norank_f__norank_o__WCHB1-41	s__unclassified_g__norank_f__norank_o__WCHB1-41	OTU5226	3	2.4989337882503E-6	3.6144578313253%
d__Bacteria	k__norank_d__Bacteria	p__Myxococcota	c__Myxococcia	o__Myxococcales	f__Myxococcaceae	g__P3OB-42	s__uncultured_bacterium_g__P3OB-42	OTU1029	6	4.9978675765007E-6	7.2289156626506%
d__Bacteria	k__norank_d__Bacteria	p__Chloroflexi	c__Dehalococcoidia	o__unclassified_c__Dehalococcoidia	f__unclassified_c__Dehalococcoidia	g__unclassified_c__Dehalococcoidia	s__unclassified_c__Dehalococcoidia	OTU6728	4	3.3319117176671E-6	3.6144578313253%
d__Bacteria	k__norank_d__Bacteria	p__Myxococcota	c__Polyangia	o__mle1-27	f__norank_o__mle1-27	g__norank_f__norank_o__mle1-27	s__metagenome_g__norank_f__norank_o__mle1-27	OTU14629	1	8.3297792941678E-7	1.2048192771084%
d__Bacteria	k__norank_d__Bacteria	p__Verrucomicrobiota	c__Chlamydiae	o__Chlamydiales	f__Parachlamydiaceae	g__Neochlamydia	s__uncultured_bacterium_g__Neochlamydia	OTU16848	9	7.496801364751E-6	8.433734939759%
d__Bacteria	k__norank_d__Bacteria	p__Myxococcota	c__Polyangia	o__Haliangiales	f__Haliangiaceae	g__Haliangium	s__uncultured_bacterium_g__Haliangium	OTU2784	4	3.3319117176671E-6	3.6144578313253%
d__Bacteria	k__norank_d__Bacteria	p__SAR324_cladeMarine_group_B	c__norank_p__SAR324_cladeMarine_group_B	o__norank_c__norank_p__SAR324_cladeMarine_group_B	f__norank_o__norank_c__norank_p__SAR324_cladeMarine_group_B	g__norank_f__norank_o__norank_c__norank_p__SAR324_cladeMarine_group_B	s__metagenome_g__norank_f__norank_o__norank_c__norank_p__SAR324_cladeMarine_group_B	OTU12164	6	4.9978675765007E-6	6.0240963855422%
d__Bacteria	k__norank_d__Bacteria	p__Latescibacterota	c__Latescibacteria	o__Latescibacterales	f__Latescibacteraceae	g__Candidatus_Latescibacter	s__uncultured_bacterium_g__Candidatus_Latescibacter	OTU1238	3	2.4989337882503E-6	3.6144578313253%
d__Bacteria	k__norank_d__Bacteria	p__Verrucomicrobiota	c__Kiritimatiellae	o__WCHB1-41	f__norank_o__WCHB1-41	g__norank_f__norank_o__WCHB1-41	s__unclassified_g__norank_f__norank_o__WCHB1-41	OTU15929	7	5.8308455059175E-6	6.0240963855422%
d__Bacteria	k__norank_d__Bacteria	p__Chloroflexi	c__Anaerolineae	o__ADurb.Bin180	f__norank_o__ADurb.Bin180	g__norank_f__norank_o__ADurb.Bin180	s__uncultured_bacterium_g__norank_f__norank_o__ADurb.Bin180	OTU4861	32	2.6655293741337E-5	22.89156626506%
d__Bacteria	k__norank_d__Bacteria	p__Chloroflexi	c__Ktedonobacteria	o__B12-WMSP1	f__norank_o__B12-WMSP1	g__norank_f__norank_o__B12-WMSP1	s__uncultured_Chloroflexi_bacterium_g__norank_f__norank_o__B12-WMSP1	OTU2226	1	8.3297792941678E-7	1.2048192771084%
d__Bacteria	k__norank_d__Bacteria	p__norank_k__norank	c__norank_p__norank	o__norank_c__norank_p__norank	f__norank_o__norank_c__norank_p__norank	g__norank_f__norank_o__norank_c__norank_p__norank	s__uncultured_bacterium_g__norank_f__norank_o__norank_c__norank_p__norank	OTU2862	12	9.9957351530014E-6	9.6385542168675%
d__Bacteria	k__norank_d__Bacteria	p__Proteobacteria	c__Alphaproteobacteria	o__Caulobacterales	f__Hyphomonadaceae	g__UKL13-1	s__uncultured_bacterium_g__UKL13-1	OTU8927	2	1.6659558588336E-6	2.4096385542169%
d__Bacteria	k__norank_d__Bacteria	p__Actinobacteriota	c__MB-A2-108	o__norank_c__MB-A2-108	f__norank_o__norank_c__MB-A2-108	g__norank_f__norank_o__norank_c__MB-A2-108	s__uncultured_bacterium_g__norank_f__norank_o__norank_c__MB-A2-108	OTU5313	477	0.00039733047233181	63.855421686747%
d__Bacteria	k__norank_d__Bacteria	p__Cyanobacteria	c__Cyanobacteriia	o__Oxyphotobacteria_Incertae_Sedis	f__unclassified_o__Oxyphotobacteria_Incertae_Sedis	g__norank_f__unclassified_o__Oxyphotobacteria_Incertae_Sedis	s__uncultured_bacterium_g__norank_f__unclassified_o__Oxyphotobacteria_Incertae_Sedis	OTU8718	14	1.1661691011835E-5	1.2048192771084%
d__Bacteria	k__norank_d__Bacteria	p__Patescibacteria	c__Parcubacteria	o__unclassified_c__Parcubacteria	f__unclassified_c__Parcubacteria	g__unclassified_c__Parcubacteria	s__unclassified_c__Parcubacteria	OTU472	3	2.4989337882503E-6	2.4096385542169%
d__Bacteria	k__norank_d__Bacteria	p__unclassified_k__norank_d__Bacteria	c__unclassified_k__norank_d__Bacteria	o__unclassified_k__norank_d__Bacteria	f__unclassified_k__norank_d__Bacteria	g__unclassified_k__norank_d__Bacteria	s__unclassified_k__norank_d__Bacteria	OTU2839	2	1.6659558588336E-6	2.4096385542169%
d__Bacteria	k__norank_d__Bacteria	p__Verrucomicrobiota	c__Verrucomicrobiae	o__unclassified_c__Verrucomicrobiae	f__unclassified_c__Verrucomicrobiae	g__unclassified_c__Verrucomicrobiae	s__unclassified_c__Verrucomicrobiae	OTU15525	3	2.4989337882503E-6	3.6144578313253%
d__Bacteria	k__norank_d__Bacteria	p__Patescibacteria	c__Saccharimonadia	o__Saccharimonadales	f__norank_o__Saccharimonadales	g__norank_f__norank_o__Saccharimonadales	s__uncultured_candidate_division_WS5_bacterium	OTU17221	943	0.00078549818744003	68.674698795181%
d__Bacteria	k__norank_d__Bacteria	p__Myxococcota	c__Polyangia	o__Polyangiales	f__Polyangiaceae	g__Pajaroellobacter	s__unclassified_g__Pajaroellobacter	OTU5170	2	1.6659558588336E-6	2.4096385542169%
d__Bacteria	k__norank_d__Bacteria	p__Actinobacteriota	c__Thermoleophilia	o__Solirubrobacterales	f__Solirubrobacteraceae	g__Conexibacter	s__metagenome_g__Conexibacter	OTU12402	535	0.00044564319223798	73.493975903614%
d__Bacteria	k__norank_d__Bacteria	p__Bacteroidota	c__Bacteroidia	o__Sphingobacteriales	f__Lentimicrobiaceae	g__norank_f__Lentimicrobiaceae	s__unclassified_g__norank_f__Lentimicrobiaceae	OTU770	87	7.246907985926E-5	37.349397590361%
d__Bacteria	k__norank_d__Bacteria	p__Actinobacteriota	c__Coriobacteriia	o__OPB41	f__norank_o__OPB41	g__norank_f__norank_o__OPB41	s__unclassified_g__norank_f__norank_o__OPB41	OTU14083	9	7.496801364751E-6	8.433734939759%
d__Bacteria	k__norank_d__Bacteria	p__Actinobacteriota	c__Thermoleophilia	o__Gaiellales	f__norank_o__Gaiellales	g__norank_f__norank_o__Gaiellales	s__unclassified_g__norank_f__norank_o__Gaiellales	OTU5511	2	1.6659558588336E-6	2.4096385542169%
d__Bacteria	k__norank_d__Bacteria	p__Bacteroidota	c__Bacteroidia	o__Bacteroidales	f__Bacteroidetes_vadinHA17	g__norank_f__Bacteroidetes_vadinHA17	s__uncultured_bacterium_g__norank_f__Bacteroidetes_vadinHA17	OTU9664	1	8.3297792941678E-7	1.2048192771084%
d__Bacteria	k__norank_d__Bacteria	p__WOR-1	c__norank_p__WOR-1	o__norank_c__norank_p__WOR-1	f__norank_o__norank_c__norank_p__WOR-1	g__norank_f__norank_o__norank_c__norank_p__WOR-1	s__uncultured_bacterium_g__norank_f__norank_o__norank_c__norank_p__WOR-1	OTU14228	39	3.2486139247255E-5	15.66265060241%
d__Bacteria	k__norank_d__Bacteria	p__Proteobacteria	c__Gammaproteobacteria	o__Burkholderiales	f__Sulfuricellaceae	g__Sulfuricella	s__uncultured_bacterium_g__Sulfuricella	OTU12439	225	0.00018742003411878	46.987951807229%
d__Bacteria	k__norank_d__Bacteria	p__Bacteroidota	c__Bacteroidia	o__Flavobacteriales	f__NS9_marine_group	g__norank_f__NS9_marine_group	s__metagenome_g__norank_f__NS9_marine_group	OTU6934	4	3.3319117176671E-6	2.4096385542169%
d__Bacteria	k__norank_d__Bacteria	p__Firmicutes	c__Bacilli	o__Paenibacillales	f__Paenibacillaceae	g__Paenibacillus	s__Paenibacillus_cucumis_Ahn_et_al._2014	OTU13319	1	8.3297792941678E-7	1.2048192771084%
d__Bacteria	k__norank_d__Bacteria	p__Bacteroidota	c__Kryptonia	o__Kryptoniales	f__BSV26	g__norank_f__BSV26	s__unclassified_g__norank_f__BSV26	OTU5722	4	3.3319117176671E-6	4.8192771084337%
d__Bacteria	k__norank_d__Bacteria	p__Latescibacterota	c__norank_p__Latescibacterota	o__norank_c__norank_p__Latescibacterota	f__norank_o__norank_c__norank_p__Latescibacterota	g__norank_f__norank_o__norank_c__norank_p__Latescibacterota	s__unclassified_g__norank_f__norank_o__norank_c__norank_p__Latescibacterota	OTU15830	21	1.7492536517752E-5	19.277108433735%
d__Bacteria	k__norank_d__Bacteria	p__Acidobacteriota	c__Subgroup_22	o__norank_c__Subgroup_22	f__norank_o__norank_c__Subgroup_22	g__norank_f__norank_o__norank_c__Subgroup_22	s__unclassified_g__norank_f__norank_o__norank_c__Subgroup_22	OTU17130	16	1.3327646870669E-5	14.457831325301%
d__Bacteria	k__norank_d__Bacteria	p__Cyanobacteria	c__Sericytochromatia	o__norank_c__Sericytochromatia	f__norank_o__norank_c__Sericytochromatia	g__norank_f__norank_o__norank_c__Sericytochromatia	s__uncultured_bacterium_g__norank_f__norank_o__norank_c__Sericytochromatia	OTU6097	4	3.3319117176671E-6	4.8192771084337%
d__Bacteria	k__norank_d__Bacteria	p__Verrucomicrobiota	c__Verrucomicrobiae	o__S-BQ2-57_soil_group	f__norank_o__S-BQ2-57_soil_group	g__norank_f__norank_o__S-BQ2-57_soil_group	s__uncultured_bacterium_g__norank_f__norank_o__S-BQ2-57_soil_group	OTU13209	4	3.3319117176671E-6	3.6144578313253%
d__Bacteria	k__norank_d__Bacteria	p__Spirochaetota	c__Spirochaetia	o__Spirochaetales	f__Spirochaetaceae	g__norank_f__Spirochaetaceae	s__unclassified_g__norank_f__Spirochaetaceae	OTU11254	16	1.3327646870669E-5	2.4096385542169%
d__Bacteria	k__norank_d__Bacteria	p__Chloroflexi	c__SHA-26	o__norank_c__SHA-26	f__norank_o__norank_c__SHA-26	g__norank_f__norank_o__norank_c__SHA-26	s__uncultured_Dehalococcoides_sp._g__norank_f__norank_o__norank	OTU7848	15	1.2494668941252E-5	6.0240963855422%
d__Bacteria	k__norank_d__Bacteria	p__Firestonebacteria	c__norank_p__Firestonebacteria	o__norank_c__norank_p__Firestonebacteria	f__norank_o__norank_c__norank_p__Firestonebacteria	g__norank_f__norank_o__norank_c__norank_p__Firestonebacteria	s__Candidatus_Firestonebacteria_bacterium_RIFOXYC2_FULL_39_67	OTU11628	2	1.6659558588336E-6	2.4096385542169%
d__Bacteria	k__norank_d__Bacteria	p__Planctomycetota	c__BD7-11	o__norank_c__BD7-11	f__norank_o__norank_c__BD7-11	g__norank_f__norank_o__norank_c__BD7-11	s__uncultured_bacterium_g__norank_f__norank_o__norank_c__BD7-11	OTU2583	5	4.1648896470839E-6	3.6144578313253%
d__Bacteria	k__norank_d__Bacteria	p__Acidobacteriota	c__AT-s3-28	o__norank_c__AT-s3-28	f__norank_o__norank_c__AT-s3-28	g__norank_f__norank_o__norank_c__AT-s3-28	s__unclassified_g__norank_f__norank_o__norank_c__AT-s3-28	OTU13215	7	5.8308455059175E-6	7.2289156626506%
d__Bacteria	k__norank_d__Bacteria	p__Patescibacteria	c__Parcubacteria	o__unclassified_c__Parcubacteria	f__unclassified_c__Parcubacteria	g__unclassified_c__Parcubacteria	s__unclassified_c__Parcubacteria	OTU1863	1	8.3297792941678E-7	1.2048192771084%
d__Bacteria	k__norank_d__Bacteria	p__Proteobacteria	c__Alphaproteobacteria	o__Rhizobiales	f__A0839	g__norank_f__A0839	s__unclassified_g__norank_f__A0839	OTU11952	309	0.00025739018018979	71.084337349398%
d__Bacteria	k__norank_d__Bacteria	p__Spirochaetota	c__Leptospirae	o__Leptospirales	f__Leptospiraceae	g__RBG-16-49-21	s__unclassified_g__RBG-16-49-21	OTU9846	2	1.6659558588336E-6	2.4096385542169%
d__Bacteria	k__norank_d__Bacteria	p__Desulfobacterota	c__Syntrophobacteria	o__Syntrophobacterales	f__Syntrophobacteraceae	g__unclassified_f__Syntrophobacteraceae	s__unclassified_f__Syntrophobacteraceae	OTU16883	5	4.1648896470839E-6	6.0240963855422%
d__Bacteria	k__norank_d__Bacteria	p__unclassified_k__norank_d__Bacteria	c__unclassified_k__norank_d__Bacteria	o__unclassified_k__norank_d__Bacteria	f__unclassified_k__norank_d__Bacteria	g__unclassified_k__norank_d__Bacteria	s__unclassified_k__norank_d__Bacteria	OTU2793	3	2.4989337882503E-6	3.6144578313253%
d__Bacteria	k__norank_d__Bacteria	p__Bacteroidota	c__Bacteroidia	o__Cytophagales	f__Cyclobacteriaceae	g__norank_f__Cyclobacteriaceae	s__unclassified_g__norank_f__Cyclobacteriaceae	OTU10049	22	1.8325514447169E-5	19.277108433735%
d__Bacteria	k__norank_d__Bacteria	p__Actinobacteriota	c__Actinobacteria	o__unclassified_c__Actinobacteria	f__unclassified_c__Actinobacteria	g__unclassified_c__Actinobacteria	s__unclassified_c__Actinobacteria	OTU6307	38	3.1653161317838E-5	15.66265060241%
d__Bacteria	k__norank_d__Bacteria	p__Patescibacteria	c__Saccharimonadia	o__Saccharimonadales	f__unclassified_o__Saccharimonadales	g__unclassified_o__Saccharimonadales	s__unclassified_o__Saccharimonadales	OTU7596	3	2.4989337882503E-6	3.6144578313253%
d__Bacteria	k__norank_d__Bacteria	p__Acidobacteriota	c__Vicinamibacteria	o__Vicinamibacterales	f__norank_o__Vicinamibacterales	g__norank_f__norank_o__Vicinamibacterales	s__uncultured_bacterium_g__norank_f__norank_o__Vicinamibacterales	OTU5296	3	2.4989337882503E-6	1.2048192771084%
d__Bacteria	k__norank_d__Bacteria	p__unclassified_k__norank_d__Bacteria	c__unclassified_k__norank_d__Bacteria	o__unclassified_k__norank_d__Bacteria	f__unclassified_k__norank_d__Bacteria	g__unclassified_k__norank_d__Bacteria	s__unclassified_k__norank_d__Bacteria	OTU2787	8	6.6638234353343E-6	7.2289156626506%
d__Bacteria	k__norank_d__Bacteria	p__Myxococcota	c__Polyangia	o__PS-B29	f__norank_o__PS-B29	g__norank_f__norank_o__PS-B29	s__unclassified_g__norank_f__norank_o__PS-B29	OTU13321	5	4.1648896470839E-6	4.8192771084337%
d__Bacteria	k__norank_d__Bacteria	p__Patescibacteria	c__Parcubacteria	o__Candidatus_Jorgensenbacteria	f__norank_o__Candidatus_Jorgensenbacteria	g__norank_f__norank_o__Candidatus_Jorgensenbacteria	s__Candidatus_Adlerbacteria_bacterium_GW2011_GWC1_50_9	OTU11865	1	8.3297792941678E-7	1.2048192771084%
d__Bacteria	k__norank_d__Bacteria	p__Acetothermia	c__Acetothermiia	o__norank_c__Acetothermiia	f__norank_o__norank_c__Acetothermiia	g__norank_f__norank_o__norank_c__Acetothermiia	s__unclassified_g__norank_f__norank_o__norank_c__Acetothermiia	OTU13303	2	1.6659558588336E-6	2.4096385542169%
d__Bacteria	k__norank_d__Bacteria	p__Verrucomicrobiota	c__Omnitrophia	o__Omnitrophales	f__Omnitrophaceae	g__Candidatus_Omnitrophus	s__uncultured_bacterium_g__Candidatus_Omnitrophus	OTU7023	1	8.3297792941678E-7	1.2048192771084%
d__Bacteria	k__norank_d__Bacteria	p__Acidobacteriota	c__Thermoanaerobaculia	o__Thermoanaerobaculales	f__Thermoanaerobaculaceae	g__Thermoanaerobaculum	s__unclassified_g__Thermoanaerobaculum	OTU16173	4	3.3319117176671E-6	3.6144578313253%
d__Bacteria	k__norank_d__Bacteria	p__Elusimicrobiota	c__unclassified_p__Elusimicrobiota	o__unclassified_p__Elusimicrobiota	f__unclassified_p__Elusimicrobiota	g__unclassified_p__Elusimicrobiota	s__unclassified_p__Elusimicrobiota	OTU301	2	1.6659558588336E-6	2.4096385542169%
d__Bacteria	k__norank_d__Bacteria	p__Verrucomicrobiota	c__Kiritimatiellae	o__WCHB1-41	f__norank_o__WCHB1-41	g__norank_f__norank_o__WCHB1-41	s__unclassified_g__norank_f__norank_o__WCHB1-41	OTU13415	1	8.3297792941678E-7	1.2048192771084%
d__Bacteria	k__norank_d__Bacteria	p__Proteobacteria	c__Gammaproteobacteria	o__Burkholderiales	f__Rhodocyclaceae	g__Sulfuritalea	s__uncultured_bacterium_g__Sulfuritalea	OTU5973	5	4.1648896470839E-6	3.6144578313253%
d__Bacteria	k__norank_d__Bacteria	p__Myxococcota	c__Polyangia	o__Blfdi19	f__norank_o__Blfdi19	g__norank_f__norank_o__Blfdi19	s__metagenome_g__norank_f__norank_o__Blfdi19	OTU11510	11	9.1627572235846E-6	6.0240963855422%
d__Bacteria	k__norank_d__Bacteria	p__Acidobacteriota	c__Vicinamibacteria	o__Subgroup_17	f__norank_o__Subgroup_17	g__norank_f__norank_o__Subgroup_17	s__unclassified_g__norank_f__norank_o__Subgroup_17	OTU12465	231	0.00019241790169528	49.397590361446%
d__Bacteria	k__norank_d__Bacteria	p__unclassified_k__norank_d__Bacteria	c__unclassified_k__norank_d__Bacteria	o__unclassified_k__norank_d__Bacteria	f__unclassified_k__norank_d__Bacteria	g__unclassified_k__norank_d__Bacteria	s__unclassified_k__norank_d__Bacteria	OTU2609	19	1.5826580658919E-5	15.66265060241%
d__Bacteria	k__norank_d__Bacteria	p__Proteobacteria	c__Gammaproteobacteria	o__Legionellales	f__Legionellaceae	g__Legionella	s__unclassified_g__Legionella	OTU1144	1	8.3297792941678E-7	1.2048192771084%
d__Bacteria	k__norank_d__Bacteria	p__Nitrospirota	c__Thermodesulfovibrionia	o__norank_c__Thermodesulfovibrionia	f__norank_o__norank_c__Thermodesulfovibrionia	g__norank_f__norank_o__norank_c__Thermodesulfovibrionia	s__uncultured_bacterium_g__norank_f__norank_o__norank_c__Thermodesulfovibrionia	OTU299	1	8.3297792941678E-7	1.2048192771084%
d__Bacteria	k__norank_d__Bacteria	p__Proteobacteria	c__Gammaproteobacteria	o__unclassified_c__Gammaproteobacteria	f__unclassified_c__Gammaproteobacteria	g__unclassified_c__Gammaproteobacteria	s__unclassified_c__Gammaproteobacteria	OTU479	10	8.3297792941678E-6	10.843373493976%
d__Bacteria	k__norank_d__Bacteria	p__Cyanobacteria	c__Cyanobacteriia	o__Oxyphotobacteria_Incertae_Sedis	f__unclassified_o__Oxyphotobacteria_Incertae_Sedis	g__norank_f__unclassified_o__Oxyphotobacteria_Incertae_Sedis	s__uncultured_bacterium_g__norank_f__unclassified_o__Oxyphotobacteria_Incertae_Sedis	OTU4032	2	1.6659558588336E-6	2.4096385542169%
d__Bacteria	k__norank_d__Bacteria	p__Proteobacteria	c__Gammaproteobacteria	o__Burkholderiales	f__B1-7BS	g__norank_f__B1-7BS	s__uncultured_bacterium_g__norank_f__B1-7BS	OTU1091	32	2.6655293741337E-5	6.0240963855422%
d__Bacteria	k__norank_d__Bacteria	p__Planctomycetota	c__Pla4_lineage	o__norank_c__Pla4_lineage	f__norank_o__norank_c__Pla4_lineage	g__norank_f__norank_o__norank_c__Pla4_lineage	s__uncultured_Myxococcales_bacterium_g__norank_f__norank_o__norank_c__Pla4_lineage	OTU8275	4	3.3319117176671E-6	3.6144578313253%
d__Bacteria	k__norank_d__Bacteria	p__Chloroflexi	c__Anaerolineae	o__Anaerolineales	f__Anaerolineaceae	g__norank_f__Anaerolineaceae	s__uncultured_Chloroflexi_bacterium_g__norank_f__Anaerolineaceae	OTU1946	16	1.3327646870669E-5	16.867469879518%
d__Bacteria	k__norank_d__Bacteria	p__unclassified_k__norank_d__Bacteria	c__unclassified_k__norank_d__Bacteria	o__unclassified_k__norank_d__Bacteria	f__unclassified_k__norank_d__Bacteria	g__unclassified_k__norank_d__Bacteria	s__unclassified_k__norank_d__Bacteria	OTU5781	2	1.6659558588336E-6	2.4096385542169%
d__Bacteria	k__norank_d__Bacteria	p__Proteobacteria	c__Gammaproteobacteria	o__Xanthomonadales	f__Rhodanobacteraceae	g__Ahniella	s__uncultured_bacterium_g__Ahniella	OTU17681	32	2.6655293741337E-5	20.481927710843%
d__Bacteria	k__norank_d__Bacteria	p__Bacteroidota	c__Bacteroidia	o__Bacteroidales	f__Bacteroidetes_vadinHA17	g__norank_f__Bacteroidetes_vadinHA17	s__unclassified_g__norank_f__Bacteroidetes_vadinHA17	OTU17107	4	3.3319117176671E-6	3.6144578313253%
d__Bacteria	k__norank_d__Bacteria	p__Spirochaetota	c__Spirochaetia	o__Spirochaetales	f__Spirochaetaceae	g__Spirochaeta	s__unclassified_g__Spirochaeta	OTU3086	2	1.6659558588336E-6	2.4096385542169%
d__Bacteria	k__norank_d__Bacteria	p__Chloroflexi	c__Anaerolineae	o__RBG-13-54-9	f__norank_o__RBG-13-54-9	g__norank_f__norank_o__RBG-13-54-9	s__unclassified_g__norank_f__norank_o__RBG-13-54-9	OTU10008	67	5.5809521270924E-5	44.578313253012%
d__Bacteria	k__norank_d__Bacteria	p__Actinobacteriota	c__Coriobacteriia	o__OPB41	f__norank_o__OPB41	g__norank_f__norank_o__OPB41	s__uncultured_Coriobacteriia_bacterium	OTU436	212	0.00017659132103636	46.987951807229%
d__Bacteria	k__norank_d__Bacteria	p__Proteobacteria	c__Gammaproteobacteria	o__Gammaproteobacteria_Incertae_Sedis	f__unclassified_o__Gammaproteobacteria_Incertae_Sedis	g__Candidatus_Berkiella	s__unclassified_g__Candidatus_Berkiella	OTU3623	4	3.3319117176671E-6	4.8192771084337%
d__Bacteria	k__norank_d__Bacteria	p__Firmicutes	c__Clostridia	o__norank_c__Clostridia	f__Hungateiclostridiaceae	g__unclassified_f__Hungateiclostridiaceae	s__unclassified_f__Hungateiclostridiaceae	OTU12000	2	1.6659558588336E-6	2.4096385542169%
d__Bacteria	k__norank_d__Bacteria	p__Chloroflexi	c__Ktedonobacteria	o__Ktedonobacterales	f__JG30-KF-AS9	g__norank_f__JG30-KF-AS9	s__unclassified_g__norank_f__JG30-KF-AS9	OTU2227	17	1.4160624800085E-5	8.433734939759%
d__Bacteria	k__norank_d__Bacteria	p__Spirochaetota	c__V2072-189E03	o__norank_c__V2072-189E03	f__norank_o__norank_c__V2072-189E03	g__norank_f__norank_o__norank_c__V2072-189E03	s__uncultured_prokaryote_g__norank_f__norank_o__norank_c__V2072-189E03	OTU6348	1	8.3297792941678E-7	1.2048192771084%
d__Bacteria	k__norank_d__Bacteria	p__Verrucomicrobiota	c__Verrucomicrobiae	o__Pedosphaerales	f__Pedosphaeraceae	g__ADurb.Bin063-1	s__uncultured_bacterium_g__ADurb.Bin063-1	OTU8136	6	4.9978675765007E-6	4.8192771084337%
d__Bacteria	k__norank_d__Bacteria	p__Planctomycetota	c__Pla4_lineage	o__norank_c__Pla4_lineage	f__norank_o__norank_c__Pla4_lineage	g__norank_f__norank_o__norank_c__Pla4_lineage	s__unclassified_g__norank_f__norank_o__norank_c__Pla4_lineage	OTU9386	1	8.3297792941678E-7	1.2048192771084%
d__Bacteria	k__norank_d__Bacteria	p__Desulfobacterota	c__Desulfobacteria	o__Desulfobacterales	f__Desulfosarcinaceae	g__Sva0081_sediment_group	s__uncultured_bacterium_g__Sva0081_sediment_group	OTU13634	1	8.3297792941678E-7	1.2048192771084%
d__Bacteria	k__norank_d__Bacteria	p__Proteobacteria	c__Alphaproteobacteria	o__Elsterales	f__norank_o__Elsterales	g__norank_f__norank_o__Elsterales	s__unclassified_g__norank_f__norank_o__Elsterales	OTU2532	18	1.4993602729502E-5	12.048192771084%
d__Bacteria	k__norank_d__Bacteria	p__Proteobacteria	c__Alphaproteobacteria	o__Rhizobiales	f__Hyphomicrobiaceae	g__Hyphomicrobium	s__uncultured_bacterium_g__Hyphomicrobium	OTU10743	4	3.3319117176671E-6	3.6144578313253%
d__Bacteria	k__norank_d__Bacteria	p__Planctomycetota	c__Pla4_lineage	o__norank_c__Pla4_lineage	f__norank_o__norank_c__Pla4_lineage	g__norank_f__norank_o__norank_c__Pla4_lineage	s__uncultured_planctomycete_g__norank_f__norank_o__norank_c__Pla4_lineage	OTU11381	8	6.6638234353343E-6	3.6144578313253%
d__Bacteria	k__norank_d__Bacteria	p__Chloroflexi	c__Anaerolineae	o__Anaerolineales	f__Anaerolineaceae	g__Anaerolinea	s__uncultured_bacterium_SHA-28	OTU600	5	4.1648896470839E-6	6.0240963855422%
d__Bacteria	k__norank_d__Bacteria	p__Myxococcota	c__Polyangia	o__Polyangiales	f__Phaselicystidaceae	g__Phaselicystis	s__unclassified_g__Phaselicystis	OTU14361	16	1.3327646870669E-5	14.457831325301%
d__Bacteria	k__norank_d__Bacteria	p__Verrucomicrobiota	c__Chlamydiae	o__Chlamydiales	f__Parachlamydiaceae	g__Neochlamydia	s__uncultured_bacterium_g__Neochlamydia	OTU17520	114	9.4959483953513E-5	44.578313253012%
d__Bacteria	k__norank_d__Bacteria	p__Chloroflexi	c__Anaerolineae	o__Anaerolineales	f__Anaerolineaceae	g__unclassified_f__Anaerolineaceae	s__unclassified_f__Anaerolineaceae	OTU2016	34	2.8321249600171E-5	22.89156626506%
d__Bacteria	k__norank_d__Bacteria	p__unclassified_k__norank_d__Bacteria	c__unclassified_k__norank_d__Bacteria	o__unclassified_k__norank_d__Bacteria	f__unclassified_k__norank_d__Bacteria	g__unclassified_k__norank_d__Bacteria	s__unclassified_k__norank_d__Bacteria	OTU12086	28	2.332338202367E-5	16.867469879518%
d__Bacteria	k__norank_d__Bacteria	p__Proteobacteria	c__Gammaproteobacteria	o__Burkholderiales	f__Comamonadaceae	g__unclassified_f__Comamonadaceae	s__unclassified_f__Comamonadaceae	OTU8633	129	0.00010745415289476	27.710843373494%
d__Bacteria	k__norank_d__Bacteria	p__Firmicutes	c__Limnochordia	o__norank_c__Limnochordia	f__norank_o__norank_c__Limnochordia	g__Hydrogenispora	s__unclassified_g__Hydrogenispora	OTU10621	8	6.6638234353343E-6	4.8192771084337%
d__Bacteria	k__norank_d__Bacteria	p__Patescibacteria	c__WWE3	o__norank_c__WWE3	f__norank_o__norank_c__WWE3	g__norank_f__norank_o__norank_c__WWE3	s__unclassified_g__norank_f__norank_o__norank_c__WWE3	OTU16870	1	8.3297792941678E-7	1.2048192771084%
d__Bacteria	k__norank_d__Bacteria	p__Verrucomicrobiota	c__Omnitrophia	o__Omnitrophales	f__Omnitrophaceae	g__Candidatus_Omnitrophus	s__uncultured_bacterium_g__Candidatus_Omnitrophus	OTU7014	3	2.4989337882503E-6	2.4096385542169%
d__Bacteria	k__norank_d__Bacteria	p__Spirochaetota	c__Spirochaetia	o__Spirochaetales	f__Spirochaetaceae	g__Spirochaeta	s__uncultured_bacterium_g__Spirochaeta	OTU12112	3	2.4989337882503E-6	3.6144578313253%
d__Bacteria	k__norank_d__Bacteria	p__Bacteroidota	c__Bacteroidia	o__Flavobacteriales	f__Flavobacteriaceae	g__Flavobacterium	s__unclassified_g__Flavobacterium	OTU3586	7	5.8308455059175E-6	6.0240963855422%
d__Bacteria	k__norank_d__Bacteria	p__Planctomycetota	c__Phycisphaerae	o__Phycisphaerales	f__AKAU3564_sediment_group	g__norank_f__AKAU3564_sediment_group	s__uncultured_bacterium_g__norank_f__AKAU3564_sediment_group	OTU15210	1	8.3297792941678E-7	1.2048192771084%
d__Bacteria	k__norank_d__Bacteria	p__Bacteroidota	c__Bacteroidia	o__Chitinophagales	f__Chitinophagaceae	g__Parasegetibacter	s__unclassified_g__Parasegetibacter	OTU9093	63	5.2477609553257E-5	27.710843373494%
d__Bacteria	k__norank_d__Bacteria	p__Chloroflexi	c__Ktedonobacteria	o__Ktedonobacterales	f__JG30-KF-AS9	g__norank_f__JG30-KF-AS9	s__uncultured_bacterium_g__norank_f__JG30-KF-AS9	OTU6558	6	4.9978675765007E-6	6.0240963855422%
d__Bacteria	k__norank_d__Bacteria	p__Chloroflexi	c__Dehalococcoidia	o__661239	f__norank_o__661239	g__norank_f__norank_o__661239	s__uncultured_bacterium_g__norank_f__norank_o__661239	OTU11772	2	1.6659558588336E-6	2.4096385542169%
d__Bacteria	k__norank_d__Bacteria	p__Verrucomicrobiota	c__Verrucomicrobiae	o__Verrucomicrobiales	f__DEV007	g__norank_f__DEV007	s__unclassified_g__norank_f__DEV007	OTU3122	5	4.1648896470839E-6	1.2048192771084%
d__Bacteria	k__norank_d__Bacteria	p__Firmicutes	c__Clostridia	o__Lachnospirales	f__Lachnospiraceae	g__Epulopiscium	s__uncultured_bacterium_g__Epulopiscium	OTU17364	30	2.4989337882503E-5	21.686746987952%
d__Bacteria	k__norank_d__Bacteria	p__Bacteroidota	c__Bacteroidia	o__Sphingobacteriales	f__env.OPS_17	g__norank_f__env.OPS_17	s__uncultured_Bacteroidetes_bacterium_g__norank_f__env.OPS_17	OTU10884	3	2.4989337882503E-6	3.6144578313253%
d__Bacteria	k__norank_d__Bacteria	p__Actinobacteriota	c__Actinobacteria	o__Micrococcales	f__Intrasporangiaceae	g__Oryzihumus	s__uncultured_bacterium_g__Oryzihumus	OTU16894	416	0.00034651881863738	27.710843373494%
d__Bacteria	k__norank_d__Bacteria	p__Verrucomicrobiota	c__Kiritimatiellae	o__WCHB1-41	f__norank_o__WCHB1-41	g__norank_f__norank_o__WCHB1-41	s__unclassified_g__norank_f__norank_o__WCHB1-41	OTU6560	20	1.6659558588336E-5	14.457831325301%
d__Bacteria	k__norank_d__Bacteria	p__Actinobacteriota	c__Actinobacteria	o__Frankiales	f__Sporichthyaceae	g__norank_f__Sporichthyaceae	s__uncultured_Nocardiopsis_sp.	OTU3502	688	0.00057308881543875	46.987951807229%
d__Bacteria	k__norank_d__Bacteria	p__Verrucomicrobiota	c__Kiritimatiellae	o__WCHB1-41	f__norank_o__WCHB1-41	g__norank_f__norank_o__WCHB1-41	s__unclassified_g__norank_f__norank_o__WCHB1-41	OTU3049	2	1.6659558588336E-6	2.4096385542169%
d__Bacteria	k__norank_d__Bacteria	p__Proteobacteria	c__Gammaproteobacteria	o__Burkholderiales	f__Burkholderiaceae	g__Lautropia	s__uncultured_beta_proteobacterium_g__Lautropia	OTU17625	54	4.4980808188506E-5	38.55421686747%
d__Bacteria	k__norank_d__Bacteria	p__Patescibacteria	c__Dojkabacteria	o__norank_c__Dojkabacteria	f__norank_o__norank_c__Dojkabacteria	g__norank_f__norank_o__norank_c__Dojkabacteria	s__uncultured_eubacterium_WCHB1-01	OTU7269	1	8.3297792941678E-7	1.2048192771084%
d__Bacteria	k__norank_d__Bacteria	p__Armatimonadota	c__DG-56	o__norank_c__DG-56	f__norank_o__norank_c__DG-56	g__norank_f__norank_o__norank_c__DG-56	s__unclassified_g__norank_f__norank_o__norank_c__DG-56	OTU251	144	0.00011994882183602	43.373493975904%
d__Bacteria	k__norank_d__Bacteria	p__Acidobacteriota	c__Subgroup_22	o__norank_c__Subgroup_22	f__norank_o__norank_c__Subgroup_22	g__norank_f__norank_o__norank_c__Subgroup_22	s__unclassified_g__norank_f__norank_o__norank_c__Subgroup_22	OTU1224	3	2.4989337882503E-6	3.6144578313253%
d__Bacteria	k__norank_d__Bacteria	p__Nitrospirota	c__Thermodesulfovibrionia	o__norank_c__Thermodesulfovibrionia	f__norank_o__norank_c__Thermodesulfovibrionia	g__norank_f__norank_o__norank_c__Thermodesulfovibrionia	s__unclassified_g__norank_f__norank_o__norank_c__Thermodesulfovibrionia	OTU2745	12	9.9957351530014E-6	10.843373493976%
d__Bacteria	k__norank_d__Bacteria	p__Proteobacteria	c__Gammaproteobacteria	o__Xanthomonadales	f__Rhodanobacteraceae	g__Ahniella	s__unclassified_g__Ahniella	OTU13133	8	6.6638234353343E-6	6.0240963855422%
d__Bacteria	k__norank_d__Bacteria	p__Proteobacteria	c__Gammaproteobacteria	o__unclassified_c__Gammaproteobacteria	f__unclassified_c__Gammaproteobacteria	g__unclassified_c__Gammaproteobacteria	s__unclassified_c__Gammaproteobacteria	OTU2944	10	8.3297792941678E-6	9.6385542168675%
d__Bacteria	k__norank_d__Bacteria	p__Myxococcota	c__Myxococcia	o__Myxococcales	f__Myxococcaceae	g__P3OB-42	s__unclassified_g__P3OB-42	OTU15688	9	7.496801364751E-6	8.433734939759%
d__Bacteria	k__norank_d__Bacteria	p__Bacteroidota	c__Ignavibacteria	o__Ignavibacteriales	f__Ignavibacteriaceae	g__Ignavibacterium	s__uncultured_bacterium_g__Ignavibacterium	OTU6607	13	1.0828713082418E-5	6.0240963855422%
d__Bacteria	k__norank_d__Bacteria	p__Verrucomicrobiota	c__Chlamydiae	o__Chlamydiales	f__cvE6	g__norank_f__cvE6	s__unclassified_g__norank_f__cvE6	OTU17247	2	1.6659558588336E-6	1.2048192771084%
d__Bacteria	k__norank_d__Bacteria	p__Chloroflexi	c__KD4-96	o__norank_c__KD4-96	f__norank_o__norank_c__KD4-96	g__norank_f__norank_o__norank_c__KD4-96	s__unclassified_g__norank_f__norank_o__norank_c__KD4-96	OTU5317	62	5.164463162384E-5	19.277108433735%
d__Bacteria	k__norank_d__Bacteria	p__Bacteroidota	c__Bacteroidia	o__Sphingobacteriales	f__AKYH767	g__norank_f__AKYH767	s__metagenome_g__norank_f__AKYH767	OTU10322	3	2.4989337882503E-6	3.6144578313253%
d__Bacteria	k__norank_d__Bacteria	p__Patescibacteria	c__Kazania	o__norank_c__Kazania	f__norank_o__norank_c__Kazania	g__norank_f__norank_o__norank_c__Kazania	s__uncultured_bacterium_g__norank_f__norank_o__norank_c__Kazania	OTU693	3	2.4989337882503E-6	3.6144578313253%
d__Bacteria	k__norank_d__Bacteria	p__Firmicutes	c__Clostridia	o__Lachnospirales	f__Lachnospiraceae	g__Epulopiscium	s__uncultured_bacterium_g__Epulopiscium	OTU6869	5	4.1648896470839E-6	3.6144578313253%
d__Bacteria	k__norank_d__Bacteria	p__TA06	c__norank_p__TA06	o__norank_c__norank_p__TA06	f__norank_o__norank_c__norank_p__TA06	g__norank_f__norank_o__norank_c__norank_p__TA06	s__unclassified_g__norank_f__norank_o__norank_c__norank_p__TA06	OTU2922	6	4.9978675765007E-6	6.0240963855422%
d__Bacteria	k__norank_d__Bacteria	p__Desulfobacterota	c__Desulfobaccia	o__Desulfobaccales	f__Desulfobaccaceae	g__Desulfobacca	s__unclassified_g__Desulfobacca	OTU6132	26	2.1657426164836E-5	16.867469879518%
d__Bacteria	k__norank_d__Bacteria	p__Acidobacteriota	c__Vicinamibacteria	o__Subgroup_17	f__norank_o__Subgroup_17	g__norank_f__norank_o__Subgroup_17	s__unclassified_g__norank_f__norank_o__Subgroup_17	OTU1662	9	7.496801364751E-6	9.6385542168675%
d__Bacteria	k__norank_d__Bacteria	p__Chloroflexi	c__Dehalococcoidia	o__GIF9	f__AB-539-J10	g__SCGC-AB-539-J10	s__uncultured_bacterium_g__SCGC-AB-539-J10	OTU12516	78	6.4972278494509E-5	26.506024096386%
d__Bacteria	k__norank_d__Bacteria	p__Proteobacteria	c__Alphaproteobacteria	o__Paracaedibacterales	f__Paracaedibacteraceae	g__Candidatus_Captivus	s__Candidatus_Captivus_acidiprotistae	OTU13606	1	8.3297792941678E-7	1.2048192771084%
d__Bacteria	k__norank_d__Bacteria	p__Chloroflexi	c__Dehalococcoidia	o__Dehalococcoidales	f__norank_o__Dehalococcoidales	g__norank_f__norank_o__Dehalococcoidales	s__uncultured_bacterium_g__norank_f__norank_o__Dehalococcoidales	OTU1866	6	4.9978675765007E-6	7.2289156626506%
d__Bacteria	k__norank_d__Bacteria	p__SAR324_cladeMarine_group_B	c__norank_p__SAR324_cladeMarine_group_B	o__norank_c__norank_p__SAR324_cladeMarine_group_B	f__norank_o__norank_c__norank_p__SAR324_cladeMarine_group_B	g__norank_f__norank_o__norank_c__norank_p__SAR324_cladeMarine_group_B	s__uncultured_bacterium_g__norank_f__norank_o__norank_c__norank_p__SAR324_cladeMarine_group_B	OTU6725	1	8.3297792941678E-7	1.2048192771084%
d__Bacteria	k__norank_d__Bacteria	p__unclassified_k__norank_d__Bacteria	c__unclassified_k__norank_d__Bacteria	o__unclassified_k__norank_d__Bacteria	f__unclassified_k__norank_d__Bacteria	g__unclassified_k__norank_d__Bacteria	s__unclassified_k__norank_d__Bacteria	OTU6202	2	1.6659558588336E-6	1.2048192771084%
d__Bacteria	k__norank_d__Bacteria	p__Verrucomicrobiota	c__Verrucomicrobiae	o__Pedosphaerales	f__Pedosphaeraceae	g__norank_f__Pedosphaeraceae	s__unclassified_g__norank_f__Pedosphaeraceae	OTU3605	2	1.6659558588336E-6	1.2048192771084%
d__Bacteria	k__norank_d__Bacteria	p__Proteobacteria	c__Alphaproteobacteria	o__Rhizobiales	f__Pleomorphomonadaceae	g__Chthonobacter	s__uncultured_bacterium_g__Chthonobacter	OTU349	224	0.00018658705618936	72.289156626506%
d__Bacteria	k__norank_d__Bacteria	p__Chloroflexi	c__Dehalococcoidia	o__unclassified_c__Dehalococcoidia	f__unclassified_c__Dehalococcoidia	g__unclassified_c__Dehalococcoidia	s__unclassified_c__Dehalococcoidia	OTU4614	22	1.8325514447169E-5	16.867469879518%
d__Bacteria	k__norank_d__Bacteria	p__Dependentiae	c__Babeliae	o__Babeliales	f__Vermiphilaceae	g__norank_f__Vermiphilaceae	s__uncultured_bacterium_g__norank_f__Vermiphilaceae	OTU11809	2	1.6659558588336E-6	1.2048192771084%
d__Bacteria	k__norank_d__Bacteria	p__Verrucomicrobiota	c__Chlamydiae	o__Chlamydiales	f__cvE6	g__norank_f__cvE6	s__metagenome_g__norank_f__cvE6	OTU3442	1	8.3297792941678E-7	1.2048192771084%
d__Bacteria	k__norank_d__Bacteria	p__Cyanobacteria	c__Sericytochromatia	o__norank_c__Sericytochromatia	f__norank_o__norank_c__Sericytochromatia	g__norank_f__norank_o__norank_c__Sericytochromatia	s__uncultured_soil_bacterium_g__norank_f__norank_o__norank_c__Sericytochromatia	OTU13832	4	3.3319117176671E-6	2.4096385542169%
d__Bacteria	k__norank_d__Bacteria	p__Planctomycetota	c__unclassified_p__Planctomycetota	o__unclassified_p__Planctomycetota	f__unclassified_p__Planctomycetota	g__unclassified_p__Planctomycetota	s__unclassified_p__Planctomycetota	OTU15602	2	1.6659558588336E-6	2.4096385542169%
d__Bacteria	k__norank_d__Bacteria	p__Chloroflexi	c__JG30-KF-CM66	o__norank_c__JG30-KF-CM66	f__norank_o__norank_c__JG30-KF-CM66	g__norank_f__norank_o__norank_c__JG30-KF-CM66	s__uncultured_bacterium_g__norank_f__norank_o__norank_c__JG30-KF-CM66	OTU12308	10	8.3297792941678E-6	4.8192771084337%
d__Bacteria	k__norank_d__Bacteria	p__Firmicutes	c__Negativicutes	o__unclassified_c__Negativicutes	f__unclassified_c__Negativicutes	g__unclassified_c__Negativicutes	s__unclassified_c__Negativicutes	OTU12783	2	1.6659558588336E-6	2.4096385542169%
d__Bacteria	k__norank_d__Bacteria	p__Proteobacteria	c__Gammaproteobacteria	o__Methylococcales	f__Methylomonadaceae	g__Crenothrix	s__unclassified_g__Crenothrix	OTU1	12	9.9957351530014E-6	12.048192771084%
d__Bacteria	k__norank_d__Bacteria	p__Proteobacteria	c__Alphaproteobacteria	o__Rhizobiales	f__Xanthobacteraceae	g__Bradyrhizobium	s__Bradyrhizobium_elkanii_g__Bradyrhizobium	OTU8041	1432	0.0011928243949248	91.566265060241%
d__Bacteria	k__norank_d__Bacteria	p__Proteobacteria	c__Alphaproteobacteria	o__Rhizobiales	f__Beijerinckiaceae	g__Methylocystis	s__uncultured_bacterium_g__Methylocystis	OTU8453	12895	0.010741250399829	100%
d__Bacteria	k__norank_d__Bacteria	p__Zixibacteria	c__norank_p__Zixibacteria	o__norank_c__norank_p__Zixibacteria	f__norank_o__norank_c__norank_p__Zixibacteria	g__norank_f__norank_o__norank_c__norank_p__Zixibacteria	s__unclassified_g__norank_f__norank_o__norank_c__norank_p__Zixibacteria	OTU2863	5	4.1648896470839E-6	4.8192771084337%
d__Bacteria	k__norank_d__Bacteria	p__Verrucomicrobiota	c__Verrucomicrobiae	o__Verrucomicrobiales	f__DEV007	g__norank_f__DEV007	s__uncultured_Verrucomicrobiales_bacterium_g__norank_f__DEV007	OTU3556	12	9.9957351530014E-6	10.843373493976%
d__Bacteria	k__norank_d__Bacteria	p__Elusimicrobiota	c__Elusimicrobia	o__MVP-88	f__norank_o__MVP-88	g__norank_f__norank_o__MVP-88	s__uncultured_bacterium_g__norank_f__norank_o__MVP-88	OTU5985	2	1.6659558588336E-6	2.4096385542169%
d__Bacteria	k__norank_d__Bacteria	p__Chloroflexi	c__Anaerolineae	o__SBR1031	f__norank_o__SBR1031	g__norank_f__norank_o__SBR1031	s__unclassified_g__norank_f__norank_o__SBR1031	OTU12260	95	7.9132903294594E-5	7.2289156626506%
d__Bacteria	k__norank_d__Bacteria	p__Firmicutes	c__Clostridia	o__Clostridiales	f__Clostridiaceae	g__Clostridium_sensu_stricto_16	s__unclassified_g__Clostridium_sensu_stricto_16	OTU2668	6	4.9978675765007E-6	7.2289156626506%
d__Bacteria	k__norank_d__Bacteria	p__Chloroflexi	c__JG30-KF-CM66	o__norank_c__JG30-KF-CM66	f__norank_o__norank_c__JG30-KF-CM66	g__norank_f__norank_o__norank_c__JG30-KF-CM66	s__uncultured_bacterium_g__norank_f__norank_o__norank_c__JG30-KF-CM66	OTU11215	2	1.6659558588336E-6	2.4096385542169%
d__Bacteria	k__norank_d__Bacteria	p__Poribacteria	c__norank_p__Poribacteria	o__norank_c__norank_p__Poribacteria	f__norank_o__norank_c__norank_p__Poribacteria	g__norank_f__norank_o__norank_c__norank_p__Poribacteria	s__uncultured_Firmicutes_bacterium_g__norank_f__norank_o__norank	OTU16812	4	3.3319117176671E-6	4.8192771084337%
d__Bacteria	k__norank_d__Bacteria	p__Acidobacteriota	c__Vicinamibacteria	o__Vicinamibacterales	f__norank_o__Vicinamibacterales	g__norank_f__norank_o__Vicinamibacterales	s__uncultured_bacterium_g__norank_f__norank_o__Vicinamibacterales	OTU13679	1232	0.0010262288090415	62.650602409639%
d__Bacteria	k__norank_d__Bacteria	p__Firmicutes	c__Clostridia	o__Oscillospirales	f__Ruminococcaceae	g__Subdoligranulum	s__uncultured_bacterium_g__Subdoligranulum	OTU8488	2	1.6659558588336E-6	2.4096385542169%
d__Bacteria	k__norank_d__Bacteria	p__Verrucomicrobiota	c__Kiritimatiellae	o__WCHB1-41	f__norank_o__WCHB1-41	g__norank_f__norank_o__WCHB1-41	s__unclassified_g__norank_f__norank_o__WCHB1-41	OTU6027	7	5.8308455059175E-6	7.2289156626506%
d__Bacteria	k__norank_d__Bacteria	p__Acidobacteriota	c__Subgroup_22	o__norank_c__Subgroup_22	f__norank_o__norank_c__Subgroup_22	g__norank_f__norank_o__norank_c__Subgroup_22	s__uncultured_bacterium_g__norank_f__norank_o__norank_c__Subgroup_22	OTU14069	2	1.6659558588336E-6	2.4096385542169%
d__Bacteria	k__norank_d__Bacteria	p__Chloroflexi	c__Anaerolineae	o__ADurb.Bin180	f__norank_o__ADurb.Bin180	g__norank_f__norank_o__ADurb.Bin180	s__unclassified_g__norank_f__norank_o__ADurb.Bin180	OTU14257	30	2.4989337882503E-5	24.096385542169%
d__Bacteria	k__norank_d__Bacteria	p__Bacteroidota	c__Bacteroidia	o__Chitinophagales	f__Chitinophagaceae	g__Ferruginibacter	s__uncultured_soil_bacterium_g__Ferruginibacter	OTU15829	108	8.9961616377012E-5	39.759036144578%
d__Bacteria	k__norank_d__Bacteria	p__Desulfobacterota	c__unclassified_p__Desulfobacterota	o__unclassified_p__Desulfobacterota	f__unclassified_p__Desulfobacterota	g__unclassified_p__Desulfobacterota	s__unclassified_p__Desulfobacterota	OTU4944	4	3.3319117176671E-6	3.6144578313253%
d__Bacteria	k__norank_d__Bacteria	p__Verrucomicrobiota	c__Verrucomicrobiae	o__Pedosphaerales	f__Pedosphaeraceae	g__unclassified_f__Pedosphaeraceae	s__unclassified_f__Pedosphaeraceae	OTU2085	25	2.082444823542E-5	25.301204819277%
d__Bacteria	k__norank_d__Bacteria	p__Gemmatimonadota	c__Gemmatimonadetes	o__Gemmatimonadales	f__Gemmatimonadaceae	g__Gemmatimonas	s__metagenome_g__Gemmatimonas	OTU10940	1	8.3297792941678E-7	1.2048192771084%
d__Bacteria	k__norank_d__Bacteria	p__Proteobacteria	c__Gammaproteobacteria	o__Burkholderiales	f__Oxalobacteraceae	g__Massilia	s__Massilia_violaceinigra	OTU8058	36	2.9987205459004E-5	25.301204819277%
d__Bacteria	k__norank_d__Bacteria	p__Proteobacteria	c__Gammaproteobacteria	o__CCM19a	f__norank_o__CCM19a	g__norank_f__norank_o__CCM19a	s__uncultured_bacterium_g__norank_f__norank_o__CCM19a	OTU16449	383	0.00031903054696663	60.240963855422%
d__Bacteria	k__norank_d__Bacteria	p__Chloroflexi	c__Dehalococcoidia	o__unclassified_c__Dehalococcoidia	f__unclassified_c__Dehalococcoidia	g__unclassified_c__Dehalococcoidia	s__unclassified_c__Dehalococcoidia	OTU16243	1	8.3297792941678E-7	1.2048192771084%
d__Bacteria	k__norank_d__Bacteria	p__Chloroflexi	c__Anaerolineae	o__unclassified_c__Anaerolineae	f__unclassified_c__Anaerolineae	g__unclassified_c__Anaerolineae	s__unclassified_c__Anaerolineae	OTU17548	12	9.9957351530014E-6	7.2289156626506%
d__Bacteria	k__norank_d__Bacteria	p__Proteobacteria	c__Alphaproteobacteria	o__unclassified_c__Alphaproteobacteria	f__unclassified_c__Alphaproteobacteria	g__unclassified_c__Alphaproteobacteria	s__unclassified_c__Alphaproteobacteria	OTU12821	22	1.8325514447169E-5	7.2289156626506%
d__Bacteria	k__norank_d__Bacteria	p__Patescibacteria	c__Parcubacteria	o__Candidatus_Moranbacteria	f__norank_o__Candidatus_Moranbacteria	g__norank_f__norank_o__Candidatus_Moranbacteria	s__unclassified_g__norank_f__norank_o__Candidatus_Moranbacteria	OTU13701	3	2.4989337882503E-6	3.6144578313253%
d__Bacteria	k__norank_d__Bacteria	p__Chloroflexi	c__Chloroflexia	o__Chloroflexales	f__Roseiflexaceae	g__norank_f__Roseiflexaceae	s__uncultured_soil_bacterium_g__norank_f__Roseiflexaceae	OTU10762	23	1.9158492376586E-5	16.867469879518%
d__Bacteria	k__norank_d__Bacteria	p__Acidobacteriota	c__Vicinamibacteria	o__Subgroup_17	f__norank_o__Subgroup_17	g__norank_f__norank_o__Subgroup_17	s__unclassified_g__norank_f__norank_o__Subgroup_17	OTU15845	25	2.082444823542E-5	14.457831325301%
d__Bacteria	k__norank_d__Bacteria	p__FCPU426	c__norank_p__FCPU426	o__norank_c__norank_p__FCPU426	f__norank_o__norank_c__norank_p__FCPU426	g__norank_f__norank_o__norank_c__norank_p__FCPU426	s__uncultured_bacterium_g__norank_f__norank_o__norank_c__norank_p__FCPU426	OTU4136	3	2.4989337882503E-6	1.2048192771084%
d__Bacteria	k__norank_d__Bacteria	p__Proteobacteria	c__Gammaproteobacteria	o__Coxiellales	f__Coxiellaceae	g__Coxiella	s__unclassified_g__Coxiella	OTU325	1	8.3297792941678E-7	1.2048192771084%
d__Bacteria	k__norank_d__Bacteria	p__Bdellovibrionota	c__Oligoflexia	o__Oligoflexales	f__norank_o__Oligoflexales	g__norank_f__norank_o__Oligoflexales	s__unclassified_g__norank_f__norank_o__Oligoflexales	OTU15669	3	2.4989337882503E-6	3.6144578313253%
d__Bacteria	k__norank_d__Bacteria	p__Proteobacteria	c__Gammaproteobacteria	o__Methylococcales	f__Methylococcaceae	g__unclassified_f__Methylococcaceae	s__unclassified_f__Methylococcaceae	OTU2810	2	1.6659558588336E-6	2.4096385542169%
d__Bacteria	k__norank_d__Bacteria	p__Schekmanbacteria	c__norank_p__Schekmanbacteria	o__norank_c__norank_p__Schekmanbacteria	f__norank_o__norank_c__norank_p__Schekmanbacteria	g__norank_f__norank_o__norank_c__norank_p__Schekmanbacteria	s__Candidatus_Schekmanbacteria_bacterium_RIFCSPLOWO2_02_FULL_38_14	OTU14484	10	8.3297792941678E-6	10.843373493976%
d__Bacteria	k__norank_d__Bacteria	p__Chloroflexi	c__Anaerolineae	o__SBR1031	f__norank_o__SBR1031	g__norank_f__norank_o__SBR1031	s__unclassified_g__norank_f__norank_o__SBR1031	OTU6278	4	3.3319117176671E-6	3.6144578313253%
d__Bacteria	k__norank_d__Bacteria	p__Cyanobacteria	c__Vampirivibrionia	o__Gastranaerophilales	f__norank_o__Gastranaerophilales	g__norank_f__norank_o__Gastranaerophilales	s__unclassified_g__norank_f__norank_o__Gastranaerophilales	OTU15235	2	1.6659558588336E-6	2.4096385542169%
d__Bacteria	k__norank_d__Bacteria	p__Chloroflexi	c__Anaerolineae	o__SBR1031	f__A4b	g__norank_f__A4b	s__uncultured_bacterium_g__norank_f__A4b	OTU344	2	1.6659558588336E-6	2.4096385542169%
d__Bacteria	k__norank_d__Bacteria	p__Acidobacteriota	c__unclassified_p__Acidobacteriota	o__unclassified_p__Acidobacteriota	f__unclassified_p__Acidobacteriota	g__unclassified_p__Acidobacteriota	s__unclassified_p__Acidobacteriota	OTU9434	2	1.6659558588336E-6	2.4096385542169%
d__Bacteria	k__norank_d__Bacteria	p__Bacteroidota	c__Bacteroidia	o__Chitinophagales	f__Saprospiraceae	g__norank_f__Saprospiraceae	s__uncultured_bacterium_g__norank_f__Saprospiraceae	OTU938	30	2.4989337882503E-5	24.096385542169%
d__Bacteria	k__norank_d__Bacteria	p__Proteobacteria	c__Gammaproteobacteria	o__PLTA13	f__norank_o__PLTA13	g__norank_f__norank_o__PLTA13	s__unclassified_g__norank_f__norank_o__PLTA13	OTU15142	2	1.6659558588336E-6	2.4096385542169%
d__Bacteria	k__norank_d__Bacteria	p__Chloroflexi	c__Anaerolineae	o__ADurb.Bin180	f__norank_o__ADurb.Bin180	g__norank_f__norank_o__ADurb.Bin180	s__unclassified_g__norank_f__norank_o__ADurb.Bin180	OTU5789	7	5.8308455059175E-6	2.4096385542169%
d__Bacteria	k__norank_d__Bacteria	p__Firmicutes	c__Clostridia	o__Clostridiales	f__Clostridiaceae	g__Clostridium_sensu_stricto_12	s__Clostridium_magnum_DSM_2767	OTU721	108	8.9961616377012E-5	51.807228915663%
d__Bacteria	k__norank_d__Bacteria	p__Bacteroidota	c__Bacteroidia	o__Sphingobacteriales	f__Lentimicrobiaceae	g__norank_f__Lentimicrobiaceae	s__uncultured_bacterium_g__norank_f__Lentimicrobiaceae	OTU2913	114	9.4959483953513E-5	42.168674698795%
d__Bacteria	k__norank_d__Bacteria	p__Proteobacteria	c__Alphaproteobacteria	o__Rhodospirillales	f__norank_o__Rhodospirillales	g__norank_f__norank_o__Rhodospirillales	s__uncultured_bacterium_g__norank_f__norank_o__Rhodospirillales	OTU5681	1	8.3297792941678E-7	1.2048192771084%
d__Bacteria	k__norank_d__Bacteria	p__Patescibacteria	c__ABY1	o__Candidatus_Kerfeldbacteria	f__norank_o__Candidatus_Kerfeldbacteria	g__norank_f__norank_o__Candidatus_Kerfeldbacteria	s__unclassified_g__norank_f__norank_o__Candidatus_Kerfeldbacteria	OTU9830	1	8.3297792941678E-7	1.2048192771084%
d__Bacteria	k__norank_d__Bacteria	p__SAR324_cladeMarine_group_B	c__norank_p__SAR324_cladeMarine_group_B	o__norank_c__norank_p__SAR324_cladeMarine_group_B	f__norank_o__norank_c__norank_p__SAR324_cladeMarine_group_B	g__norank_f__norank_o__norank_c__norank_p__SAR324_cladeMarine_group_B	s__uncultured_bacterium_g__norank_f__norank_o__norank_c__norank_p__SAR324_cladeMarine_group_B	OTU14656	983	0.0008188173046167	66.265060240964%
d__Bacteria	k__norank_d__Bacteria	p__Spirochaetota	c__Leptospirae	o__Leptospirales	f__Leptospiraceae	g__norank_f__Leptospiraceae	s__metagenome_g__norank_f__Leptospiraceae	OTU5031	1	8.3297792941678E-7	1.2048192771084%
d__Bacteria	k__norank_d__Bacteria	p__Bdellovibrionota	c__Bdellovibrionia	o__Bacteriovoracales	f__Bacteriovoracaceae	g__Peredibacter	s__unclassified_g__Peredibacter	OTU8691	21	1.7492536517752E-5	19.277108433735%
d__Bacteria	k__norank_d__Bacteria	p__Verrucomicrobiota	c__Verrucomicrobiae	o__Pedosphaerales	f__Pedosphaeraceae	g__ADurb.Bin063-1	s__unclassified_g__ADurb.Bin063-1	OTU909	31	2.582231581192E-5	22.89156626506%
d__Bacteria	k__norank_d__Bacteria	p__Firmicutes	c__Bacilli	o__Paenibacillales	f__Paenibacillaceae	g__Paenibacillus	s__unclassified_g__Paenibacillus	OTU11680	1	8.3297792941678E-7	1.2048192771084%
d__Bacteria	k__norank_d__Bacteria	p__Actinobacteriota	c__Thermoleophilia	o__Gaiellales	f__norank_o__Gaiellales	g__norank_f__norank_o__Gaiellales	s__uncultured_bacterium_g__norank_f__norank_o__Gaiellales	OTU5166	86	7.1636101929843E-5	40.963855421687%
d__Bacteria	k__norank_d__Bacteria	p__Actinobacteriota	c__Acidimicrobiia	o__IMCC26256	f__norank_o__IMCC26256	g__norank_f__norank_o__IMCC26256	s__unclassified_g__norank_f__norank_o__IMCC26256	OTU3896	146	0.00012161477769485	51.807228915663%
d__Bacteria	k__norank_d__Bacteria	p__Acidobacteriota	c__Acidobacteriae	o__Subgroup_13	f__norank_o__Subgroup_13	g__norank_f__norank_o__Subgroup_13	s__uncultured_bacterium_g__norank_f__norank_o__Subgroup_13	OTU7379	48	3.9982940612006E-5	14.457831325301%
d__Bacteria	k__norank_d__Bacteria	p__Spirochaetota	c__Spirochaetia	o__Spirochaetales	f__Spirochaetaceae	g__Spirochaeta	s__unclassified_g__Spirochaeta	OTU13004	49	4.0815918541422E-5	33.734939759036%
d__Bacteria	k__norank_d__Bacteria	p__Myxococcota	c__Polyangia	o__mle1-27	f__norank_o__mle1-27	g__norank_f__norank_o__mle1-27	s__unclassified_g__norank_f__norank_o__mle1-27	OTU15687	11	9.1627572235846E-6	8.433734939759%
d__Bacteria	k__norank_d__Bacteria	p__Planctomycetota	c__Pla3_lineage	o__norank_c__Pla3_lineage	f__norank_o__norank_c__Pla3_lineage	g__norank_f__norank_o__norank_c__Pla3_lineage	s__unclassified_g__norank_f__norank_o__norank_c__Pla3_lineage	OTU10357	1	8.3297792941678E-7	1.2048192771084%
d__Bacteria	k__norank_d__Bacteria	p__Myxococcota	c__bacteriap25	o__norank_c__bacteriap25	f__norank_o__norank_c__bacteriap25	g__norank_f__norank_o__norank_c__bacteriap25	s__unclassified_g__norank_f__norank_o__norank_c__bacteriap25	OTU1886	3	2.4989337882503E-6	2.4096385542169%
d__Bacteria	k__norank_d__Bacteria	p__Bacteroidota	c__Bacteroidia	o__Cytophagales	f__Microscillaceae	g__Chryseolinea	s__uncultured_bacterium_g__Chryseolinea	OTU7376	15	1.2494668941252E-5	12.048192771084%
d__Bacteria	k__norank_d__Bacteria	p__Acidobacteriota	c__Aminicenantia	o__Aminicenantales	f__norank_o__Aminicenantales	g__norank_f__norank_o__Aminicenantales	s__unclassified_g__norank_f__norank_o__Aminicenantales	OTU16749	98	8.1631837082845E-5	33.734939759036%
d__Bacteria	k__norank_d__Bacteria	p__Actinobacteriota	c__Acidimicrobiia	o__Microtrichales	f__norank_o__Microtrichales	g__norank_f__norank_o__Microtrichales	s__uncultured_bacterium_g__norank_f__norank_o__Microtrichales	OTU8766	4	3.3319117176671E-6	3.6144578313253%
d__Bacteria	k__norank_d__Bacteria	p__Planctomycetota	c__OM190	o__norank_c__OM190	f__norank_o__norank_c__OM190	g__norank_f__norank_o__norank_c__OM190	s__uncultured_bacterium_g__norank_f__norank_o__norank_c__OM190	OTU12349	13	1.0828713082418E-5	13.253012048193%
d__Bacteria	k__norank_d__Bacteria	p__Desulfobacterota	c__Desulfobaccia	o__Desulfobaccales	f__Desulfobaccaceae	g__Desulfobacca	s__uncultured_delta_proteobacterium_g__Desulfobacca	OTU6676	38	3.1653161317838E-5	25.301204819277%
d__Bacteria	k__norank_d__Bacteria	p__Verrucomicrobiota	c__Omnitrophia	o__Omnitrophales	f__Omnitrophaceae	g__Candidatus_Omnitrophus	s__Omnitrophica_WOR_2_bacterium_RIFCSPHIGHO2_01_FULL_49_10	OTU12627	7	5.8308455059175E-6	7.2289156626506%
d__Bacteria	k__norank_d__Bacteria	p__Firmicutes	c__Bacilli	o__Bacillales	f__Bacillaceae	g__Bacillus	s__uncultured_Bacillaceae_bacterium_g__Bacillus	OTU1431	35	2.9154227529587E-5	18.072289156627%
d__Bacteria	k__norank_d__Bacteria	p__Acidobacteriota	c__Subgroup_22	o__norank_c__Subgroup_22	f__norank_o__norank_c__Subgroup_22	g__norank_f__norank_o__norank_c__Subgroup_22	s__uncultured_bacterium_g__norank_f__norank_o__norank_c__Subgroup_22	OTU14458	5	4.1648896470839E-6	2.4096385542169%
d__Bacteria	k__norank_d__Bacteria	p__Patescibacteria	c__Parcubacteria	o__unclassified_c__Parcubacteria	f__unclassified_c__Parcubacteria	g__unclassified_c__Parcubacteria	s__unclassified_c__Parcubacteria	OTU11212	2	1.6659558588336E-6	1.2048192771084%
d__Bacteria	k__norank_d__Bacteria	p__Sva0485	c__norank_p__Sva0485	o__norank_c__norank_p__Sva0485	f__norank_o__norank_c__norank_p__Sva0485	g__norank_f__norank_o__norank_c__norank_p__Sva0485	s__uncultured_organism_g__norank_f__norank_o__norank_c__norank_p__Sva0485	OTU5239	8	6.6638234353343E-6	8.433734939759%
d__Bacteria	k__norank_d__Bacteria	p__unclassified_k__norank_d__Bacteria	c__unclassified_k__norank_d__Bacteria	o__unclassified_k__norank_d__Bacteria	f__unclassified_k__norank_d__Bacteria	g__unclassified_k__norank_d__Bacteria	s__unclassified_k__norank_d__Bacteria	OTU9787	3	2.4989337882503E-6	2.4096385542169%
d__Bacteria	k__norank_d__Bacteria	p__unclassified_k__norank_d__Bacteria	c__unclassified_k__norank_d__Bacteria	o__unclassified_k__norank_d__Bacteria	f__unclassified_k__norank_d__Bacteria	g__unclassified_k__norank_d__Bacteria	s__unclassified_k__norank_d__Bacteria	OTU9785	2	1.6659558588336E-6	1.2048192771084%
d__Bacteria	k__norank_d__Bacteria	p__Actinobacteriota	c__Thermoleophilia	o__Solirubrobacterales	f__Solirubrobacteraceae	g__Conexibacter	s__metagenome_g__Conexibacter	OTU8014	40	3.3319117176671E-5	21.686746987952%
d__Bacteria	k__norank_d__Bacteria	p__Bacteroidota	c__Bacteroidia	o__Chitinophagales	f__Chitinophagaceae	g__Terrimonas	s__uncultured_bacterium_g__Terrimonas	OTU4255	37	3.0820183388421E-5	15.66265060241%
d__Bacteria	k__norank_d__Bacteria	p__Verrucomicrobiota	c__Kiritimatiellae	o__WCHB1-41	f__norank_o__WCHB1-41	g__norank_f__norank_o__WCHB1-41	s__unclassified_g__norank_f__norank_o__WCHB1-41	OTU4890	7	5.8308455059175E-6	8.433734939759%
d__Bacteria	k__norank_d__Bacteria	p__Patescibacteria	c__Parcubacteria	o__Candidatus_Jorgensenbacteria	f__norank_o__Candidatus_Jorgensenbacteria	g__norank_f__norank_o__Candidatus_Jorgensenbacteria	s__Candidatus_Adlerbacteria_bacterium_GW2011_GWC1_50_9	OTU2467	2	1.6659558588336E-6	1.2048192771084%
d__Bacteria	k__norank_d__Bacteria	p__Actinobacteriota	c__Actinobacteria	o__Micrococcales	f__Demequinaceae	g__Demequina	s__uncultured_soil_bacterium_g__Demequina	OTU8446	11	9.1627572235846E-6	8.433734939759%
d__Bacteria	k__norank_d__Bacteria	p__Proteobacteria	c__Gammaproteobacteria	o__JG36-GS-52	f__norank_o__JG36-GS-52	g__norank_f__norank_o__JG36-GS-52	s__uncultured_bacterium_g__norank_f__norank_o__JG36-GS-52	OTU16107	101	8.4130770871095E-5	34.939759036145%
d__Bacteria	k__norank_d__Bacteria	p__Bacteroidota	c__Bacteroidia	o__Chitinophagales	f__Saprospiraceae	g__norank_f__Saprospiraceae	s__unclassified_g__norank_f__Saprospiraceae	OTU3937	105	8.7462682588762E-5	25.301204819277%
d__Bacteria	k__norank_d__Bacteria	p__Verrucomicrobiota	c__Verrucomicrobiae	o__Pedosphaerales	f__Pedosphaeraceae	g__DEV008	s__uncultured_bacterium_g__DEV008	OTU5267	3	2.4989337882503E-6	3.6144578313253%
d__Bacteria	k__norank_d__Bacteria	p__Desulfobacterota	c__Syntrophobacteria	o__Syntrophobacterales	f__Syntrophobacteraceae	g__Syntrophobacter	s__uncultured_bacterium_g__Syntrophobacter	OTU6661	97	8.0798859153428E-5	37.349397590361%
d__Bacteria	k__norank_d__Bacteria	p__Actinobacteriota	c__Thermoleophilia	o__Gaiellales	f__norank_o__Gaiellales	g__norank_f__norank_o__Gaiellales	s__unclassified_g__norank_f__norank_o__Gaiellales	OTU2420	5	4.1648896470839E-6	1.2048192771084%
d__Bacteria	k__norank_d__Bacteria	p__Acidobacteriota	c__Subgroup_22	o__norank_c__Subgroup_22	f__norank_o__norank_c__Subgroup_22	g__norank_f__norank_o__norank_c__Subgroup_22	s__uncultured_bacterium_g__norank_f__norank_o__norank_c__Subgroup_22	OTU8619	2	1.6659558588336E-6	1.2048192771084%
d__Bacteria	k__norank_d__Bacteria	p__Firmicutes	c__Bacilli	o__Alicyclobacillales	f__Alicyclobacillaceae	g__Alicyclobacillus	s__uncultured_Alicyclobacillaceae_bacterium_g__Alicyclobacillus	OTU2167	5	4.1648896470839E-6	3.6144578313253%
d__Bacteria	k__norank_d__Bacteria	p__Acidobacteriota	c__Acidobacteriae	o__Subgroup_2	f__norank_o__Subgroup_2	g__norank_f__norank_o__Subgroup_2	s__uncultured_Acidobacterium_sp._g__norank_f__norank_o__Subgroup_2	OTU5968	3	2.4989337882503E-6	3.6144578313253%
d__Bacteria	k__norank_d__Bacteria	p__Patescibacteria	c__Saccharimonadia	o__Saccharimonadales	f__norank_o__Saccharimonadales	g__norank_f__norank_o__Saccharimonadales	s__unclassified_g__norank_f__norank_o__Saccharimonadales	OTU4699	3	2.4989337882503E-6	3.6144578313253%
d__Bacteria	k__norank_d__Bacteria	p__Myxococcota	c__Polyangia	o__Haliangiales	f__Haliangiaceae	g__Haliangium	s__unclassified_g__Haliangium	OTU1190	6	4.9978675765007E-6	7.2289156626506%
d__Bacteria	k__norank_d__Bacteria	p__Planctomycetota	c__Phycisphaerae	o__Phycisphaerales	f__AKAU3564_sediment_group	g__norank_f__AKAU3564_sediment_group	s__unclassified_g__norank_f__AKAU3564_sediment_group	OTU15749	5	4.1648896470839E-6	3.6144578313253%
d__Bacteria	k__norank_d__Bacteria	p__Bacteroidota	c__Bacteroidia	o__Flavobacteriales	f__Flavobacteriaceae	g__Flavobacterium	s__unclassified_g__Flavobacterium	OTU4057	392	0.00032652734833138	21.686746987952%
d__Bacteria	k__norank_d__Bacteria	p__Proteobacteria	c__Gammaproteobacteria	o__Xanthomonadales	f__Xanthomonadaceae	g__Pseudoxanthomonas	s__Pseudoxanthomonas_icgebensis	OTU3173	2	1.6659558588336E-6	2.4096385542169%
d__Bacteria	k__norank_d__Bacteria	p__Bacteroidota	c__Bacteroidia	o__Flavobacteriales	f__NS9_marine_group	g__norank_f__NS9_marine_group	s__unclassified_g__norank_f__NS9_marine_group	OTU15637	56	4.664676404734E-5	34.939759036145%
d__Bacteria	k__norank_d__Bacteria	p__Firmicutes	c__Bacilli	o__Brevibacillales	f__Brevibacillaceae	g__Brevibacillus	s__uncultured_bacterium_g__Brevibacillus	OTU11805	3	2.4989337882503E-6	1.2048192771084%
d__Bacteria	k__norank_d__Bacteria	p__Nitrospirota	c__Thermodesulfovibrionia	o__norank_c__Thermodesulfovibrionia	f__norank_o__norank_c__Thermodesulfovibrionia	g__norank_f__norank_o__norank_c__Thermodesulfovibrionia	s__unclassified_g__norank_f__norank_o__norank_c__Thermodesulfovibrionia	OTU2694	33	2.7488271670754E-5	19.277108433735%
d__Bacteria	k__norank_d__Bacteria	p__Chloroflexi	c__Anaerolineae	o__MSB-5E12	f__norank_o__MSB-5E12	g__norank_f__norank_o__MSB-5E12	s__uncultured_bacterium_g__norank_f__norank_o__MSB-5E12	OTU4716	6	4.9978675765007E-6	6.0240963855422%
d__Bacteria	k__norank_d__Bacteria	p__Verrucomicrobiota	c__Kiritimatiellae	o__WCHB1-41	f__norank_o__WCHB1-41	g__norank_f__norank_o__WCHB1-41	s__unclassified_g__norank_f__norank_o__WCHB1-41	OTU1115	2	1.6659558588336E-6	2.4096385542169%
d__Bacteria	k__norank_d__Bacteria	p__Myxococcota	c__Polyangia	o__Haliangiales	f__Haliangiaceae	g__Haliangium	s__uncultured_bacterium_g__Haliangium	OTU2661	77	6.4139300565092E-5	43.373493975904%
d__Bacteria	k__norank_d__Bacteria	p__Cyanobacteria	c__Cyanobacteriia	o__Leptolyngbyales	f__Leptolyngbyaceae	g__unclassified_f__Leptolyngbyaceae	s__unclassified_f__Leptolyngbyaceae	OTU3297	29	2.4156359953087E-5	8.433734939759%
d__Bacteria	k__norank_d__Bacteria	p__Bdellovibrionota	c__Oligoflexia	o__Oligoflexales	f__norank_o__Oligoflexales	g__Oligoflexus	s__unclassified_g__Oligoflexus	OTU17497	76	6.3306322635675E-5	34.939759036145%
d__Bacteria	k__norank_d__Bacteria	p__Bacteroidota	c__Bacteroidia	o__Bacteroidales	f__Bacteroidetes_vadinHA17	g__norank_f__Bacteroidetes_vadinHA17	s__unclassified_g__norank_f__Bacteroidetes_vadinHA17	OTU15193	12	9.9957351530014E-6	9.6385542168675%
d__Bacteria	k__norank_d__Bacteria	p__Cyanobacteria	c__Cyanobacteriia	o__Cyanobacteriales	f__Nostocaceae	g__Tolypothrix	s__Tolypothrix_tenuis_PCC_7101	OTU14232	11	9.1627572235846E-6	6.0240963855422%
d__Bacteria	k__norank_d__Bacteria	p__Firmicutes	c__Clostridia	o__unclassified_c__Clostridia	f__unclassified_c__Clostridia	g__unclassified_c__Clostridia	s__unclassified_c__Clostridia	OTU14035	4	3.3319117176671E-6	3.6144578313253%
d__Bacteria	k__norank_d__Bacteria	p__Chloroflexi	c__Anaerolineae	o__unclassified_c__Anaerolineae	f__unclassified_c__Anaerolineae	g__unclassified_c__Anaerolineae	s__unclassified_c__Anaerolineae	OTU12289	77	6.4139300565092E-5	22.89156626506%
d__Bacteria	k__norank_d__Bacteria	p__Desulfobacterota	c__Desulfobacteria	o__Desulfobacterales	f__unclassified_o__Desulfobacterales	g__unclassified_o__Desulfobacterales	s__unclassified_o__Desulfobacterales	OTU9630	1	8.3297792941678E-7	1.2048192771084%
d__Bacteria	k__norank_d__Bacteria	p__unclassified_k__norank_d__Bacteria	c__unclassified_k__norank_d__Bacteria	o__unclassified_k__norank_d__Bacteria	f__unclassified_k__norank_d__Bacteria	g__unclassified_k__norank_d__Bacteria	s__unclassified_k__norank_d__Bacteria	OTU12037	23	1.9158492376586E-5	10.843373493976%
d__Bacteria	k__norank_d__Bacteria	p__unclassified_k__norank_d__Bacteria	c__unclassified_k__norank_d__Bacteria	o__unclassified_k__norank_d__Bacteria	f__unclassified_k__norank_d__Bacteria	g__unclassified_k__norank_d__Bacteria	s__unclassified_k__norank_d__Bacteria	OTU12740	3	2.4989337882503E-6	2.4096385542169%
d__Bacteria	k__norank_d__Bacteria	p__Gemmatimonadota	c__Gemmatimonadetes	o__Gemmatimonadales	f__Gemmatimonadaceae	g__norank_f__Gemmatimonadaceae	s__uncultured_prokaryote_g__norank_f__Gemmatimonadaceae	OTU15237	15	1.2494668941252E-5	7.2289156626506%
d__Bacteria	k__norank_d__Bacteria	p__unclassified_k__norank_d__Bacteria	c__unclassified_k__norank_d__Bacteria	o__unclassified_k__norank_d__Bacteria	f__unclassified_k__norank_d__Bacteria	g__unclassified_k__norank_d__Bacteria	s__unclassified_k__norank_d__Bacteria	OTU12030	82	6.8304190212176E-5	24.096385542169%
d__Bacteria	k__norank_d__Bacteria	p__Calditrichota	c__Calditrichia	o__Calditrichales	f__Calditrichaceae	g__norank_f__Calditrichaceae	s__unclassified_g__norank_f__Calditrichaceae	OTU12246	56	4.664676404734E-5	22.89156626506%
d__Bacteria	k__norank_d__Bacteria	p__unclassified_k__norank_d__Bacteria	c__unclassified_k__norank_d__Bacteria	o__unclassified_k__norank_d__Bacteria	f__unclassified_k__norank_d__Bacteria	g__unclassified_k__norank_d__Bacteria	s__unclassified_k__norank_d__Bacteria	OTU12032	12	9.9957351530014E-6	3.6144578313253%
d__Bacteria	k__norank_d__Bacteria	p__Myxococcota	c__Polyangia	o__Blfdi19	f__norank_o__Blfdi19	g__norank_f__norank_o__Blfdi19	s__uncultured_bacterium_g__norank_f__norank_o__Blfdi19	OTU12617	13	1.0828713082418E-5	14.457831325301%
d__Bacteria	k__norank_d__Bacteria	p__Acidobacteriota	c__Vicinamibacteria	o__Vicinamibacterales	f__norank_o__Vicinamibacterales	g__norank_f__norank_o__Vicinamibacterales	s__metagenome_g__norank_f__norank_o__Vicinamibacterales	OTU6637	46	3.8316984753172E-5	25.301204819277%
d__Bacteria	k__norank_d__Bacteria	p__Bacteroidota	c__Kryptonia	o__Kryptoniales	f__BSV26	g__norank_f__BSV26	s__uncultured_bacterium_g__norank_f__BSV26	OTU11449	10	8.3297792941678E-6	10.843373493976%
d__Bacteria	k__norank_d__Bacteria	p__Patescibacteria	c__ABY1	o__unclassified_c__ABY1	f__unclassified_c__ABY1	g__unclassified_c__ABY1	s__unclassified_c__ABY1	OTU5318	2	1.6659558588336E-6	2.4096385542169%
d__Bacteria	k__norank_d__Bacteria	p__Acidobacteriota	c__AT-s3-28	o__norank_c__AT-s3-28	f__norank_o__norank_c__AT-s3-28	g__norank_f__norank_o__norank_c__AT-s3-28	s__uncultured_bacterium_g__norank_f__norank_o__norank_c__AT-s3-28	OTU12063	2	1.6659558588336E-6	2.4096385542169%
d__Bacteria	k__norank_d__Bacteria	p__WS4	c__norank_p__WS4	o__norank_c__norank_p__WS4	f__norank_o__norank_c__norank_p__WS4	g__norank_f__norank_o__norank_c__norank_p__WS4	s__uncultured_bacterium_g__norank_f__norank_o__norank_c__norank_p__WS4	OTU2250	13	1.0828713082418E-5	4.8192771084337%
d__Bacteria	k__norank_d__Bacteria	p__Planctomycetota	c__Pla4_lineage	o__norank_c__Pla4_lineage	f__norank_o__norank_c__Pla4_lineage	g__norank_f__norank_o__norank_c__Pla4_lineage	s__uncultured_planctomycete_g__norank_f__norank_o__norank_c__Pla4_lineage	OTU13527	3	2.4989337882503E-6	3.6144578313253%
d__Bacteria	k__norank_d__Bacteria	p__Acidobacteriota	c__Vicinamibacteria	o__Vicinamibacterales	f__norank_o__Vicinamibacterales	g__norank_f__norank_o__Vicinamibacterales	s__uncultured_prokaryote_g__norank_f__norank_o__Vicinamibacterales	OTU8213	431	0.00035901348757863	68.674698795181%
d__Bacteria	k__norank_d__Bacteria	p__Myxococcota	c__Myxococcia	o__Myxococcales	f__Anaeromyxobacteraceae	g__Anaeromyxobacter	s__uncultured_bacterium_g__Anaeromyxobacter	OTU824	316	0.0002632210256957	24.096385542169%
d__Bacteria	k__norank_d__Bacteria	p__Bacteroidota	c__Bacteroidia	o__Chitinophagales	f__norank_o__Chitinophagales	g__norank_f__norank_o__Chitinophagales	s__uncultured_delta_proteobacterium_g__norank_f__norank_o__Chitinophagales	OTU9926	18	1.4993602729502E-5	15.66265060241%
d__Bacteria	k__norank_d__Bacteria	p__Bdellovibrionota	c__Bdellovibrionia	o__Bdellovibrionales	f__Bdellovibrionaceae	g__Bdellovibrio	s__uncultured_bacterium_g__Bdellovibrio	OTU7604	6	4.9978675765007E-6	4.8192771084337%
d__Bacteria	k__norank_d__Bacteria	p__LCP-89	c__norank_p__LCP-89	o__norank_c__norank_p__LCP-89	f__norank_o__norank_c__norank_p__LCP-89	g__norank_f__norank_o__norank_c__norank_p__LCP-89	s__uncultured_bacterium_g__norank_f__norank_o__norank_c__norank_p__LCP-89	OTU16252	2	1.6659558588336E-6	2.4096385542169%
d__Bacteria	k__norank_d__Bacteria	p__Bdellovibrionota	c__Oligoflexia	o__0319-6G20	f__norank_o__0319-6G20	g__norank_f__norank_o__0319-6G20	s__unclassified_g__norank_f__norank_o__0319-6G20	OTU12784	4	3.3319117176671E-6	2.4096385542169%
d__Bacteria	k__norank_d__Bacteria	p__Myxococcota	c__Myxococcia	o__Myxococcales	f__Myxococcaceae	g__P3OB-42	s__uncultured_bacterium_g__P3OB-42	OTU12108	10	8.3297792941678E-6	7.2289156626506%
d__Bacteria	k__norank_d__Bacteria	p__Spirochaetota	c__unclassified_p__Spirochaetota	o__unclassified_p__Spirochaetota	f__unclassified_p__Spirochaetota	g__unclassified_p__Spirochaetota	s__unclassified_p__Spirochaetota	OTU9754	3	2.4989337882503E-6	2.4096385542169%
d__Bacteria	k__norank_d__Bacteria	p__Proteobacteria	c__Alphaproteobacteria	o__unclassified_c__Alphaproteobacteria	f__unclassified_c__Alphaproteobacteria	g__unclassified_c__Alphaproteobacteria	s__unclassified_c__Alphaproteobacteria	OTU14699	2	1.6659558588336E-6	2.4096385542169%
d__Bacteria	k__norank_d__Bacteria	p__Gemmatimonadota	c__BD2-11_terrestrial_group	o__norank_c__BD2-11_terrestrial_group	f__norank_o__norank_c__BD2-11_terrestrial_group	g__norank_f__norank_o__norank_c__BD2-11_terrestrial_group	s__metagenome_g__norank_f__norank_o__norank_c__BD2-11_terrestrial_group	OTU915	12	9.9957351530014E-6	8.433734939759%
d__Bacteria	k__norank_d__Bacteria	p__Firmicutes	c__Bacilli	o__Paenibacillales	f__Paenibacillaceae	g__Paenibacillus	s__Paenibacillus_castaneae	OTU8139	7	5.8308455059175E-6	8.433734939759%
d__Bacteria	k__norank_d__Bacteria	p__Proteobacteria	c__Gammaproteobacteria	o__WD260	f__norank_o__WD260	g__norank_f__norank_o__WD260	s__uncultured_bacterium_g__norank_f__norank_o__WD260	OTU7993	13	1.0828713082418E-5	12.048192771084%
d__Bacteria	k__norank_d__Bacteria	p__Gemmatimonadota	c__Gemmatimonadetes	o__Gemmatimonadales	f__Gemmatimonadaceae	g__norank_f__Gemmatimonadaceae	s__uncultured_bacterium_g__norank_f__Gemmatimonadaceae	OTU4634	18	1.4993602729502E-5	12.048192771084%
d__Bacteria	k__norank_d__Bacteria	p__Proteobacteria	c__Gammaproteobacteria	o__Methylococcales	f__Methylomonadaceae	g__unclassified_f__Methylomonadaceae	s__unclassified_f__Methylomonadaceae	OTU10112	4	3.3319117176671E-6	4.8192771084337%
d__Bacteria	k__norank_d__Bacteria	p__Chloroflexi	c__unclassified_p__Chloroflexi	o__unclassified_p__Chloroflexi	f__unclassified_p__Chloroflexi	g__unclassified_p__Chloroflexi	s__unclassified_p__Chloroflexi	OTU5039	46	3.8316984753172E-5	16.867469879518%
d__Bacteria	k__norank_d__Bacteria	p__Gemmatimonadota	c__Gemmatimonadetes	o__Gemmatimonadales	f__Gemmatimonadaceae	g__norank_f__Gemmatimonadaceae	s__uncultured_Gemmatimonadetes_bacterium_g__norank_f__Gemmatimonadaceae	OTU2176	14	1.1661691011835E-5	3.6144578313253%
d__Bacteria	k__norank_d__Bacteria	p__Verrucomicrobiota	c__Omnitrophia	o__Omnitrophales	f__Omnitrophaceae	g__Candidatus_Omnitrophus	s__unclassified_g__Candidatus_Omnitrophus	OTU13524	7	5.8308455059175E-6	6.0240963855422%
d__Bacteria	k__norank_d__Bacteria	p__Firmicutes	c__Negativicutes	o__Veillonellales-Selenomonadales	f__Sporomusaceae	g__norank_f__Sporomusaceae	s__uncultured_bacterium_g__norank_f__Sporomusaceae	OTU13913	2	1.6659558588336E-6	2.4096385542169%
d__Bacteria	k__norank_d__Bacteria	p__Bacteroidota	c__Bacteroidia	o__Flavobacteriales	f__Crocinitomicaceae	g__Fluviicola	s__uncultured_bacterium_g__Fluviicola	OTU5566	3	2.4989337882503E-6	1.2048192771084%
d__Bacteria	k__norank_d__Bacteria	p__Myxococcota	c__Myxococcia	o__Myxococcales	f__Myxococcaceae	g__P3OB-42	s__unclassified_g__P3OB-42	OTU5230	1	8.3297792941678E-7	1.2048192771084%
d__Bacteria	k__norank_d__Bacteria	p__Bacteroidota	c__Bacteroidia	o__Chitinophagales	f__Chitinophagaceae	g__norank_f__Chitinophagaceae	s__unclassified_g__norank_f__Chitinophagaceae	OTU9927	43	3.5818050964922E-5	32.530120481928%
d__Bacteria	k__norank_d__Bacteria	p__Proteobacteria	c__Alphaproteobacteria	o__Rhizobiales	f__Rhizobiaceae	g__Allorhizobium-Neorhizobium-Pararhizobium-Rhizobium	s__unclassified_g__Allorhizobium-Neorhizobium-Pararhizobium-Rhizobium	OTU3946	367	0.00030570290009596	65.060240963855%
d__Bacteria	k__norank_d__Bacteria	p__Fibrobacterota	c__Fibrobacteria	o__Fibrobacterales	f__B122	g__norank_f__B122	s__uncultured_bacterium_g__norank_f__B122	OTU6597	1	8.3297792941678E-7	1.2048192771084%
d__Bacteria	k__norank_d__Bacteria	p__Chloroflexi	c__Anaerolineae	o__Anaerolineales	f__Anaerolineaceae	g__Anaerolinea	s__uncultured_soil_bacterium_g__Anaerolinea	OTU1680	3	2.4989337882503E-6	3.6144578313253%
d__Bacteria	k__norank_d__Bacteria	p__Dependentiae	c__Babeliae	o__Babeliales	f__unclassified_o__Babeliales	g__unclassified_o__Babeliales	s__unclassified_o__Babeliales	OTU3626	2	1.6659558588336E-6	2.4096385542169%
d__Bacteria	k__norank_d__Bacteria	p__Bacteroidota	c__Kryptonia	o__Kryptoniales	f__BSV26	g__norank_f__BSV26	s__unclassified_g__norank_f__BSV26	OTU9196	2	1.6659558588336E-6	2.4096385542169%
d__Bacteria	k__norank_d__Bacteria	p__Proteobacteria	c__Alphaproteobacteria	o__Rhodospirillales	f__Magnetospirillaceae	g__Magnetospirillum	s__uncultured_bacterium_g__Magnetospirillum	OTU822	5	4.1648896470839E-6	6.0240963855422%
d__Bacteria	k__norank_d__Bacteria	p__Patescibacteria	c__Parcubacteria	o__norank_c__Parcubacteria	f__norank_o__norank_c__Parcubacteria	g__norank_f__norank_o__norank_c__Parcubacteria	s__uncultured_bacterium_g__norank_f__norank_o__norank_c__Parcubacteria	OTU8082	7	5.8308455059175E-6	2.4096385542169%
d__Bacteria	k__norank_d__Bacteria	p__Bacteroidota	c__Bacteroidia	o__Cytophagales	f__unclassified_o__Cytophagales	g__unclassified_o__Cytophagales	s__unclassified_o__Cytophagales	OTU4381	22	1.8325514447169E-5	16.867469879518%
d__Bacteria	k__norank_d__Bacteria	p__Verrucomicrobiota	c__Verrucomicrobiae	o__Pedosphaerales	f__Pedosphaeraceae	g__SH3-11	s__uncultured_bacterium_g__SH3-11	OTU15900	5	4.1648896470839E-6	4.8192771084337%
d__Bacteria	k__norank_d__Bacteria	p__Myxococcota	c__Myxococcia	o__Myxococcales	f__Myxococcaceae	g__P3OB-42	s__uncultured_deep-sea_bacterium_g__P3OB-42	OTU1723	4	3.3319117176671E-6	4.8192771084337%
d__Bacteria	k__norank_d__Bacteria	p__Latescibacterota	c__norank_p__Latescibacterota	o__norank_c__norank_p__Latescibacterota	f__norank_o__norank_c__norank_p__Latescibacterota	g__norank_f__norank_o__norank_c__norank_p__Latescibacterota	s__uncultured_bacterium_g__norank_f__norank_o__norank_c__norank_p__Latescibacterota	OTU6354	116	9.6625439812347E-5	49.397590361446%
d__Bacteria	k__norank_d__Bacteria	p__Verrucomicrobiota	c__Chlamydiae	o__Chlamydiales	f__Parachlamydiaceae	g__unclassified_f__Parachlamydiaceae	s__unclassified_f__Parachlamydiaceae	OTU16817	1	8.3297792941678E-7	1.2048192771084%
d__Bacteria	k__norank_d__Bacteria	p__Bdellovibrionota	c__Bdellovibrionia	o__Bdellovibrionales	f__Bdellovibrionaceae	g__Bdellovibrio	s__uncultured_deep-sea_bacterium_g__Bdellovibrio	OTU5311	1	8.3297792941678E-7	1.2048192771084%
d__Bacteria	k__norank_d__Bacteria	p__Actinobacteriota	c__Thermoleophilia	o__Gaiellales	f__norank_o__Gaiellales	g__norank_f__norank_o__Gaiellales	s__uncultured_bacterium_g__norank_f__norank_o__Gaiellales	OTU12016	22	1.8325514447169E-5	10.843373493976%
d__Bacteria	k__norank_d__Bacteria	p__unclassified_k__norank_d__Bacteria	c__unclassified_k__norank_d__Bacteria	o__unclassified_k__norank_d__Bacteria	f__unclassified_k__norank_d__Bacteria	g__unclassified_k__norank_d__Bacteria	s__unclassified_k__norank_d__Bacteria	OTU5333	45	3.7484006823755E-5	20.481927710843%
d__Bacteria	k__norank_d__Bacteria	p__Bacteroidota	c__Bacteroidia	o__Flavobacteriales	f__NS9_marine_group	g__norank_f__NS9_marine_group	s__uncultured_Bacteroidetes_bacterium_g__norank_f__NS9_marine_group	OTU3356	118	9.829139567118E-5	31.325301204819%
d__Bacteria	k__norank_d__Bacteria	p__unclassified_k__norank_d__Bacteria	c__unclassified_k__norank_d__Bacteria	o__unclassified_k__norank_d__Bacteria	f__unclassified_k__norank_d__Bacteria	g__unclassified_k__norank_d__Bacteria	s__unclassified_k__norank_d__Bacteria	OTU5331	2	1.6659558588336E-6	2.4096385542169%
d__Bacteria	k__norank_d__Bacteria	p__Verrucomicrobiota	c__Kiritimatiellae	o__WCHB1-41	f__norank_o__WCHB1-41	g__norank_f__norank_o__WCHB1-41	s__unclassified_g__norank_f__norank_o__WCHB1-41	OTU3458	5	4.1648896470839E-6	3.6144578313253%
d__Bacteria	k__norank_d__Bacteria	p__Verrucomicrobiota	c__Verrucomicrobiae	o__Opitutales	f__Opitutaceae	g__Lacunisphaera	s__metagenome_g__Lacunisphaera	OTU903	8	6.6638234353343E-6	8.433734939759%
d__Bacteria	k__norank_d__Bacteria	p__Proteobacteria	c__Gammaproteobacteria	o__Burkholderiales	f__Rhodocyclaceae	g__Sulfuritalea	s__unclassified_g__Sulfuritalea	OTU16590	2	1.6659558588336E-6	2.4096385542169%
d__Bacteria	k__norank_d__Bacteria	p__Desulfobacterota	c__Syntrophobacteria	o__Syntrophobacterales	f__norank_o__Syntrophobacterales	g__norank_f__norank_o__Syntrophobacterales	s__uncultured_bacterium_g__norank_f__norank_o__Syntrophobacterales	OTU1322	697	0.0005805856168035	61.44578313253%
d__Bacteria	k__norank_d__Bacteria	p__Cyanobacteria	c__Sericytochromatia	o__norank_c__Sericytochromatia	f__norank_o__norank_c__Sericytochromatia	g__norank_f__norank_o__norank_c__Sericytochromatia	s__uncultured_bacterium_g__norank_f__norank_o__norank_c__Sericytochromatia	OTU1894	3	2.4989337882503E-6	3.6144578313253%
d__Bacteria	k__norank_d__Bacteria	p__Actinobacteriota	c__unclassified_p__Actinobacteriota	o__unclassified_p__Actinobacteriota	f__unclassified_p__Actinobacteriota	g__unclassified_p__Actinobacteriota	s__unclassified_p__Actinobacteriota	OTU9601	69	5.7475477129758E-5	16.867469879518%
d__Bacteria	k__norank_d__Bacteria	p__Proteobacteria	c__Gammaproteobacteria	o__Burkholderiales	f__B1-7BS	g__norank_f__B1-7BS	s__uncultured_beta_proteobacterium_g__norank_f__B1-7BS	OTU16574	80	6.6638234353343E-5	38.55421686747%
d__Bacteria	k__norank_d__Bacteria	p__Proteobacteria	c__Gammaproteobacteria	o__Burkholderiales	f__SC-I-84	g__norank_f__SC-I-84	s__uncultured_bacterium_g__norank_f__SC-I-84	OTU10188	793	0.00066055149802751	62.650602409639%
d__Bacteria	k__norank_d__Bacteria	p__Elusimicrobiota	c__Lineage_IIc	o__norank_c__Lineage_IIc	f__norank_o__norank_c__Lineage_IIc	g__norank_f__norank_o__norank_c__Lineage_IIc	s__uncultured_bacterium_g__norank_f__norank_o__norank_c__Lineage_IIc	OTU9869	1	8.3297792941678E-7	1.2048192771084%
d__Bacteria	k__norank_d__Bacteria	p__Myxococcota	c__Myxococcia	o__Myxococcales	f__Myxococcaceae	g__P3OB-42	s__unclassified_g__P3OB-42	OTU14912	1	8.3297792941678E-7	1.2048192771084%
d__Bacteria	k__norank_d__Bacteria	p__Planctomycetota	c__unclassified_p__Planctomycetota	o__unclassified_p__Planctomycetota	f__unclassified_p__Planctomycetota	g__unclassified_p__Planctomycetota	s__unclassified_p__Planctomycetota	OTU5922	9	7.496801364751E-6	10.843373493976%
d__Bacteria	k__norank_d__Bacteria	p__MBNT15	c__norank_p__MBNT15	o__norank_c__norank_p__MBNT15	f__norank_o__norank_c__norank_p__MBNT15	g__norank_f__norank_o__norank_c__norank_p__MBNT15	s__Deltaproteobacteria_bacterium_RBG_13_61_14	OTU2791	9	7.496801364751E-6	8.433734939759%
d__Bacteria	k__norank_d__Bacteria	p__Proteobacteria	c__Alphaproteobacteria	o__Rickettsiales	f__Candidatus_Hepatincola	g__norank_f__Candidatus_Hepatincola	s__unclassified_g__norank_f__Candidatus_Hepatincola	OTU14786	4	3.3319117176671E-6	3.6144578313253%
d__Bacteria	k__norank_d__Bacteria	p__Elusimicrobiota	c__Elusimicrobia	o__Lineage_IV	f__norank_o__Lineage_IV	g__norank_f__norank_o__Lineage_IV	s__groundwater_metagenome_g__norank	OTU4318	15	1.2494668941252E-5	9.6385542168675%
d__Bacteria	k__norank_d__Bacteria	p__Actinobacteriota	c__Actinobacteria	o__Kineosporiales	f__Kineosporiaceae	g__Kineosporia	s__uncultured_bacterium_g__Kineosporia	OTU16892	93	7.7466947435761E-5	21.686746987952%
d__Bacteria	k__norank_d__Bacteria	p__Cyanobacteria	c__Cyanobacteriia	o__Cyanobacteriales	f__Microcystaceae	g__unclassified_f__Microcystaceae	s__unclassified_f__Microcystaceae	OTU15148	2	1.6659558588336E-6	2.4096385542169%
d__Bacteria	k__norank_d__Bacteria	p__Patescibacteria	c__Parcubacteria	o__Candidatus_Kaiserbacteria	f__norank_o__Candidatus_Kaiserbacteria	g__norank_f__norank_o__Candidatus_Kaiserbacteria	s__unclassified_g__norank_f__norank_o__Candidatus_Kaiserbacteria	OTU17476	1	8.3297792941678E-7	1.2048192771084%
d__Bacteria	k__norank_d__Bacteria	p__Bacteroidota	c__Bacteroidia	o__unclassified_c__Bacteroidia	f__unclassified_c__Bacteroidia	g__unclassified_c__Bacteroidia	s__unclassified_c__Bacteroidia	OTU15549	9	7.496801364751E-6	7.2289156626506%
d__Bacteria	k__norank_d__Bacteria	p__Proteobacteria	c__Gammaproteobacteria	o__Burkholderiales	f__Methylophilaceae	g__Candidatus_Methylopumilus	s__uncultured_bacterium_g__Candidatus_Methylopumilus	OTU14798	1253	0.0010437213455592	43.373493975904%
d__Bacteria	k__norank_d__Bacteria	p__Bdellovibrionota	c__Bdellovibrionia	o__Bdellovibrionales	f__Bdellovibrionaceae	g__OM27_clade	s__uncultured_bacterium_g__OM27_clade	OTU10302	2	1.6659558588336E-6	2.4096385542169%
d__Bacteria	k__norank_d__Bacteria	p__Actinobacteriota	c__Thermoleophilia	o__Solirubrobacterales	f__Solirubrobacteraceae	g__Conexibacter	s__unclassified_g__Conexibacter	OTU17220	19	1.5826580658919E-5	15.66265060241%
d__Bacteria	k__norank_d__Bacteria	p__SAR324_cladeMarine_group_B	c__norank_p__SAR324_cladeMarine_group_B	o__norank_c__norank_p__SAR324_cladeMarine_group_B	f__norank_o__norank_c__norank_p__SAR324_cladeMarine_group_B	g__norank_f__norank_o__norank_c__norank_p__SAR324_cladeMarine_group_B	s__uncultured_proteobacterium_g__norank_f__norank_o__norank_c__norank_p__SAR324_cladeMarine_group_B	OTU5080	1	8.3297792941678E-7	1.2048192771084%
d__Bacteria	k__norank_d__Bacteria	p__Firmicutes	c__Clostridia	o__Peptococcales	f__Peptococcaceae	g__norank_f__Peptococcaceae	s__unclassified_g__norank_f__Peptococcaceae	OTU1254	5	4.1648896470839E-6	4.8192771084337%
d__Bacteria	k__norank_d__Bacteria	p__Patescibacteria	c__Parcubacteria	o__unclassified_c__Parcubacteria	f__unclassified_c__Parcubacteria	g__unclassified_c__Parcubacteria	s__unclassified_c__Parcubacteria	OTU13175	2	1.6659558588336E-6	2.4096385542169%
d__Bacteria	k__norank_d__Bacteria	p__Methylomirabilota	c__Methylomirabilia	o__Rokubacteriales	f__norank_o__Rokubacteriales	g__norank_f__norank_o__Rokubacteriales	s__unclassified_g__norank_f__norank_o__Rokubacteriales	OTU16916	15	1.2494668941252E-5	13.253012048193%
d__Bacteria	k__norank_d__Bacteria	p__Spirochaetota	c__V2072-189E03	o__norank_c__V2072-189E03	f__norank_o__norank_c__V2072-189E03	g__norank_f__norank_o__norank_c__V2072-189E03	s__unclassified_g__norank_f__norank_o__norank_c__V2072-189E03	OTU5827	4	3.3319117176671E-6	4.8192771084337%
d__Bacteria	k__norank_d__Bacteria	p__Dependentiae	c__Babeliae	o__Babeliales	f__unclassified_o__Babeliales	g__unclassified_o__Babeliales	s__unclassified_o__Babeliales	OTU14705	4	3.3319117176671E-6	4.8192771084337%
d__Bacteria	k__norank_d__Bacteria	p__Patescibacteria	c__Gracilibacteria	o__unclassified_c__Gracilibacteria	f__unclassified_c__Gracilibacteria	g__unclassified_c__Gracilibacteria	s__unclassified_c__Gracilibacteria	OTU7209	10	8.3297792941678E-6	7.2289156626506%
d__Bacteria	k__norank_d__Bacteria	p__Desulfobacterota	c__Desulfuromonadia	o__Geobacterales	f__Geobacteraceae	g__unclassified_f__Geobacteraceae	s__unclassified_f__Geobacteraceae	OTU15684	8	6.6638234353343E-6	8.433734939759%
d__Bacteria	k__norank_d__Bacteria	p__Planctomycetota	c__Pla4_lineage	o__norank_c__Pla4_lineage	f__norank_o__norank_c__Pla4_lineage	g__norank_f__norank_o__norank_c__Pla4_lineage	s__unclassified_g__norank_f__norank_o__norank_c__Pla4_lineage	OTU5065	1	8.3297792941678E-7	1.2048192771084%
d__Bacteria	k__norank_d__Bacteria	p__Bacteroidota	c__Kryptonia	o__Kryptoniales	f__MSB-3C8	g__norank_f__MSB-3C8	s__unclassified_g__norank_f__MSB-3C8	OTU9137	25	2.082444823542E-5	20.481927710843%
d__Bacteria	k__norank_d__Bacteria	p__Proteobacteria	c__Gammaproteobacteria	o__Burkholderiales	f__Sutterellaceae	g__norank_f__Sutterellaceae	s__uncultured_bacterium_g__norank_f__Sutterellaceae	OTU7994	123	0.00010245628531826	46.987951807229%
d__Bacteria	k__norank_d__Bacteria	p__Bacteroidota	c__Bacteroidia	o__Chitinophagales	f__Saprospiraceae	g__norank_f__Saprospiraceae	s__metagenome_g__norank_f__Saprospiraceae	OTU8670	28	2.332338202367E-5	18.072289156627%
d__Bacteria	k__norank_d__Bacteria	p__TA06	c__norank_p__TA06	o__norank_c__norank_p__TA06	f__norank_o__norank_c__norank_p__TA06	g__norank_f__norank_o__norank_c__norank_p__TA06	s__unclassified_g__norank_f__norank_o__norank_c__norank_p__TA06	OTU1184	65	5.4143565412091E-5	36.144578313253%
d__Bacteria	k__norank_d__Bacteria	p__Cyanobacteria	c__Vampirivibrionia	o__Gastranaerophilales	f__norank_o__Gastranaerophilales	g__norank_f__norank_o__Gastranaerophilales	s__unclassified_g__norank_f__norank_o__Gastranaerophilales	OTU2099	4	3.3319117176671E-6	4.8192771084337%
d__Bacteria	k__norank_d__Bacteria	p__Nitrospirota	c__Thermodesulfovibrionia	o__norank_c__Thermodesulfovibrionia	f__norank_o__norank_c__Thermodesulfovibrionia	g__norank_f__norank_o__norank_c__Thermodesulfovibrionia	s__unclassified_g__norank_f__norank_o__norank_c__Thermodesulfovibrionia	OTU15311	3	2.4989337882503E-6	2.4096385542169%
d__Bacteria	k__norank_d__Bacteria	p__Bdellovibrionota	c__Bdellovibrionia	o__Bdellovibrionales	f__Bdellovibrionaceae	g__OM27_clade	s__metagenome_g__OM27_clade	OTU8398	1	8.3297792941678E-7	1.2048192771084%
d__Bacteria	k__norank_d__Bacteria	p__Spirochaetota	c__Spirochaetia	o__Spirochaetales	f__Spirochaetaceae	g__Spirochaeta	s__unclassified_g__Spirochaeta	OTU9023	4	3.3319117176671E-6	4.8192771084337%
d__Bacteria	k__norank_d__Bacteria	p__Spirochaetota	c__Spirochaetia	o__Spirochaetales	f__Spirochaetaceae	g__Spirochaeta	s__unclassified_g__Spirochaeta	OTU9022	2	1.6659558588336E-6	1.2048192771084%
d__Bacteria	k__norank_d__Bacteria	p__Desulfobacterota	c__Desulfobulbia	o__Desulfobulbales	f__Desulfobulbaceae	g__unclassified_f__Desulfobulbaceae	s__unclassified_f__Desulfobulbaceae	OTU6221	23	1.9158492376586E-5	15.66265060241%
d__Bacteria	k__norank_d__Bacteria	p__Chloroflexi	c__Anaerolineae	o__Caldilineales	f__Caldilineaceae	g__norank_f__Caldilineaceae	s__metagenome_g__norank_f__Caldilineaceae	OTU5411	19	1.5826580658919E-5	19.277108433735%
d__Bacteria	k__norank_d__Bacteria	p__Proteobacteria	c__Gammaproteobacteria	o__Oceanospirillales	f__Pseudohongiellaceae	g__Pseudohongiella	s__uncultured_gamma_proteobacterium_g__Pseudohongiella	OTU898	2	1.6659558588336E-6	1.2048192771084%
d__Bacteria	k__norank_d__Bacteria	p__Dependentiae	c__Babeliae	o__Babeliales	f__Babeliaceae	g__norank_f__Babeliaceae	s__uncultured_bacterium_g__norank_f__Babeliaceae	OTU16634	92	7.6633969506344E-5	37.349397590361%
d__Bacteria	k__norank_d__Bacteria	p__Chloroflexi	c__Anaerolineae	o__SBR1031	f__norank_o__SBR1031	g__norank_f__norank_o__SBR1031	s__metagenome_g__norank_f__norank_o__SBR1031	OTU1900	20	1.6659558588336E-5	16.867469879518%
d__Bacteria	k__norank_d__Bacteria	p__Desulfobacterota	c__Syntrophia	o__Syntrophales	f__norank_o__Syntrophales	g__norank_f__norank_o__Syntrophales	s__uncultured_bacterium_g__norank_f__norank_o__Syntrophales	OTU12139	9	7.496801364751E-6	3.6144578313253%
d__Bacteria	k__norank_d__Bacteria	p__Desulfobacterota	c__Syntrophobacteria	o__Syntrophobacterales	f__Syntrophobacteraceae	g__Syntrophobacter	s__unclassified_g__Syntrophobacter	OTU16944	4	3.3319117176671E-6	3.6144578313253%
d__Bacteria	k__norank_d__Bacteria	p__Verrucomicrobiota	c__Verrucomicrobiae	o__Pedosphaerales	f__Pedosphaeraceae	g__DEV114	s__metagenome_g__DEV114	OTU8268	19	1.5826580658919E-5	15.66265060241%
d__Bacteria	k__norank_d__Bacteria	p__Patescibacteria	c__CPR2	o__norank_c__CPR2	f__norank_o__norank_c__CPR2	g__norank_f__norank_o__norank_c__CPR2	s__uncultured_bacterium_g__norank_f__norank_o__norank_c__CPR2	OTU2260	26	2.1657426164836E-5	16.867469879518%
d__Bacteria	k__norank_d__Bacteria	p__unclassified_k__norank_d__Bacteria	c__unclassified_k__norank_d__Bacteria	o__unclassified_k__norank_d__Bacteria	f__unclassified_k__norank_d__Bacteria	g__unclassified_k__norank_d__Bacteria	s__unclassified_k__norank_d__Bacteria	OTU12262	13	1.0828713082418E-5	9.6385542168675%
d__Bacteria	k__norank_d__Bacteria	p__NB1-j	c__norank_p__NB1-j	o__norank_c__norank_p__NB1-j	f__norank_o__norank_c__norank_p__NB1-j	g__norank_f__norank_o__norank_c__norank_p__NB1-j	s__unclassified_g__norank_f__norank_o__norank_c__norank_p__NB1-j	OTU3638	77	6.4139300565092E-5	34.939759036145%
d__Bacteria	k__norank_d__Bacteria	p__Patescibacteria	c__CPR2	o__norank_c__CPR2	f__norank_o__norank_c__CPR2	g__norank_f__norank_o__norank_c__CPR2	s__uncultured_bacterium_g__norank_f__norank_o__norank_c__CPR2	OTU406	2	1.6659558588336E-6	2.4096385542169%
d__Bacteria	k__norank_d__Bacteria	p__unclassified_k__norank_d__Bacteria	c__unclassified_k__norank_d__Bacteria	o__unclassified_k__norank_d__Bacteria	f__unclassified_k__norank_d__Bacteria	g__unclassified_k__norank_d__Bacteria	s__unclassified_k__norank_d__Bacteria	OTU12265	5	4.1648896470839E-6	2.4096385542169%
d__Bacteria	k__norank_d__Bacteria	p__Acidobacteriota	c__c5LKS83	o__norank_c__c5LKS83	f__norank_o__norank_c__c5LKS83	g__norank_f__norank_o__norank_c__c5LKS83	s__uncultured_bacterium_g__norank_f__norank_o__norank_c__c5LKS83	OTU1306	14	1.1661691011835E-5	14.457831325301%
d__Bacteria	k__norank_d__Bacteria	p__Myxococcota	c__Polyangia	o__Polyangiales	f__Polyangiaceae	g__Pajaroellobacter	s__unclassified_g__Pajaroellobacter	OTU2535	68	5.6642499200341E-5	45.78313253012%
d__Bacteria	k__norank_d__Bacteria	p__Patescibacteria	c__Gracilibacteria	o__Absconditabacteriales_SR1	f__norank_o__Absconditabacteriales_SR1	g__norank_f__norank_o__Absconditabacteriales_SR1	s__unclassified_g__norank_f__norank_o__Absconditabacteriales_SR1	OTU5848	9	7.496801364751E-6	8.433734939759%
d__Bacteria	k__norank_d__Bacteria	p__Cyanobacteria	c__Sericytochromatia	o__norank_c__Sericytochromatia	f__norank_o__norank_c__Sericytochromatia	g__norank_f__norank_o__norank_c__Sericytochromatia	s__uncultured_bacterium_g__norank_f__norank_o__norank_c__Sericytochromatia	OTU8725	5	4.1648896470839E-6	1.2048192771084%
d__Bacteria	k__norank_d__Bacteria	p__Chloroflexi	c__Anaerolineae	o__Caldilineales	f__Caldilineaceae	g__norank_f__Caldilineaceae	s__unclassified_g__norank_f__Caldilineaceae	OTU13938	8	6.6638234353343E-6	8.433734939759%
d__Bacteria	k__norank_d__Bacteria	p__Chloroflexi	c__Dehalococcoidia	o__661239	f__norank_o__661239	g__norank_f__norank_o__661239	s__uncultured_bacterium_g__norank_f__norank_o__661239	OTU2882	6	4.9978675765007E-6	6.0240963855422%
d__Bacteria	k__norank_d__Bacteria	p__Patescibacteria	c__Dojkabacteria	o__norank_c__Dojkabacteria	f__norank_o__norank_c__Dojkabacteria	g__norank_f__norank_o__norank_c__Dojkabacteria	s__uncultured_bacterium_g__norank_f__norank_o__norank_c__Dojkabacteria	OTU8034	1	8.3297792941678E-7	1.2048192771084%
d__Bacteria	k__norank_d__Bacteria	p__Acetothermia	c__Acetothermiia	o__norank_c__Acetothermiia	f__norank_o__norank_c__Acetothermiia	g__norank_f__norank_o__norank_c__Acetothermiia	s__uncultured_bacterium_g__norank_f__norank_o__norank_c__Acetothermiia	OTU12464	49	4.0815918541422E-5	25.301204819277%
d__Bacteria	k__norank_d__Bacteria	p__Patescibacteria	c__Parcubacteria	o__Candidatus_Campbellbacteria	f__norank_o__Candidatus_Campbellbacteria	g__norank_f__norank_o__Candidatus_Campbellbacteria	s__unclassified_g__norank_f__norank_o__Candidatus_Campbellbacteria	OTU12370	2	1.6659558588336E-6	2.4096385542169%
d__Bacteria	k__norank_d__Bacteria	p__Proteobacteria	c__Gammaproteobacteria	o__Burkholderiales	f__SC-I-84	g__norank_f__SC-I-84	s__uncultured_bacterium_g__norank_f__SC-I-84	OTU16584	768	0.00063972704979209	74.698795180723%
d__Bacteria	k__norank_d__Bacteria	p__Actinobacteriota	c__Thermoleophilia	o__Solirubrobacterales	f__67-14	g__norank_f__67-14	s__uncultured_bacterium_g__norank_f__67-14	OTU2840	16	1.3327646870669E-5	14.457831325301%
d__Bacteria	k__norank_d__Bacteria	p__Proteobacteria	c__Alphaproteobacteria	o__Rhizobiales	f__Xanthobacteraceae	g__Bradyrhizobium	s__unclassified_g__Bradyrhizobium	OTU4036	323	0.00026905187120162	44.578313253012%
d__Bacteria	k__norank_d__Bacteria	p__Acidobacteriota	c__Vicinamibacteria	o__Vicinamibacterales	f__norank_o__Vicinamibacterales	g__norank_f__norank_o__Vicinamibacterales	s__uncultured_bacterium_g__norank_f__norank_o__Vicinamibacterales	OTU11098	4	3.3319117176671E-6	3.6144578313253%
d__Bacteria	k__norank_d__Bacteria	p__unclassified_k__norank_d__Bacteria	c__unclassified_k__norank_d__Bacteria	o__unclassified_k__norank_d__Bacteria	f__unclassified_k__norank_d__Bacteria	g__unclassified_k__norank_d__Bacteria	s__unclassified_k__norank_d__Bacteria	OTU6903	2	1.6659558588336E-6	2.4096385542169%
d__Bacteria	k__norank_d__Bacteria	p__Acidobacteriota	c__Vicinamibacteria	o__Subgroup_17	f__norank_o__Subgroup_17	g__norank_f__norank_o__Subgroup_17	s__uncultured_bacterium_g__norank_f__norank_o__Subgroup_17	OTU12785	135	0.00011245202047127	42.168674698795%
d__Bacteria	k__norank_d__Bacteria	p__Bacteroidota	c__Bacteroidia	o__Bacteroidales	f__Bacteroidetes_vadinHA17	g__norank_f__Bacteroidetes_vadinHA17	s__uncultured_Bacteroidetes_bacterium_g__norank_f__Bacteroidetes_vadinHA17	OTU5131	34	2.8321249600171E-5	22.89156626506%
d__Bacteria	k__norank_d__Bacteria	p__Acidobacteriota	c__Aminicenantia	o__Aminicenantales	f__norank_o__Aminicenantales	g__norank_f__norank_o__Aminicenantales	s__unclassified_g__norank_f__norank_o__Aminicenantales	OTU14933	9	7.496801364751E-6	8.433734939759%
d__Bacteria	k__norank_d__Bacteria	p__Cyanobacteria	c__Vampirivibrionia	o__Gastranaerophilales	f__norank_o__Gastranaerophilales	g__norank_f__norank_o__Gastranaerophilales	s__Candidatus_Melainabacteria_bacterium_RIFOXYA2_FULL_32_9	OTU16815	4	3.3319117176671E-6	4.8192771084337%
d__Bacteria	k__norank_d__Bacteria	p__Bdellovibrionota	c__Oligoflexia	o__0319-6G20	f__norank_o__0319-6G20	g__norank_f__norank_o__0319-6G20	s__marine_metagenome_g__norank_f__norank_o__0319-6G20	OTU12945	2	1.6659558588336E-6	2.4096385542169%
d__Bacteria	k__norank_d__Bacteria	p__Proteobacteria	c__Alphaproteobacteria	o__Paracaedibacterales	f__Paracaedibacteraceae	g__Candidatus_Paracaedibacter	s__unclassified_g__Candidatus_Paracaedibacter	OTU4021	10	8.3297792941678E-6	10.843373493976%
d__Bacteria	k__norank_d__Bacteria	p__Myxococcota	c__Polyangia	o__Polyangiales	f__Eel-36e1D6	g__norank_f__Eel-36e1D6	s__unclassified_g__norank_f__Eel-36e1D6	OTU8168	9	7.496801364751E-6	9.6385542168675%
d__Bacteria	k__norank_d__Bacteria	p__Desulfobacterota	c__Syntrophia	o__Syntrophales	f__unclassified_o__Syntrophales	g__unclassified_o__Syntrophales	s__unclassified_o__Syntrophales	OTU15952	23	1.9158492376586E-5	19.277108433735%
d__Bacteria	k__norank_d__Bacteria	p__Bdellovibrionota	c__Oligoflexia	o__0319-6G20	f__norank_o__0319-6G20	g__norank_f__norank_o__0319-6G20	s__unclassified_g__norank_f__norank_o__0319-6G20	OTU10037	2	1.6659558588336E-6	2.4096385542169%
d__Bacteria	k__norank_d__Bacteria	p__Sumerlaeota	c__Sumerlaeia	o__norank_c__Sumerlaeia	f__norank_o__norank_c__Sumerlaeia	g__norank_f__norank_o__norank_c__Sumerlaeia	s__uncultured_organism_g__norank_f__norank_o__norank_c__Sumerlaeia	OTU11326	2	1.6659558588336E-6	2.4096385542169%
d__Bacteria	k__norank_d__Bacteria	p__Proteobacteria	c__Alphaproteobacteria	o__norank_c__Alphaproteobacteria	f__norank_o__norank_c__Alphaproteobacteria	g__norank_f__norank_o__norank_c__Alphaproteobacteria	s__unclassified_g__norank_f__norank_o__norank_c__Alphaproteobacteria	OTU1191	10	8.3297792941678E-6	9.6385542168675%
d__Bacteria	k__norank_d__Bacteria	p__Patescibacteria	c__Parcubacteria	o__norank_c__Parcubacteria	f__norank_o__norank_c__Parcubacteria	g__norank_f__norank_o__norank_c__Parcubacteria	s__uncultured_bacterium_g__norank_f__norank_o__norank_c__Parcubacteria	OTU2542	3	2.4989337882503E-6	2.4096385542169%
d__Bacteria	k__norank_d__Bacteria	p__Latescibacterota	c__Latescibacteria	o__Latescibacterales	f__Latescibacteraceae	g__norank_f__Latescibacteraceae	s__uncultured_bacterium_g__norank_f__Latescibacteraceae	OTU12781	152	0.00012661264527135	40.963855421687%
d__Bacteria	k__norank_d__Bacteria	p__Chloroflexi	c__Chloroflexia	o__Chloroflexales	f__Roseiflexaceae	g__norank_f__Roseiflexaceae	s__unclassified_g__norank_f__Roseiflexaceae	OTU11292	4	3.3319117176671E-6	3.6144578313253%
d__Bacteria	k__norank_d__Bacteria	p__Proteobacteria	c__Gammaproteobacteria	o__Legionellales	f__Legionellaceae	g__Legionella	s__unclassified_g__Legionella	OTU17680	7	5.8308455059175E-6	7.2289156626506%
d__Bacteria	k__norank_d__Bacteria	p__Gemmatimonadota	c__Gemmatimonadetes	o__Gemmatimonadales	f__Gemmatimonadaceae	g__norank_f__Gemmatimonadaceae	s__unclassified_g__norank_f__Gemmatimonadaceae	OTU2733	3	2.4989337882503E-6	3.6144578313253%
d__Bacteria	k__norank_d__Bacteria	p__Latescibacterota	c__norank_p__Latescibacterota	o__norank_c__norank_p__Latescibacterota	f__norank_o__norank_c__norank_p__Latescibacterota	g__norank_f__norank_o__norank_c__norank_p__Latescibacterota	s__uncultured_prokaryote_g__norank_f__norank_o__norank_c__norank_p__Latescibacterota	OTU9596	157	0.00013077753491843	51.807228915663%
d__Bacteria	k__norank_d__Bacteria	p__Proteobacteria	c__Alphaproteobacteria	o__Paracaedibacterales	f__Paracaedibacteraceae	g__norank_f__Paracaedibacteraceae	s__uncultured_gamma_proteobacterium_g__norank_f__Paracaedibacteraceae	OTU14521	2	1.6659558588336E-6	2.4096385542169%
d__Bacteria	k__norank_d__Bacteria	p__Proteobacteria	c__Alphaproteobacteria	o__unclassified_c__Alphaproteobacteria	f__unclassified_c__Alphaproteobacteria	g__unclassified_c__Alphaproteobacteria	s__unclassified_c__Alphaproteobacteria	OTU13239	6	4.9978675765007E-6	2.4096385542169%
d__Bacteria	k__norank_d__Bacteria	p__Myxococcota	c__Myxococcia	o__Myxococcales	f__Myxococcaceae	g__norank_f__Myxococcaceae	s__unclassified_g__norank_f__Myxococcaceae	OTU7704	1	8.3297792941678E-7	1.2048192771084%
d__Bacteria	k__norank_d__Bacteria	p__Proteobacteria	c__Gammaproteobacteria	o__Methylococcales	f__Methylococcaceae	g__unclassified_f__Methylococcaceae	s__unclassified_f__Methylococcaceae	OTU3801	2	1.6659558588336E-6	2.4096385542169%
d__Bacteria	k__norank_d__Bacteria	p__Chloroflexi	c__Anaerolineae	o__RBG-13-54-9	f__norank_o__RBG-13-54-9	g__norank_f__norank_o__RBG-13-54-9	s__unclassified_g__norank_f__norank_o__RBG-13-54-9	OTU16054	86	7.1636101929843E-5	37.349397590361%
d__Bacteria	k__norank_d__Bacteria	p__Bacteroidota	c__Kryptonia	o__Kryptoniales	f__BSV26	g__norank_f__BSV26	s__uncultured_bacterium_g__norank_f__BSV26	OTU9463	18	1.4993602729502E-5	16.867469879518%
d__Bacteria	k__norank_d__Bacteria	p__Acidobacteriota	c__Subgroup_19	o__norank_c__Subgroup_19	f__norank_o__norank_c__Subgroup_19	g__norank_f__norank_o__norank_c__Subgroup_19	s__uncultured_bacterium_g__norank_f__norank_o__norank_c__Subgroup_19	OTU2876	197	0.00016409665209511	43.373493975904%
d__Bacteria	k__norank_d__Bacteria	p__Planctomycetota	c__unclassified_p__Planctomycetota	o__unclassified_p__Planctomycetota	f__unclassified_p__Planctomycetota	g__unclassified_p__Planctomycetota	s__unclassified_p__Planctomycetota	OTU2664	4	3.3319117176671E-6	4.8192771084337%
d__Bacteria	k__norank_d__Bacteria	p__Chloroflexi	c__Anaerolineae	o__unclassified_c__Anaerolineae	f__unclassified_c__Anaerolineae	g__unclassified_c__Anaerolineae	s__unclassified_c__Anaerolineae	OTU9285	5	4.1648896470839E-6	2.4096385542169%
d__Bacteria	k__norank_d__Bacteria	p__Chloroflexi	c__Chloroflexia	o__Chloroflexales	f__Chloroflexaceae	g__FFCH7168	s__uncultured_bacterium_g__FFCH7168	OTU7967	1	8.3297792941678E-7	1.2048192771084%
d__Bacteria	k__norank_d__Bacteria	p__Proteobacteria	c__Gammaproteobacteria	o__Coxiellales	f__Coxiellaceae	g__Coxiella	s__uncultured_bacterium_g__Coxiella	OTU847	2	1.6659558588336E-6	2.4096385542169%
d__Bacteria	k__norank_d__Bacteria	p__Spirochaetota	c__Spirochaetia	o__Spirochaetales	f__Spirochaetaceae	g__Spirochaeta	s__unclassified_g__Spirochaeta	OTU1126	22	1.8325514447169E-5	13.253012048193%
d__Bacteria	k__norank_d__Bacteria	p__DTB120	c__norank_p__DTB120	o__norank_c__norank_p__DTB120	f__norank_o__norank_c__norank_p__DTB120	g__norank_f__norank_o__norank_c__norank_p__DTB120	s__uncultured_bacterium_g__norank_f__norank_o__norank_c__norank_p__DTB120	OTU6941	14	1.1661691011835E-5	8.433734939759%
d__Bacteria	k__norank_d__Bacteria	p__Actinobacteriota	c__Acidimicrobiia	o__Microtrichales	f__Iamiaceae	g__Iamia	s__unclassified_g__Iamia	OTU16046	160	0.00013327646870669	62.650602409639%
d__Bacteria	k__norank_d__Bacteria	p__Chloroflexi	c__Anaerolineae	o__unclassified_c__Anaerolineae	f__unclassified_c__Anaerolineae	g__unclassified_c__Anaerolineae	s__unclassified_c__Anaerolineae	OTU10699	14	1.1661691011835E-5	9.6385542168675%
d__Bacteria	k__norank_d__Bacteria	p__Chloroflexi	c__Anaerolineae	o__Caldilineales	f__Caldilineaceae	g__norank_f__Caldilineaceae	s__unclassified_g__norank_f__Caldilineaceae	OTU1931	32	2.6655293741337E-5	27.710843373494%
d__Bacteria	k__norank_d__Bacteria	p__Planctomycetota	c__Phycisphaerae	o__Phycisphaerales	f__Phycisphaeraceae	g__CL500-3	s__uncultured_bacterium_g__CL500-3	OTU8493	33	2.7488271670754E-5	15.66265060241%
d__Bacteria	k__norank_d__Bacteria	p__Planctomycetota	c__Phycisphaerae	o__Phycisphaerales	f__Phycisphaeraceae	g__CL500-3	s__uncultured_bacterium_g__CL500-3	OTU8492	46	3.8316984753172E-5	30.120481927711%
d__Bacteria	k__norank_d__Bacteria	p__Elusimicrobiota	c__Endomicrobia	o__Endomicrobiales	f__Endomicrobiaceae	g__Endomicrobium	s__uncultured_bacterium_g__Endomicrobium	OTU6375	1	8.3297792941678E-7	1.2048192771084%
d__Bacteria	k__norank_d__Bacteria	p__Cyanobacteria	c__Sericytochromatia	o__norank_c__Sericytochromatia	f__norank_o__norank_c__Sericytochromatia	g__norank_f__norank_o__norank_c__Sericytochromatia	s__uncultured_bacterium_g__norank_f__norank_o__norank_c__Sericytochromatia	OTU10919	2	1.6659558588336E-6	2.4096385542169%
d__Bacteria	k__norank_d__Bacteria	p__Armatimonadota	c__DG-56	o__norank_c__DG-56	f__norank_o__norank_c__DG-56	g__norank_f__norank_o__norank_c__DG-56	s__uncultured_bacterium_g__norank_f__norank_o__norank_c__DG-56	OTU11270	9	7.496801364751E-6	6.0240963855422%
d__Bacteria	k__norank_d__Bacteria	p__Proteobacteria	c__Alphaproteobacteria	o__Sphingomonadales	f__Sphingomonadaceae	g__unclassified_f__Sphingomonadaceae	s__unclassified_f__Sphingomonadaceae	OTU3164	1	8.3297792941678E-7	1.2048192771084%
d__Bacteria	k__norank_d__Bacteria	p__Hydrogenedentes	c__Hydrogenedentia	o__Hydrogenedentiales	f__Hydrogenedensaceae	g__norank_f__Hydrogenedensaceae	s__unclassified_g__norank_f__Hydrogenedensaceae	OTU12090	5	4.1648896470839E-6	4.8192771084337%
d__Bacteria	k__norank_d__Bacteria	p__Methylomirabilota	c__Methylomirabilia	o__Rokubacteriales	f__norank_o__Rokubacteriales	g__norank_f__norank_o__Rokubacteriales	s__uncultured_bacterium_g__norank_f__norank_o__Rokubacteriales	OTU2344	6	4.9978675765007E-6	1.2048192771084%
d__Bacteria	k__norank_d__Bacteria	p__Proteobacteria	c__Alphaproteobacteria	o__Sphingomonadales	f__Sphingomonadaceae	g__Polymorphobacter	s__uncultured_bacterium_g__Polymorphobacter	OTU12674	29	2.4156359953087E-5	18.072289156627%
d__Bacteria	k__norank_d__Bacteria	p__Methylomirabilota	c__Methylomirabilia	o__Rokubacteriales	f__norank_o__Rokubacteriales	g__norank_f__norank_o__Rokubacteriales	s__uncultured_bacterium_g__norank_f__norank_o__Rokubacteriales	OTU4828	12	9.9957351530014E-6	12.048192771084%
d__Bacteria	k__norank_d__Bacteria	p__Fibrobacterota	c__Chitinivibrionia	o__Chitinivibrionales	f__Chitinivibrionaceae	g__possible_genus_03	s__uncultured_Fibrobacteres_bacterium_g__possible_genus_03	OTU380	15	1.2494668941252E-5	14.457831325301%
d__Bacteria	k__norank_d__Bacteria	p__Myxococcota	c__unclassified_p__Myxococcota	o__unclassified_p__Myxococcota	f__unclassified_p__Myxococcota	g__unclassified_p__Myxococcota	s__unclassified_p__Myxococcota	OTU16760	2	1.6659558588336E-6	2.4096385542169%
d__Bacteria	k__norank_d__Bacteria	p__Bacteroidota	c__Bacteroidia	o__Flavobacteriales	f__Crocinitomicaceae	g__Fluviicola	s__uncultured_bacterium_g__Fluviicola	OTU8886	87	7.246907985926E-5	16.867469879518%
d__Bacteria	k__norank_d__Bacteria	p__unclassified_k__norank_d__Bacteria	c__unclassified_k__norank_d__Bacteria	o__unclassified_k__norank_d__Bacteria	f__unclassified_k__norank_d__Bacteria	g__unclassified_k__norank_d__Bacteria	s__unclassified_k__norank_d__Bacteria	OTU13515	2	1.6659558588336E-6	2.4096385542169%
d__Bacteria	k__norank_d__Bacteria	p__Armatimonadota	c__Chthonomonadetes	o__Chthonomonadales	f__norank_o__Chthonomonadales	g__norank_f__norank_o__Chthonomonadales	s__uncultured_bacterium_g__norank_f__norank_o__Chthonomonadales	OTU3509	1	8.3297792941678E-7	1.2048192771084%
d__Bacteria	k__norank_d__Bacteria	p__Desulfobacterota	c__Syntrophia	o__Syntrophales	f__norank_o__Syntrophales	g__norank_f__norank_o__Syntrophales	s__uncultured_bacterium_g__norank_f__norank_o__Syntrophales	OTU15860	49	4.0815918541422E-5	22.89156626506%
d__Bacteria	k__norank_d__Bacteria	p__Firmicutes	c__Clostridia	o__norank_c__Clostridia	f__Gracilibacteraceae	g__Lutispora	s__uncultured_bacterium_g__Lutispora	OTU10660	8	6.6638234353343E-6	6.0240963855422%
d__Bacteria	k__norank_d__Bacteria	p__NKB15	c__norank_p__NKB15	o__norank_c__norank_p__NKB15	f__norank_o__norank_c__norank_p__NKB15	g__norank_f__norank_o__norank_c__norank_p__NKB15	s__uncultured_bacterium_g__norank_f__norank_o__norank_c__norank_p__NKB15	OTU12737	22	1.8325514447169E-5	13.253012048193%
d__Bacteria	k__norank_d__Bacteria	p__Actinobacteriota	c__Acidimicrobiia	o__Microtrichales	f__Ilumatobacteraceae	g__norank_f__Ilumatobacteraceae	s__unclassified_g__norank_f__Ilumatobacteraceae	OTU9308	19	1.5826580658919E-5	15.66265060241%
d__Bacteria	k__norank_d__Bacteria	p__Bacteroidota	c__Bacteroidia	o__Bacteroidales	f__Prolixibacteraceae	g__BSV13	s__uncultured_bacterium_g__BSV13	OTU217	26	2.1657426164836E-5	15.66265060241%
d__Bacteria	k__norank_d__Bacteria	p__unclassified_k__norank_d__Bacteria	c__unclassified_k__norank_d__Bacteria	o__unclassified_k__norank_d__Bacteria	f__unclassified_k__norank_d__Bacteria	g__unclassified_k__norank_d__Bacteria	s__unclassified_k__norank_d__Bacteria	OTU8767	142	0.00011828286597718	27.710843373494%
d__Bacteria	k__norank_d__Bacteria	p__Verrucomicrobiota	c__Verrucomicrobiae	o__Pedosphaerales	f__Pedosphaeraceae	g__Ellin516	s__uncultured_bacterium_g__Ellin516	OTU5144	4	3.3319117176671E-6	4.8192771084337%
d__Bacteria	k__norank_d__Bacteria	p__Chloroflexi	c__Anaerolineae	o__SBR1031	f__norank_o__SBR1031	g__norank_f__norank_o__SBR1031	s__unclassified_g__norank_f__norank_o__SBR1031	OTU14426	13	1.0828713082418E-5	14.457831325301%
d__Bacteria	k__norank_d__Bacteria	p__Proteobacteria	c__Alphaproteobacteria	o__AT-s3-44	f__norank_o__AT-s3-44	g__norank_f__norank_o__AT-s3-44	s__metagenome_g__norank_f__norank_o__AT-s3-44	OTU14543	13	1.0828713082418E-5	10.843373493976%
d__Bacteria	k__norank_d__Bacteria	p__Patescibacteria	c__Berkelbacteria	o__norank_c__Berkelbacteria	f__norank_o__norank_c__Berkelbacteria	g__norank_f__norank_o__norank_c__Berkelbacteria	s__unclassified_g__norank_f__norank_o__norank_c__Berkelbacteria	OTU78	1	8.3297792941678E-7	1.2048192771084%
d__Bacteria	k__norank_d__Bacteria	p__Elusimicrobiota	c__unclassified_p__Elusimicrobiota	o__unclassified_p__Elusimicrobiota	f__unclassified_p__Elusimicrobiota	g__unclassified_p__Elusimicrobiota	s__unclassified_p__Elusimicrobiota	OTU1484	1	8.3297792941678E-7	1.2048192771084%
d__Bacteria	k__norank_d__Bacteria	p__Proteobacteria	c__Alphaproteobacteria	o__Rhizobiales	f__Pleomorphomonadaceae	g__Prosthecomicrobium	s__Prosthecomicrobium_hirschii	OTU8682	4	3.3319117176671E-6	2.4096385542169%
d__Bacteria	k__norank_d__Bacteria	p__unclassified_k__norank_d__Bacteria	c__unclassified_k__norank_d__Bacteria	o__unclassified_k__norank_d__Bacteria	f__unclassified_k__norank_d__Bacteria	g__unclassified_k__norank_d__Bacteria	s__unclassified_k__norank_d__Bacteria	OTU15826	4	3.3319117176671E-6	3.6144578313253%
d__Bacteria	k__norank_d__Bacteria	p__unclassified_k__norank_d__Bacteria	c__unclassified_k__norank_d__Bacteria	o__unclassified_k__norank_d__Bacteria	f__unclassified_k__norank_d__Bacteria	g__unclassified_k__norank_d__Bacteria	s__unclassified_k__norank_d__Bacteria	OTU14420	1	8.3297792941678E-7	1.2048192771084%
d__Bacteria	k__norank_d__Bacteria	p__Firmicutes	c__Clostridia	o__Lachnospirales	f__Lachnospiraceae	g__Cellulosilyticum	s__uncultured_bacterium_g__Cellulosilyticum	OTU8997	17	1.4160624800085E-5	4.8192771084337%
d__Bacteria	k__norank_d__Bacteria	p__Firmicutes	c__Clostridia	o__Clostridiales	f__Clostridiaceae	g__Clostridium_sensu_stricto_13	s__unclassified_g__Clostridium_sensu_stricto_13	OTU7873	27	2.2490404094253E-5	24.096385542169%
d__Bacteria	k__norank_d__Bacteria	p__Chloroflexi	c__Dehalococcoidia	o__GIF3	f__norank_o__GIF3	g__norank_f__norank_o__GIF3	s__uncultured_bacterium_g__norank_f__norank_o__GIF3	OTU12141	18	1.4993602729502E-5	14.457831325301%
d__Bacteria	k__norank_d__Bacteria	p__Proteobacteria	c__Alphaproteobacteria	o__Acetobacterales	f__Acetobacteraceae	g__Craurococcus-Caldovatus	s__unclassified_g__Craurococcus-Caldovatus	OTU12004	10	8.3297792941678E-6	8.433734939759%
d__Bacteria	k__norank_d__Bacteria	p__Methylomirabilota	c__Methylomirabilia	o__Rokubacteriales	f__norank_o__Rokubacteriales	g__norank_f__norank_o__Rokubacteriales	s__unclassified_g__norank_f__norank_o__Rokubacteriales	OTU6523	2	1.6659558588336E-6	2.4096385542169%
d__Bacteria	k__norank_d__Bacteria	p__Bacteroidota	c__Ignavibacteria	o__Ignavibacteriales	f__Ignavibacteriaceae	g__Ignavibacterium	s__uncultured_bacterium_g__Ignavibacterium	OTU2488	4	3.3319117176671E-6	3.6144578313253%
d__Bacteria	k__norank_d__Bacteria	p__Firmicutes	c__Bacilli	o__Lactobacillales	f__Streptococcaceae	g__Lactococcus	s__unclassified_g__Lactococcus	OTU5607	5	4.1648896470839E-6	3.6144578313253%
d__Bacteria	k__norank_d__Bacteria	p__WOR-1	c__norank_p__WOR-1	o__norank_c__norank_p__WOR-1	f__norank_o__norank_c__norank_p__WOR-1	g__norank_f__norank_o__norank_c__norank_p__WOR-1	s__uncultured_bacterium_g__norank_f__norank_o__norank_c__norank_p__WOR-1	OTU1076	29	2.4156359953087E-5	9.6385542168675%
d__Bacteria	k__norank_d__Bacteria	p__Nitrospirota	c__Thermodesulfovibrionia	o__norank_c__Thermodesulfovibrionia	f__norank_o__norank_c__Thermodesulfovibrionia	g__norank_f__norank_o__norank_c__Thermodesulfovibrionia	s__unclassified_g__norank_f__norank_o__norank_c__Thermodesulfovibrionia	OTU11984	7	5.8308455059175E-6	8.433734939759%
d__Bacteria	k__norank_d__Bacteria	p__Desulfobacterota	c__Desulfobacteria	o__Desulfatiglandales	f__Desulfatiglandaceae	g__Desulfatiglans	s__uncultured_delta_proteobacterium_g__Desulfatiglans	OTU6434	1	8.3297792941678E-7	1.2048192771084%
d__Bacteria	k__norank_d__Bacteria	p__Bacteroidota	c__Bacteroidia	o__Chitinophagales	f__Chitinophagaceae	g__Edaphobaculum	s__unclassified_g__Edaphobaculum	OTU15297	2	1.6659558588336E-6	2.4096385542169%
d__Bacteria	k__norank_d__Bacteria	p__Acidobacteriota	c__Vicinamibacteria	o__Vicinamibacterales	f__norank_o__Vicinamibacterales	g__norank_f__norank_o__Vicinamibacterales	s__uncultured_bacterium_g__norank_f__norank_o__Vicinamibacterales	OTU12038	2	1.6659558588336E-6	1.2048192771084%
d__Bacteria	k__norank_d__Bacteria	p__Patescibacteria	c__ABY1	o__Candidatus_Buchananbacteria	f__norank_o__Candidatus_Buchananbacteria	g__norank_f__norank_o__Candidatus_Buchananbacteria	s__unclassified_g__norank_f__norank_o__Candidatus_Buchananbacteria	OTU9212	1	8.3297792941678E-7	1.2048192771084%
d__Bacteria	k__norank_d__Bacteria	p__Proteobacteria	c__Gammaproteobacteria	o__Burkholderiales	f__unclassified_o__Burkholderiales	g__unclassified_o__Burkholderiales	s__unclassified_o__Burkholderiales	OTU8018	26	2.1657426164836E-5	20.481927710843%
d__Bacteria	k__norank_d__Bacteria	p__Planctomycetota	c__Planctomycetes	o__Isosphaerales	f__Isosphaeraceae	g__unclassified_f__Isosphaeraceae	s__unclassified_f__Isosphaeraceae	OTU16611	3	2.4989337882503E-6	2.4096385542169%
d__Bacteria	k__norank_d__Bacteria	p__Cyanobacteria	c__Cyanobacteriia	o__Oxyphotobacteria_Incertae_Sedis	f__unclassified_o__Oxyphotobacteria_Incertae_Sedis	g__EcFYyy-200	s__unclassified_g__EcFYyy-200	OTU3455	97	8.0798859153428E-5	32.530120481928%
d__Bacteria	k__norank_d__Bacteria	p__unclassified_k__norank_d__Bacteria	c__unclassified_k__norank_d__Bacteria	o__unclassified_k__norank_d__Bacteria	f__unclassified_k__norank_d__Bacteria	g__unclassified_k__norank_d__Bacteria	s__unclassified_k__norank_d__Bacteria	OTU7556	4	3.3319117176671E-6	3.6144578313253%
d__Bacteria	k__norank_d__Bacteria	p__Chloroflexi	c__Dehalococcoidia	o__GIF9	f__norank_o__GIF9	g__norank_f__norank_o__GIF9	s__uncultured_bacterium_g__norank_f__norank_o__GIF9	OTU12263	244	0.00020324661477769	28.915662650602%
d__Bacteria	k__norank_d__Bacteria	p__Verrucomicrobiota	c__Verrucomicrobiae	o__unclassified_c__Verrucomicrobiae	f__unclassified_c__Verrucomicrobiae	g__unclassified_c__Verrucomicrobiae	s__unclassified_c__Verrucomicrobiae	OTU4286	4	3.3319117176671E-6	4.8192771084337%
d__Bacteria	k__norank_d__Bacteria	p__Firmicutes	c__unclassified_p__Firmicutes	o__unclassified_p__Firmicutes	f__unclassified_p__Firmicutes	g__unclassified_p__Firmicutes	s__unclassified_p__Firmicutes	OTU12191	2	1.6659558588336E-6	2.4096385542169%
d__Bacteria	k__norank_d__Bacteria	p__Verrucomicrobiota	c__Kiritimatiellae	o__WCHB1-41	f__norank_o__WCHB1-41	g__norank_f__norank_o__WCHB1-41	s__unclassified_g__norank_f__norank_o__WCHB1-41	OTU6028	13	1.0828713082418E-5	12.048192771084%
d__Bacteria	k__norank_d__Bacteria	p__Planctomycetota	c__OM190	o__norank_c__OM190	f__norank_o__norank_c__OM190	g__norank_f__norank_o__norank_c__OM190	s__uncultured_bacterium_g__norank_f__norank_o__norank_c__OM190	OTU17043	10	8.3297792941678E-6	10.843373493976%
d__Bacteria	k__norank_d__Bacteria	p__unclassified_k__norank_d__Bacteria	c__unclassified_k__norank_d__Bacteria	o__unclassified_k__norank_d__Bacteria	f__unclassified_k__norank_d__Bacteria	g__unclassified_k__norank_d__Bacteria	s__unclassified_k__norank_d__Bacteria	OTU1925	3	2.4989337882503E-6	2.4096385542169%
d__Bacteria	k__norank_d__Bacteria	p__WOR-1	c__norank_p__WOR-1	o__norank_c__norank_p__WOR-1	f__norank_o__norank_c__norank_p__WOR-1	g__norank_f__norank_o__norank_c__norank_p__WOR-1	s__unclassified_g__norank_f__norank_o__norank_c__norank_p__WOR-1	OTU9142	15	1.2494668941252E-5	16.867469879518%
d__Bacteria	k__norank_d__Bacteria	p__Myxococcota	c__Myxococcia	o__Myxococcales	f__Anaeromyxobacteraceae	g__Anaeromyxobacter	s__uncultured_bacterium_g__Anaeromyxobacter	OTU2279	35	2.9154227529587E-5	16.867469879518%
d__Bacteria	k__norank_d__Bacteria	p__Latescibacterota	c__norank_p__Latescibacterota	o__norank_c__norank_p__Latescibacterota	f__norank_o__norank_c__norank_p__Latescibacterota	g__norank_f__norank_o__norank_c__norank_p__Latescibacterota	s__unclassified_g__norank_f__norank_o__norank_c__norank_p__Latescibacterota	OTU15062	2	1.6659558588336E-6	2.4096385542169%
d__Bacteria	k__norank_d__Bacteria	p__Bdellovibrionota	c__Bdellovibrionia	o__Bdellovibrionales	f__Bdellovibrionaceae	g__Bdellovibrio	s__metagenome_g__Bdellovibrio	OTU14672	3	2.4989337882503E-6	2.4096385542169%
d__Bacteria	k__norank_d__Bacteria	p__Firmicutes	c__Clostridia	o__Clostridiales	f__Oxobacteraceae	g__Oxobacter	s__uncultured_bacterium_g__Oxobacter	OTU6894	2	1.6659558588336E-6	2.4096385542169%
d__Bacteria	k__norank_d__Bacteria	p__Desulfobacterota	c__norank_p__Desulfobacterota	o__norank_c__norank_p__Desulfobacterota	f__norank_o__norank_c__norank_p__Desulfobacterota	g__norank_f__norank_o__norank_c__norank_p__Desulfobacterota	s__uncultured_bacterium_g__norank_f__norank_o__norank_c__norank_p__Desulfobacterota	OTU12732	406	0.00033818903934321	56.626506024096%
d__Bacteria	k__norank_d__Bacteria	p__Myxococcota	c__Polyangia	o__mle1-27	f__norank_o__mle1-27	g__norank_f__norank_o__mle1-27	s__uncultured_delta_proteobacterium_g__norank_f__norank_o__mle1-27	OTU6754	1	8.3297792941678E-7	1.2048192771084%
d__Bacteria	k__norank_d__Bacteria	p__Chloroflexi	c__Dehalococcoidia	o__GIF9	f__norank_o__GIF9	g__norank_f__norank_o__GIF9	s__uncultured_bacterium_g__norank_f__norank_o__GIF9	OTU1315	3	2.4989337882503E-6	3.6144578313253%
d__Bacteria	k__norank_d__Bacteria	p__Proteobacteria	c__Gammaproteobacteria	o__unclassified_c__Gammaproteobacteria	f__unclassified_c__Gammaproteobacteria	g__unclassified_c__Gammaproteobacteria	s__unclassified_c__Gammaproteobacteria	OTU15941	1	8.3297792941678E-7	1.2048192771084%
d__Bacteria	k__norank_d__Bacteria	p__Patescibacteria	c__Saccharimonadia	o__Saccharimonadales	f__norank_o__Saccharimonadales	g__norank_f__norank_o__Saccharimonadales	s__unclassified_g__norank_f__norank_o__Saccharimonadales	OTU14755	15	1.2494668941252E-5	1.2048192771084%
d__Bacteria	k__norank_d__Bacteria	p__Spirochaetota	c__Spirochaetia	o__Spirochaetales	f__Spirochaetaceae	g__Spirochaeta	s__Spirochaeta_sp._g__Spirochaeta	OTU9745	44	3.6651028894338E-5	26.506024096386%
d__Bacteria	k__norank_d__Bacteria	p__Chloroflexi	c__Anaerolineae	o__RBG-13-54-9	f__norank_o__RBG-13-54-9	g__norank_f__norank_o__RBG-13-54-9	s__uncultured_bacterium_UASB_TL14	OTU13488	1	8.3297792941678E-7	1.2048192771084%
d__Bacteria	k__norank_d__Bacteria	p__Chloroflexi	c__unclassified_p__Chloroflexi	o__unclassified_p__Chloroflexi	f__unclassified_p__Chloroflexi	g__unclassified_p__Chloroflexi	s__unclassified_p__Chloroflexi	OTU1559	10	8.3297792941678E-6	10.843373493976%
d__Bacteria	k__norank_d__Bacteria	p__Chloroflexi	c__Anaerolineae	o__Anaerolineales	f__Anaerolineaceae	g__unclassified_f__Anaerolineaceae	s__unclassified_f__Anaerolineaceae	OTU4589	10	8.3297792941678E-6	6.0240963855422%
d__Bacteria	k__norank_d__Bacteria	p__Gemmatimonadota	c__S0134_terrestrial_group	o__norank_c__S0134_terrestrial_group	f__norank_o__norank_c__S0134_terrestrial_group	g__norank_f__norank_o__norank_c__S0134_terrestrial_group	s__uncultured_bacterium_g__norank_f__norank_o__norank_c__S0134_terrestrial_group	OTU2326	2	1.6659558588336E-6	1.2048192771084%
d__Bacteria	k__norank_d__Bacteria	p__Actinobacteriota	c__Acidimicrobiia	o__Actinomarinales	f__norank_o__Actinomarinales	g__norank_f__norank_o__Actinomarinales	s__unclassified_g__norank_f__norank_o__Actinomarinales	OTU8282	3	2.4989337882503E-6	2.4096385542169%
d__Bacteria	k__norank_d__Bacteria	p__Bacteroidota	c__Bacteroidia	o__Bacteroidales	f__Prolixibacteraceae	g__BSV13	s__uncultured_Prolixibacter_sp._g__BSV13	OTU11462	4	3.3319117176671E-6	3.6144578313253%
d__Bacteria	k__norank_d__Bacteria	p__Chloroflexi	c__Chloroflexia	o__Chloroflexales	f__Chloroflexaceae	g__unclassified_f__Chloroflexaceae	s__unclassified_f__Chloroflexaceae	OTU1331	3	2.4989337882503E-6	1.2048192771084%
d__Bacteria	k__norank_d__Bacteria	p__Firmicutes	c__Bacilli	o__Mycoplasmatales	f__Mycoplasmataceae	g__norank_f__Mycoplasmataceae	s__uncultured_bacterium_g__norank_f__Mycoplasmataceae	OTU3689	6	4.9978675765007E-6	6.0240963855422%
d__Bacteria	k__norank_d__Bacteria	p__Bacteroidota	c__Bacteroidia	o__Cytophagales	f__Cyclobacteriaceae	g__Algoriphagus	s__uncultured_Bacteroidetes_bacterium_g__Algoriphagus	OTU5805	2	1.6659558588336E-6	2.4096385542169%
d__Bacteria	k__norank_d__Bacteria	p__Planctomycetota	c__Planctomycetes	o__Gemmatales	f__Gemmataceae	g__norank_f__Gemmataceae	s__uncultured_bacterium_g__norank_f__Gemmataceae	OTU4968	16	1.3327646870669E-5	16.867469879518%
d__Bacteria	k__norank_d__Bacteria	p__Planctomycetota	c__vadinHA49	o__norank_c__vadinHA49	f__norank_o__norank_c__vadinHA49	g__norank_f__norank_o__norank_c__vadinHA49	s__uncultured_microorganism_g__norank_f__norank_o__norank_c__vadinHA49	OTU5744	2	1.6659558588336E-6	2.4096385542169%
d__Bacteria	k__norank_d__Bacteria	p__Dependentiae	c__Babeliae	o__Babeliales	f__norank_o__Babeliales	g__norank_f__norank_o__Babeliales	s__uncultured_bacterium_g__norank_f__norank_o__Babeliales	OTU17637	2	1.6659558588336E-6	2.4096385542169%
d__Bacteria	k__norank_d__Bacteria	p__Cyanobacteria	c__Cyanobacteriia	o__Leptolyngbyales	f__Leptolyngbyaceae	g__JSC-12	s__uncultured_Oscillatoriales_cyanobacterium_g__JSC-12	OTU2207	110	9.1627572235846E-5	14.457831325301%
d__Bacteria	k__norank_d__Bacteria	p__Chloroflexi	c__OLB14	o__norank_c__OLB14	f__norank_o__norank_c__OLB14	g__norank_f__norank_o__norank_c__OLB14	s__unclassified_g__norank_f__norank_o__norank_c__OLB14	OTU4823	147	0.00012244775562427	50.602409638554%
d__Bacteria	k__norank_d__Bacteria	p__Patescibacteria	c__ABY1	o__Candidatus_Kerfeldbacteria	f__norank_o__Candidatus_Kerfeldbacteria	g__norank_f__norank_o__Candidatus_Kerfeldbacteria	s__unclassified_g__norank_f__norank_o__Candidatus_Kerfeldbacteria	OTU5195	1	8.3297792941678E-7	1.2048192771084%
d__Bacteria	k__norank_d__Bacteria	p__Proteobacteria	c__Gammaproteobacteria	o__Diplorickettsiales	f__Diplorickettsiaceae	g__norank_f__Diplorickettsiaceae	s__unclassified_g__norank_f__Diplorickettsiaceae	OTU10969	2	1.6659558588336E-6	1.2048192771084%
d__Bacteria	k__norank_d__Bacteria	p__Chloroflexi	c__Dehalococcoidia	o__unclassified_c__Dehalococcoidia	f__unclassified_c__Dehalococcoidia	g__unclassified_c__Dehalococcoidia	s__unclassified_c__Dehalococcoidia	OTU10961	1	8.3297792941678E-7	1.2048192771084%
d__Bacteria	k__norank_d__Bacteria	p__Firmicutes	c__Bacilli	o__Alicyclobacillales	f__Alicyclobacillaceae	g__Tumebacillus	s__uncultured_bacterium_g__Tumebacillus	OTU3550	90	7.496801364751E-5	45.78313253012%
d__Bacteria	k__norank_d__Bacteria	p__WOR-1	c__norank_p__WOR-1	o__norank_c__norank_p__WOR-1	f__norank_o__norank_c__norank_p__WOR-1	g__norank_f__norank_o__norank_c__norank_p__WOR-1	s__uncultured_bacterium_g__norank_f__norank_o__norank_c__norank_p__WOR-1	OTU12264	2	1.6659558588336E-6	1.2048192771084%
d__Bacteria	k__norank_d__Bacteria	p__WS2	c__norank_p__WS2	o__norank_c__norank_p__WS2	f__norank_o__norank_c__norank_p__WS2	g__norank_f__norank_o__norank_c__norank_p__WS2	s__uncultured_microorganism_g__norank_f__norank_o__norank_c__norank	OTU50	38	3.1653161317838E-5	20.481927710843%
d__Bacteria	k__norank_d__Bacteria	p__Proteobacteria	c__Gammaproteobacteria	o__norank_c__Gammaproteobacteria	f__norank_o__norank_c__Gammaproteobacteria	g__norank_f__norank_o__norank_c__Gammaproteobacteria	s__metagenome_g__norank_f__norank_o__norank_c__Gammaproteobacteria	OTU16825	6	4.9978675765007E-6	6.0240963855422%
d__Bacteria	k__norank_d__Bacteria	p__Myxococcota	c__Polyangia	o__UASB-TL25	f__norank_o__UASB-TL25	g__norank_f__norank_o__UASB-TL25	s__unclassified_g__norank_f__norank_o__UASB-TL25	OTU15415	4	3.3319117176671E-6	4.8192771084337%
d__Bacteria	k__norank_d__Bacteria	p__Verrucomicrobiota	c__Lentisphaeria	o__Victivallales	f__GWF2-44-16	g__norank_f__GWF2-44-16	s__unclassified_g__norank_f__GWF2-44-16	OTU15844	5	4.1648896470839E-6	6.0240963855422%
d__Bacteria	k__norank_d__Bacteria	p__unclassified_k__norank_d__Bacteria	c__unclassified_k__norank_d__Bacteria	o__unclassified_k__norank_d__Bacteria	f__unclassified_k__norank_d__Bacteria	g__unclassified_k__norank_d__Bacteria	s__unclassified_k__norank_d__Bacteria	OTU12659	7	5.8308455059175E-6	6.0240963855422%
d__Bacteria	k__norank_d__Bacteria	p__Chloroflexi	c__Anaerolineae	o__SBR1031	f__norank_o__SBR1031	g__norank_f__norank_o__SBR1031	s__unclassified_g__norank_f__norank_o__SBR1031	OTU2546	4	3.3319117176671E-6	2.4096385542169%
d__Bacteria	k__norank_d__Bacteria	p__Gemmatimonadota	c__Gemmatimonadetes	o__Gemmatimonadales	f__Gemmatimonadaceae	g__unclassified_f__Gemmatimonadaceae	s__unclassified_f__Gemmatimonadaceae	OTU9119	36	2.9987205459004E-5	22.89156626506%
d__Bacteria	k__norank_d__Bacteria	p__Planctomycetota	c__Pla4_lineage	o__norank_c__Pla4_lineage	f__norank_o__norank_c__Pla4_lineage	g__norank_f__norank_o__norank_c__Pla4_lineage	s__unclassified_g__norank_f__norank_o__norank_c__Pla4_lineage	OTU5324	5	4.1648896470839E-6	6.0240963855422%
d__Bacteria	k__norank_d__Bacteria	p__Patescibacteria	c__Parcubacteria	o__Candidatus_Moranbacteria	f__norank_o__Candidatus_Moranbacteria	g__norank_f__norank_o__Candidatus_Moranbacteria	s__Candidatus_Moranbacteria_bacterium_GW2011_GWE1_49_15	OTU1060	17	1.4160624800085E-5	18.072289156627%
d__Bacteria	k__norank_d__Bacteria	p__Bdellovibrionota	c__Oligoflexia	o__Silvanigrellales	f__Silvanigrellaceae	g__unclassified_f__Silvanigrellaceae	s__unclassified_f__Silvanigrellaceae	OTU9609	3	2.4989337882503E-6	2.4096385542169%
d__Bacteria	k__norank_d__Bacteria	p__Chloroflexi	c__Anaerolineae	o__SBR1031	f__norank_o__SBR1031	g__norank_f__norank_o__SBR1031	s__unclassified_g__norank_f__norank_o__SBR1031	OTU7169	19	1.5826580658919E-5	12.048192771084%
d__Bacteria	k__norank_d__Bacteria	p__Chloroflexi	c__Anaerolineae	o__1-20	f__norank_o__1-20	g__norank_f__norank_o__1-20	s__unclassified_g__norank_f__norank_o__1-20	OTU12825	31	2.582231581192E-5	24.096385542169%
d__Bacteria	k__norank_d__Bacteria	p__Planctomycetota	c__Phycisphaerae	o__Phycisphaerales	f__Phycisphaeraceae	g__SM1A02	s__unclassified_g__SM1A02	OTU282	10	8.3297792941678E-6	9.6385542168675%
d__Bacteria	k__norank_d__Bacteria	p__Elusimicrobiota	c__Lineage_IIc	o__norank_c__Lineage_IIc	f__norank_o__norank_c__Lineage_IIc	g__norank_f__norank_o__norank_c__Lineage_IIc	s__uncultured_bacterium_g__norank_f__norank_o__norank_c__Lineage_IIc	OTU12084	3	2.4989337882503E-6	1.2048192771084%
d__Bacteria	k__norank_d__Bacteria	p__Latescibacterota	c__norank_p__Latescibacterota	o__norank_c__norank_p__Latescibacterota	f__norank_o__norank_c__norank_p__Latescibacterota	g__norank_f__norank_o__norank_c__norank_p__Latescibacterota	s__uncultured_Pelobacter_sp._g__norank	OTU13568	53	4.4147830259089E-5	33.734939759036%
d__Bacteria	k__norank_d__Bacteria	p__Bacteroidota	c__Kryptonia	o__Kryptoniales	f__BSV26	g__norank_f__BSV26	s__uncultured_prokaryote_g__norank_f__BSV26	OTU15566	3	2.4989337882503E-6	3.6144578313253%
d__Bacteria	k__norank_d__Bacteria	p__Myxococcota	c__Myxococcia	o__Myxococcales	f__Vulgatibacteraceae	g__Vulgatibacter	s__uncultured_bacterium_g__Vulgatibacter	OTU12748	18	1.4993602729502E-5	14.457831325301%
d__Bacteria	k__norank_d__Bacteria	p__unclassified_k__norank_d__Bacteria	c__unclassified_k__norank_d__Bacteria	o__unclassified_k__norank_d__Bacteria	f__unclassified_k__norank_d__Bacteria	g__unclassified_k__norank_d__Bacteria	s__unclassified_k__norank_d__Bacteria	OTU1177	2	1.6659558588336E-6	1.2048192771084%
d__Bacteria	k__norank_d__Bacteria	p__Bacteroidota	c__Bacteroidia	o__Chitinophagales	f__37-13	g__norank_f__37-13	s__uncultured_bacterium_g__norank_f__37-13	OTU9491	8	6.6638234353343E-6	8.433734939759%
d__Bacteria	k__norank_d__Bacteria	p__Myxococcota	c__Polyangia	o__Haliangiales	f__Haliangiaceae	g__Haliangium	s__unclassified_g__Haliangium	OTU6959	4	3.3319117176671E-6	2.4096385542169%
d__Bacteria	k__norank_d__Bacteria	p__Nitrospinota	c__P9X2b3D02	o__norank_c__P9X2b3D02	f__norank_o__norank_c__P9X2b3D02	g__norank_f__norank_o__norank_c__P9X2b3D02	s__unclassified_g__norank_f__norank_o__norank_c__P9X2b3D02	OTU12075	41	3.4152095106088E-5	19.277108433735%
d__Bacteria	k__norank_d__Bacteria	p__Bdellovibrionota	c__Oligoflexia	o__0319-6G20	f__norank_o__0319-6G20	g__norank_f__norank_o__0319-6G20	s__uncultured_marine_bacterium_g__norank_f__norank_o__0319-6G20	OTU3687	1	8.3297792941678E-7	1.2048192771084%
d__Bacteria	k__norank_d__Bacteria	p__Desulfobacterota	c__Syntrophia	o__Syntrophales	f__Syntrophaceae	g__Syntrophus	s__uncultured_delta_proteobacterium_g__Syntrophus	OTU3051	67	5.5809521270924E-5	30.120481927711%
d__Bacteria	k__norank_d__Bacteria	p__unclassified_k__norank_d__Bacteria	c__unclassified_k__norank_d__Bacteria	o__unclassified_k__norank_d__Bacteria	f__unclassified_k__norank_d__Bacteria	g__unclassified_k__norank_d__Bacteria	s__unclassified_k__norank_d__Bacteria	OTU16153	9	7.496801364751E-6	9.6385542168675%
d__Bacteria	k__norank_d__Bacteria	p__Verrucomicrobiota	c__Verrucomicrobiae	o__Pedosphaerales	f__Pedosphaeraceae	g__unclassified_f__Pedosphaeraceae	s__unclassified_f__Pedosphaeraceae	OTU1511	2	1.6659558588336E-6	2.4096385542169%
d__Bacteria	k__norank_d__Bacteria	p__Patescibacteria	c__Gracilibacteria	o__norank_c__Gracilibacteria	f__norank_o__norank_c__Gracilibacteria	g__norank_f__norank_o__norank_c__Gracilibacteria	s__uncultured_bacterium_g__norank_f__norank_o__norank_c__Gracilibacteria	OTU7454	5	4.1648896470839E-6	3.6144578313253%
d__Bacteria	k__norank_d__Bacteria	p__Cyanobacteria	c__Cyanobacteriia	o__Cyanobacteriales	f__Chroococcidiopsaceae	g__Chroococcidiopsis_PCC_7203	s__unclassified_g__Chroococcidiopsis_PCC_7203	OTU3343	3	2.4989337882503E-6	2.4096385542169%
d__Bacteria	k__norank_d__Bacteria	p__Proteobacteria	c__Gammaproteobacteria	o__Burkholderiales	f__SC-I-84	g__norank_f__SC-I-84	s__unclassified_g__norank_f__SC-I-84	OTU12911	1190	0.00099124373600597	66.265060240964%
d__Bacteria	k__norank_d__Bacteria	p__Myxococcota	c__Polyangia	o__Polyangiales	f__Polyangiaceae	g__Pajaroellobacter	s__unclassified_g__Pajaroellobacter	OTU4149	27	2.2490404094253E-5	18.072289156627%
d__Bacteria	k__norank_d__Bacteria	p__Actinobacteriota	c__Actinobacteria	o__Frankiales	f__Sporichthyaceae	g__unclassified_f__Sporichthyaceae	s__unclassified_f__Sporichthyaceae	OTU8668	40	3.3319117176671E-5	7.2289156626506%
d__Bacteria	k__norank_d__Bacteria	p__SAR324_cladeMarine_group_B	c__norank_p__SAR324_cladeMarine_group_B	o__norank_c__norank_p__SAR324_cladeMarine_group_B	f__norank_o__norank_c__norank_p__SAR324_cladeMarine_group_B	g__norank_f__norank_o__norank_c__norank_p__SAR324_cladeMarine_group_B	s__unclassified_g__norank_f__norank_o__norank_c__norank_p__SAR324_cladeMarine_group_B	OTU15194	6	4.9978675765007E-6	7.2289156626506%
d__Bacteria	k__norank_d__Bacteria	p__Chloroflexi	c__Anaerolineae	o__unclassified_c__Anaerolineae	f__unclassified_c__Anaerolineae	g__unclassified_c__Anaerolineae	s__unclassified_c__Anaerolineae	OTU10955	3	2.4989337882503E-6	1.2048192771084%
d__Bacteria	k__norank_d__Bacteria	p__Bacteroidota	c__Bacteroidia	o__Chitinophagales	f__Chitinophagaceae	g__unclassified_f__Chitinophagaceae	s__unclassified_f__Chitinophagaceae	OTU6161	1	8.3297792941678E-7	1.2048192771084%
d__Bacteria	k__norank_d__Bacteria	p__Proteobacteria	c__Gammaproteobacteria	o__unclassified_c__Gammaproteobacteria	f__unclassified_c__Gammaproteobacteria	g__unclassified_c__Gammaproteobacteria	s__unclassified_c__Gammaproteobacteria	OTU3891	2	1.6659558588336E-6	2.4096385542169%
d__Bacteria	k__norank_d__Bacteria	p__Patescibacteria	c__Parcubacteria	o__norank_c__Parcubacteria	f__norank_o__norank_c__Parcubacteria	g__norank_f__norank_o__norank_c__Parcubacteria	s__uncultured_bacterium_g__norank_f__norank_o__norank_c__Parcubacteria	OTU10683	17	1.4160624800085E-5	10.843373493976%
d__Bacteria	k__norank_d__Bacteria	p__Nitrospinota	c__P9X2b3D02	o__norank_c__P9X2b3D02	f__norank_o__norank_c__P9X2b3D02	g__norank_f__norank_o__norank_c__P9X2b3D02	s__unclassified_g__norank_f__norank_o__norank_c__P9X2b3D02	OTU14894	5	4.1648896470839E-6	6.0240963855422%
d__Bacteria	k__norank_d__Bacteria	p__Verrucomicrobiota	c__Omnitrophia	o__Omnitrophales	f__Omnitrophaceae	g__Candidatus_Omnitrophus	s__Omnitrophica_WOR_2_bacterium_RIFCSPLOWO2_12_FULL_51_24	OTU3338	7	5.8308455059175E-6	8.433734939759%
d__Bacteria	k__norank_d__Bacteria	p__unclassified_k__norank_d__Bacteria	c__unclassified_k__norank_d__Bacteria	o__unclassified_k__norank_d__Bacteria	f__unclassified_k__norank_d__Bacteria	g__unclassified_k__norank_d__Bacteria	s__unclassified_k__norank_d__Bacteria	OTU4046	3	2.4989337882503E-6	2.4096385542169%
d__Bacteria	k__norank_d__Bacteria	p__Acidobacteriota	c__Acidobacteriae	o__unclassified_c__Acidobacteriae	f__unclassified_c__Acidobacteriae	g__unclassified_c__Acidobacteriae	s__unclassified_c__Acidobacteriae	OTU15398	2	1.6659558588336E-6	2.4096385542169%
d__Bacteria	k__norank_d__Bacteria	p__Proteobacteria	c__Gammaproteobacteria	o__Methylococcales	f__Methylomonadaceae	g__Methylomonas	s__uncultured_bacterium_g__Methylomonas	OTU9371	28	2.332338202367E-5	24.096385542169%
d__Bacteria	k__norank_d__Bacteria	p__Chloroflexi	c__Dehalococcoidia	o__unclassified_c__Dehalococcoidia	f__unclassified_c__Dehalococcoidia	g__unclassified_c__Dehalococcoidia	s__unclassified_c__Dehalococcoidia	OTU10417	28	2.332338202367E-5	18.072289156627%
d__Bacteria	k__norank_d__Bacteria	p__Verrucomicrobiota	c__Kiritimatiellae	o__WCHB1-41	f__norank_o__WCHB1-41	g__norank_f__norank_o__WCHB1-41	s__unclassified_g__norank_f__norank_o__WCHB1-41	OTU7188	9	7.496801364751E-6	9.6385542168675%
d__Bacteria	k__norank_d__Bacteria	p__Chloroflexi	c__Anaerolineae	o__SBR1031	f__norank_o__SBR1031	g__norank_f__norank_o__SBR1031	s__uncultured_Anaerolineaceae_bacterium_g__norank_f__norank_o__SBR1031	OTU8400	11	9.1627572235846E-6	8.433734939759%
d__Bacteria	k__norank_d__Bacteria	p__Chloroflexi	c__Anaerolineae	o__Anaerolineales	f__Anaerolineaceae	g__norank_f__Anaerolineaceae	s__unclassified_g__norank_f__Anaerolineaceae	OTU10554	7	5.8308455059175E-6	6.0240963855422%
d__Bacteria	k__norank_d__Bacteria	p__SAR324_cladeMarine_group_B	c__norank_p__SAR324_cladeMarine_group_B	o__norank_c__norank_p__SAR324_cladeMarine_group_B	f__norank_o__norank_c__norank_p__SAR324_cladeMarine_group_B	g__norank_f__norank_o__norank_c__norank_p__SAR324_cladeMarine_group_B	s__uncultured_soil_bacterium_g__norank_f__norank_o__norank_c__norank_p__SAR324_cladeMarine_group_B	OTU15520	32	2.6655293741337E-5	26.506024096386%
d__Bacteria	k__norank_d__Bacteria	p__Chloroflexi	c__Anaerolineae	o__RBG-13-54-9	f__norank_o__RBG-13-54-9	g__norank_f__norank_o__RBG-13-54-9	s__uncultured_prokaryote_g__norank_f__norank_o__RBG-13-54-9	OTU7849	340	0.00028321249600171	51.807228915663%
d__Bacteria	k__norank_d__Bacteria	p__Desulfobacterota	c__Desulfobacteria	o__Desulfobacterales	f__unclassified_o__Desulfobacterales	g__unclassified_o__Desulfobacterales	s__unclassified_o__Desulfobacterales	OTU13032	61	5.0811653694424E-5	39.759036144578%
d__Bacteria	k__norank_d__Bacteria	p__Chloroflexi	c__Ktedonobacteria	o__Ktedonobacterales	f__Ktedonobacteraceae	g__HSB_OF53-F07	s__uncultured_bacterium_g__HSB_OF53-F07	OTU9314	18	1.4993602729502E-5	2.4096385542169%
d__Bacteria	k__norank_d__Bacteria	p__Proteobacteria	c__Gammaproteobacteria	o__Burkholderiales	f__Comamonadaceae	g__unclassified_f__Comamonadaceae	s__unclassified_f__Comamonadaceae	OTU8616	1403	0.0011686680349717	67.469879518072%
d__Bacteria	k__norank_d__Bacteria	p__Bdellovibrionota	c__Oligoflexia	o__0319-6G20	f__norank_o__0319-6G20	g__norank_f__norank_o__0319-6G20	s__marine_metagenome_g__norank_f__norank_o__0319-6G20	OTU9089	1	8.3297792941678E-7	1.2048192771084%
d__Bacteria	k__norank_d__Bacteria	p__Spirochaetota	c__Spirochaetia	o__Spirochaetales	f__Spirochaetaceae	g__Spirochaeta	s__unclassified_g__Spirochaeta	OTU6750	1	8.3297792941678E-7	1.2048192771084%
d__Bacteria	k__norank_d__Bacteria	p__Myxococcota	c__Polyangia	o__Polyangiales	f__Sandaracinaceae	g__Sandaracinus	s__unclassified_g__Sandaracinus	OTU6293	8	6.6638234353343E-6	7.2289156626506%
d__Bacteria	k__norank_d__Bacteria	p__Chloroflexi	c__Anaerolineae	o__SBR1031	f__norank_o__SBR1031	g__norank_f__norank_o__SBR1031	s__unclassified_g__norank_f__norank_o__SBR1031	OTU15469	7	5.8308455059175E-6	4.8192771084337%
d__Bacteria	k__norank_d__Bacteria	p__Proteobacteria	c__Gammaproteobacteria	o__Burkholderiales	f__Comamonadaceae	g__unclassified_f__Comamonadaceae	s__unclassified_f__Comamonadaceae	OTU17341	206	0.00017159345345986	27.710843373494%
d__Bacteria	k__norank_d__Bacteria	p__Planctomycetota	c__Phycisphaerae	o__Phycisphaerales	f__Phycisphaeraceae	g__SM1A02	s__uncultured_bacterium_g__SM1A02	OTU13934	5	4.1648896470839E-6	4.8192771084337%
d__Bacteria	k__norank_d__Bacteria	p__Verrucomicrobiota	c__Verrucomicrobiae	o__Pedosphaerales	f__Pedosphaeraceae	g__norank_f__Pedosphaeraceae	s__unclassified_g__norank_f__Pedosphaeraceae	OTU14005	8	6.6638234353343E-6	7.2289156626506%
d__Bacteria	k__norank_d__Bacteria	p__Cyanobacteria	c__Cyanobacteriia	o__Oxyphotobacteria_Incertae_Sedis	f__unclassified_o__Oxyphotobacteria_Incertae_Sedis	g__norank_f__unclassified_o__Oxyphotobacteria_Incertae_Sedis	s__uncultured_bacterium_g__norank_f__unclassified_o__Oxyphotobacteria_Incertae_Sedis	OTU6603	82	6.8304190212176E-5	25.301204819277%
d__Bacteria	k__norank_d__Bacteria	p__Acidobacteriota	c__Aminicenantia	o__Aminicenantales	f__norank_o__Aminicenantales	g__norank_f__norank_o__Aminicenantales	s__unclassified_g__norank_f__norank_o__Aminicenantales	OTU845	4	3.3319117176671E-6	3.6144578313253%
d__Bacteria	k__norank_d__Bacteria	p__Proteobacteria	c__Alphaproteobacteria	o__Rhizobiales	f__unclassified_o__Rhizobiales	g__unclassified_o__Rhizobiales	s__unclassified_o__Rhizobiales	OTU2621	50	4.1648896470839E-5	32.530120481928%
d__Bacteria	k__norank_d__Bacteria	p__norank_k__norank	c__norank_p__norank	o__norank_c__norank_p__norank	f__norank_o__norank_c__norank_p__norank	g__norank_f__norank_o__norank_c__norank_p__norank	s__uncultured_bacterium_g__norank_f__norank_o__norank_c__norank_p__norank	OTU15152	3	2.4989337882503E-6	3.6144578313253%
d__Bacteria	k__norank_d__Bacteria	p__Proteobacteria	c__Gammaproteobacteria	o__Burkholderiales	f__Nitrosomonadaceae	g__MND1	s__unclassified_g__MND1	OTU14503	45	3.7484006823755E-5	34.939759036145%
d__Bacteria	k__norank_d__Bacteria	p__Sumerlaeota	c__Sumerlaeia	o__norank_c__Sumerlaeia	f__norank_o__norank_c__Sumerlaeia	g__norank_f__norank_o__norank_c__Sumerlaeia	s__uncultured_delta_proteobacterium_g__norank_f__norank_o__norank_c__Sumerlaeia	OTU11811	31	2.582231581192E-5	21.686746987952%
d__Bacteria	k__norank_d__Bacteria	p__Bacteroidota	c__SJA-28	o__norank_c__SJA-28	f__norank_o__norank_c__SJA-28	g__norank_f__norank_o__norank_c__SJA-28	s__uncultured_bacterium_g__norank_f__norank_o__norank_c__SJA-28	OTU5933	20	1.6659558588336E-5	15.66265060241%
d__Bacteria	k__norank_d__Bacteria	p__Spirochaetota	c__Spirochaetia	o__Spirochaetales	f__Spirochaetaceae	g__norank_f__Spirochaetaceae	s__uncultured_organism_g__norank_f__Spirochaetaceae	OTU11720	2	1.6659558588336E-6	2.4096385542169%
d__Bacteria	k__norank_d__Bacteria	p__Patescibacteria	c__unclassified_p__Patescibacteria	o__unclassified_p__Patescibacteria	f__unclassified_p__Patescibacteria	g__unclassified_p__Patescibacteria	s__unclassified_p__Patescibacteria	OTU2919	1	8.3297792941678E-7	1.2048192771084%
d__Bacteria	k__norank_d__Bacteria	p__Actinobacteriota	c__Actinobacteria	o__Streptosporangiales	f__Streptosporangiaceae	g__Streptosporangium	s__metagenome_g__Streptosporangium	OTU3728	41	3.4152095106088E-5	27.710843373494%
d__Bacteria	k__norank_d__Bacteria	p__Verrucomicrobiota	c__Verrucomicrobiae	o__Opitutales	f__Opitutaceae	g__Opitutus	s__unclassified_g__Opitutus	OTU5377	138	0.00011495095425952	45.78313253012%
d__Bacteria	k__norank_d__Bacteria	p__Bdellovibrionota	c__Bdellovibrionia	o__Bacteriovoracales	f__Bacteriovoracaceae	g__Peredibacter	s__metagenome_g__Peredibacter	OTU17495	4	3.3319117176671E-6	2.4096385542169%
d__Bacteria	k__norank_d__Bacteria	p__Acidobacteriota	c__Blastocatellia	o__DS-100	f__norank_o__DS-100	g__norank_f__norank_o__DS-100	s__uncultured_bacterium_g__norank_f__norank_o__DS-100	OTU6839	10	8.3297792941678E-6	9.6385542168675%
d__Bacteria	k__norank_d__Bacteria	p__Dependentiae	c__Babeliae	o__Babeliales	f__norank_o__Babeliales	g__norank_f__norank_o__Babeliales	s__uncultured_bacterium_g__norank_f__norank_o__Babeliales	OTU17444	18	1.4993602729502E-5	12.048192771084%
d__Bacteria	k__norank_d__Bacteria	p__Verrucomicrobiota	c__Verrucomicrobiae	o__Opitutales	f__Opitutaceae	g__Opitutus	s__unclassified_g__Opitutus	OTU5378	40	3.3319117176671E-5	24.096385542169%
d__Bacteria	k__norank_d__Bacteria	p__Bdellovibrionota	c__Oligoflexia	o__0319-6G20	f__norank_o__0319-6G20	g__norank_f__norank_o__0319-6G20	s__metagenome_g__norank_f__norank_o__0319-6G20	OTU14863	20	1.6659558588336E-5	16.867469879518%
d__Bacteria	k__norank_d__Bacteria	p__Firmicutes	c__Negativicutes	o__norank_c__Negativicutes	f__norank_o__norank_c__Negativicutes	g__norank_f__norank_o__norank_c__Negativicutes	s__uncultured_Sporomusa_sp._g__norank	OTU9349	7	5.8308455059175E-6	7.2289156626506%
d__Bacteria	k__norank_d__Bacteria	p__Verrucomicrobiota	c__Omnitrophia	o__Omnitrophales	f__Omnitrophaceae	g__Candidatus_Omnitrophus	s__unclassified_g__Candidatus_Omnitrophus	OTU9599	2	1.6659558588336E-6	1.2048192771084%
d__Bacteria	k__norank_d__Bacteria	p__Proteobacteria	c__Gammaproteobacteria	o__Diplorickettsiales	f__Diplorickettsiaceae	g__Rickettsiella	s__unclassified_g__Rickettsiella	OTU8437	1	8.3297792941678E-7	1.2048192771084%
d__Bacteria	k__norank_d__Bacteria	p__Acidobacteriota	c__Subgroup_22	o__norank_c__Subgroup_22	f__norank_o__norank_c__Subgroup_22	g__norank_f__norank_o__norank_c__Subgroup_22	s__uncultured_proteobacterium_g__norank_f__norank_o__norank_c__Subgroup_22	OTU6512	104	8.6629704659345E-5	38.55421686747%
d__Bacteria	k__norank_d__Bacteria	p__Chloroflexi	c__TK10	o__norank_c__TK10	f__norank_o__norank_c__TK10	g__norank_f__norank_o__norank_c__TK10	s__unclassified_g__norank_f__norank_o__norank_c__TK10	OTU209	2	1.6659558588336E-6	2.4096385542169%
d__Bacteria	k__norank_d__Bacteria	p__Proteobacteria	c__Gammaproteobacteria	o__Burkholderiales	f__Nitrosomonadaceae	g__MND1	s__unclassified_g__MND1	OTU8101	32	2.6655293741337E-5	22.89156626506%
d__Bacteria	k__norank_d__Bacteria	p__Desulfobacterota	c__Syntrophobacteria	o__Syntrophobacterales	f__norank_o__Syntrophobacterales	g__norank_f__norank_o__Syntrophobacterales	s__uncultured_bacterium_g__norank_f__norank_o__Syntrophobacterales	OTU12733	810	0.00067471212282759	73.493975903614%
d__Bacteria	k__norank_d__Bacteria	p__Proteobacteria	c__Gammaproteobacteria	o__Methylococcales	f__Methylococcaceae	g__Methylomagnum	s__uncultured_bacterium_g__Methylomagnum	OTU17170	21	1.7492536517752E-5	18.072289156627%
d__Bacteria	k__norank_d__Bacteria	p__Acidobacteriota	c__Subgroup_5	o__norank_c__Subgroup_5	f__norank_o__norank_c__Subgroup_5	g__norank_f__norank_o__norank_c__Subgroup_5	s__unclassified_g__norank_f__norank_o__norank_c__Subgroup_5	OTU13537	5	4.1648896470839E-6	4.8192771084337%
d__Bacteria	k__norank_d__Bacteria	p__Bacteroidota	c__Bacteroidia	o__Bacteroidales	f__Marinifilaceae	g__norank_f__Marinifilaceae	s__Bacteroidetes_bacterium_GWF2_35_48	OTU8040	1	8.3297792941678E-7	1.2048192771084%
d__Bacteria	k__norank_d__Bacteria	p__Acidobacteriota	c__Blastocatellia	o__Blastocatellales	f__Blastocatellaceae	g__Aridibacter	s__uncultured_bacterium_g__Aridibacter	OTU17396	94	7.8299925365178E-5	48.192771084337%
d__Bacteria	k__norank_d__Bacteria	p__unclassified_k__norank_d__Bacteria	c__unclassified_k__norank_d__Bacteria	o__unclassified_k__norank_d__Bacteria	f__unclassified_k__norank_d__Bacteria	g__unclassified_k__norank_d__Bacteria	s__unclassified_k__norank_d__Bacteria	OTU4415	44	3.6651028894338E-5	30.120481927711%
d__Bacteria	k__norank_d__Bacteria	p__Bacteroidota	c__Bacteroidia	o__Cytophagales	f__Microscillaceae	g__norank_f__Microscillaceae	s__uncultured_bacterium_g__norank_f__Microscillaceae	OTU3507	98	8.1631837082845E-5	28.915662650602%
d__Bacteria	k__norank_d__Bacteria	p__Actinobacteriota	c__Actinobacteria	o__Propionibacteriales	f__Nocardioidaceae	g__Nocardioides	s__uncultured_Nocardioides_sp._g__Nocardioides	OTU10627	971	0.0008088215694637	55.421686746988%
d__Bacteria	k__norank_d__Bacteria	p__unclassified_k__norank_d__Bacteria	c__unclassified_k__norank_d__Bacteria	o__unclassified_k__norank_d__Bacteria	f__unclassified_k__norank_d__Bacteria	g__unclassified_k__norank_d__Bacteria	s__unclassified_k__norank_d__Bacteria	OTU1131	3	2.4989337882503E-6	3.6144578313253%
d__Bacteria	k__norank_d__Bacteria	p__Myxococcota	c__Polyangia	o__UASB-TL25	f__norank_o__UASB-TL25	g__norank_f__norank_o__UASB-TL25	s__uncultured_bacterium_g__norank_f__norank_o__UASB-TL25	OTU13525	4	3.3319117176671E-6	4.8192771084337%
d__Bacteria	k__norank_d__Bacteria	p__unclassified_k__norank_d__Bacteria	c__unclassified_k__norank_d__Bacteria	o__unclassified_k__norank_d__Bacteria	f__unclassified_k__norank_d__Bacteria	g__unclassified_k__norank_d__Bacteria	s__unclassified_k__norank_d__Bacteria	OTU1683	8	6.6638234353343E-6	7.2289156626506%
d__Bacteria	k__norank_d__Bacteria	p__unclassified_k__norank_d__Bacteria	c__unclassified_k__norank_d__Bacteria	o__unclassified_k__norank_d__Bacteria	f__unclassified_k__norank_d__Bacteria	g__unclassified_k__norank_d__Bacteria	s__unclassified_k__norank_d__Bacteria	OTU12015	1	8.3297792941678E-7	1.2048192771084%
d__Bacteria	k__norank_d__Bacteria	p__Actinobacteriota	c__Acidimicrobiia	o__Microtrichales	f__Ilumatobacteraceae	g__unclassified_f__Ilumatobacteraceae	s__unclassified_f__Ilumatobacteraceae	OTU16927	18	1.4993602729502E-5	13.253012048193%
d__Bacteria	k__norank_d__Bacteria	p__Chloroflexi	c__OLB14	o__norank_c__OLB14	f__norank_o__norank_c__OLB14	g__norank_f__norank_o__norank_c__OLB14	s__unclassified_g__norank_f__norank_o__norank_c__OLB14	OTU5056	37	3.0820183388421E-5	20.481927710843%
d__Bacteria	k__norank_d__Bacteria	p__Verrucomicrobiota	c__Kiritimatiellae	o__WCHB1-41	f__norank_o__WCHB1-41	g__norank_f__norank_o__WCHB1-41	s__uncultured_Verrucomicrobia_bacterium_g__norank_f__norank_o__WCHB1-41	OTU8323	2	1.6659558588336E-6	2.4096385542169%
d__Bacteria	k__norank_d__Bacteria	p__Proteobacteria	c__Alphaproteobacteria	o__Caulobacterales	f__Parvularculaceae	g__Amphiplicatus	s__uncultured_Rhizobiales_bacterium_g__Amphiplicatus	OTU14155	17	1.4160624800085E-5	10.843373493976%
d__Bacteria	k__norank_d__Bacteria	p__Verrucomicrobiota	c__Chlamydiae	o__Chlamydiales	f__Parachlamydiaceae	g__unclassified_f__Parachlamydiaceae	s__unclassified_f__Parachlamydiaceae	OTU8582	2	1.6659558588336E-6	2.4096385542169%
d__Bacteria	k__norank_d__Bacteria	p__Chloroflexi	c__Dehalococcoidia	o__Dehalococcoidales	f__norank_o__Dehalococcoidales	g__norank_f__norank_o__Dehalococcoidales	s__uncultured_bacterium_g__norank_f__norank_o__Dehalococcoidales	OTU1806	15	1.2494668941252E-5	15.66265060241%
d__Bacteria	k__norank_d__Bacteria	p__Firmicutes	c__Limnochordia	o__norank_c__Limnochordia	f__norank_o__norank_c__Limnochordia	g__Hydrogenispora	s__unclassified_g__Hydrogenispora	OTU11741	13	1.0828713082418E-5	6.0240963855422%
d__Bacteria	k__norank_d__Bacteria	p__Acidobacteriota	c__Subgroup_20	o__norank_c__Subgroup_20	f__norank_o__norank_c__Subgroup_20	g__norank_f__norank_o__norank_c__Subgroup_20	s__uncultured_bacterium_g__norank_f__norank_o__norank_c__Subgroup_20	OTU6215	44	3.6651028894338E-5	22.89156626506%
d__Bacteria	k__norank_d__Bacteria	p__Chloroflexi	c__unclassified_p__Chloroflexi	o__unclassified_p__Chloroflexi	f__unclassified_p__Chloroflexi	g__unclassified_p__Chloroflexi	s__unclassified_p__Chloroflexi	OTU17281	2	1.6659558588336E-6	1.2048192771084%
d__Bacteria	k__norank_d__Bacteria	p__Desulfobacterota	c__Desulfobacteria	o__Desulfobacterales	f__Desulfosarcinaceae	g__LCP-80	s__unclassified_g__LCP-80	OTU16081	4	3.3319117176671E-6	2.4096385542169%
d__Bacteria	k__norank_d__Bacteria	p__Methylomirabilota	c__Methylomirabilia	o__Rokubacteriales	f__norank_o__Rokubacteriales	g__norank_f__norank_o__Rokubacteriales	s__uncultured_bacterium_g__norank_f__norank_o__Rokubacteriales	OTU4487	13	1.0828713082418E-5	12.048192771084%
d__Bacteria	k__norank_d__Bacteria	p__Proteobacteria	c__Gammaproteobacteria	o__Burkholderiales	f__SC-I-84	g__norank_f__SC-I-84	s__unclassified_g__norank_f__SC-I-84	OTU10362	1358	0.001131184028148	72.289156626506%
d__Bacteria	k__norank_d__Bacteria	p__Bacteroidota	c__Bacteroidia	o__Bacteroidales	f__Bacteroidetes_vadinHA17	g__norank_f__Bacteroidetes_vadinHA17	s__unclassified_g__norank_f__Bacteroidetes_vadinHA17	OTU14087	63	5.2477609553257E-5	27.710843373494%
d__Bacteria	k__norank_d__Bacteria	p__Myxococcota	c__Polyangia	o__Blfdi19	f__norank_o__Blfdi19	g__norank_f__norank_o__Blfdi19	s__unclassified_g__norank_f__norank_o__Blfdi19	OTU2846	5	4.1648896470839E-6	4.8192771084337%
d__Bacteria	k__norank_d__Bacteria	p__Chloroflexi	c__Dehalococcoidia	o__S085	f__norank_o__S085	g__norank_f__norank_o__S085	s__uncultured_bacterium_g__norank_f__norank_o__S085	OTU6240	29	2.4156359953087E-5	18.072289156627%
d__Bacteria	k__norank_d__Bacteria	p__Armatimonadota	c__norank_p__Armatimonadota	o__norank_c__norank_p__Armatimonadota	f__norank_o__norank_c__norank_p__Armatimonadota	g__norank_f__norank_o__norank_c__norank_p__Armatimonadota	s__unclassified_g__norank_f__norank_o__norank_c__norank_p__Armatimonadota	OTU4993	21	1.7492536517752E-5	13.253012048193%
d__Bacteria	k__norank_d__Bacteria	p__Firmicutes	c__Clostridia	o__Peptostreptococcales-Tissierellales	f__norank_o__Peptostreptococcales-Tissierellales	g__Gottschalkia	s__uncultured_bacterium_g__Gottschalkia	OTU660	2	1.6659558588336E-6	1.2048192771084%
d__Bacteria	k__norank_d__Bacteria	p__Myxococcota	c__Polyangia	o__Polyangiales	f__Polyangiaceae	g__Pajaroellobacter	s__unclassified_g__Pajaroellobacter	OTU16833	1	8.3297792941678E-7	1.2048192771084%
d__Bacteria	k__norank_d__Bacteria	p__Myxococcota	c__Polyangia	o__VHS-B4-70	f__norank_o__VHS-B4-70	g__norank_f__norank_o__VHS-B4-70	s__unclassified_g__norank_f__norank_o__VHS-B4-70	OTU15004	1	8.3297792941678E-7	1.2048192771084%
d__Bacteria	k__norank_d__Bacteria	p__Chloroflexi	c__Anaerolineae	o__Anaerolineales	f__Anaerolineaceae	g__norank_f__Anaerolineaceae	s__unclassified_g__norank_f__Anaerolineaceae	OTU10550	80	6.6638234353343E-5	39.759036144578%
d__Bacteria	k__norank_d__Bacteria	p__unclassified_k__norank_d__Bacteria	c__unclassified_k__norank_d__Bacteria	o__unclassified_k__norank_d__Bacteria	f__unclassified_k__norank_d__Bacteria	g__unclassified_k__norank_d__Bacteria	s__unclassified_k__norank_d__Bacteria	OTU9101	4	3.3319117176671E-6	3.6144578313253%
d__Bacteria	k__norank_d__Bacteria	p__Spirochaetota	c__Spirochaetia	o__Spirochaetales	f__Spirochaetaceae	g__Spirochaeta	s__Spirochaeta_sp._g__Spirochaeta	OTU7744	11	9.1627572235846E-6	4.8192771084337%
d__Bacteria	k__norank_d__Bacteria	p__Bacteroidota	c__Kryptonia	o__Kryptoniales	f__BSV26	g__norank_f__BSV26	s__Ignavibacteria_bacterium_RIFCSPLOWO2_12_FULL_56_21	OTU16506	27	2.2490404094253E-5	22.89156626506%
d__Bacteria	k__norank_d__Bacteria	p__Verrucomicrobiota	c__Kiritimatiellae	o__WCHB1-41	f__norank_o__WCHB1-41	g__norank_f__norank_o__WCHB1-41	s__metagenome_g__norank_f__norank_o__WCHB1-41	OTU9604	6	4.9978675765007E-6	7.2289156626506%
d__Bacteria	k__norank_d__Bacteria	p__MBNT15	c__norank_p__MBNT15	o__norank_c__norank_p__MBNT15	f__norank_o__norank_c__norank_p__MBNT15	g__norank_f__norank_o__norank_c__norank_p__MBNT15	s__uncultured_Geobacter_sp._g__norank_f__norank_o__norank_c__norank	OTU7710	10	8.3297792941678E-6	6.0240963855422%
d__Bacteria	k__norank_d__Bacteria	p__Verrucomicrobiota	c__Verrucomicrobiae	o__Chthoniobacterales	f__Chthoniobacteraceae	g__Chthoniobacter	s__uncultured_bacterium_g__Chthoniobacter	OTU3126	19	1.5826580658919E-5	8.433734939759%
d__Bacteria	k__norank_d__Bacteria	p__Planctomycetota	c__OM190	o__norank_c__OM190	f__norank_o__norank_c__OM190	g__norank_f__norank_o__norank_c__OM190	s__uncultured_bacterium_g__norank_f__norank_o__norank_c__OM190	OTU5210	2	1.6659558588336E-6	2.4096385542169%
d__Bacteria	k__norank_d__Bacteria	p__Myxococcota	c__Polyangia	o__Haliangiales	f__Haliangiaceae	g__Haliangium	s__unclassified_g__Haliangium	OTU15407	5	4.1648896470839E-6	4.8192771084337%
d__Bacteria	k__norank_d__Bacteria	p__unclassified_k__norank_d__Bacteria	c__unclassified_k__norank_d__Bacteria	o__unclassified_k__norank_d__Bacteria	f__unclassified_k__norank_d__Bacteria	g__unclassified_k__norank_d__Bacteria	s__unclassified_k__norank_d__Bacteria	OTU1355	4	3.3319117176671E-6	3.6144578313253%
d__Bacteria	k__norank_d__Bacteria	p__Patescibacteria	c__Parcubacteria	o__norank_c__Parcubacteria	f__norank_o__norank_c__Parcubacteria	g__norank_f__norank_o__norank_c__Parcubacteria	s__uncultured_bacterium_g__norank_f__norank_o__norank_c__Parcubacteria	OTU8056	7	5.8308455059175E-6	6.0240963855422%
d__Bacteria	k__norank_d__Bacteria	p__Chloroflexi	c__Dehalococcoidia	o__unclassified_c__Dehalococcoidia	f__unclassified_c__Dehalococcoidia	g__unclassified_c__Dehalococcoidia	s__unclassified_c__Dehalococcoidia	OTU11765	3	2.4989337882503E-6	2.4096385542169%
d__Bacteria	k__norank_d__Bacteria	p__TA06	c__norank_p__TA06	o__norank_c__norank_p__TA06	f__norank_o__norank_c__norank_p__TA06	g__norank_f__norank_o__norank_c__norank_p__TA06	s__uncultured_bacterium_g__norank_f__norank_o__norank_c__norank_p__TA06	OTU13263	10	8.3297792941678E-6	7.2289156626506%
d__Bacteria	k__norank_d__Bacteria	p__Actinobacteriota	c__Actinobacteria	o__Catenulisporales	f__Catenulisporaceae	g__Catenulispora	s__Catenulispora_sp.	OTU2585	73	6.0807388847425E-5	24.096385542169%
d__Bacteria	k__norank_d__Bacteria	p__Dependentiae	c__Babeliae	o__Babeliales	f__unclassified_o__Babeliales	g__unclassified_o__Babeliales	s__unclassified_o__Babeliales	OTU11943	4	3.3319117176671E-6	4.8192771084337%
d__Bacteria	k__norank_d__Bacteria	p__Chloroflexi	c__Anaerolineae	o__SBR1031	f__norank_o__SBR1031	g__norank_f__norank_o__SBR1031	s__unclassified_g__norank_f__norank_o__SBR1031	OTU12114	7	5.8308455059175E-6	2.4096385542169%
d__Bacteria	k__norank_d__Bacteria	p__Proteobacteria	c__Alphaproteobacteria	o__Rickettsiales	f__SM2D12	g__norank_f__SM2D12	s__uncultured_bacterium_g__norank_f__SM2D12	OTU4648	2	1.6659558588336E-6	1.2048192771084%
d__Bacteria	k__norank_d__Bacteria	p__Sumerlaeota	c__Sumerlaeia	o__Sumerlaeales	f__Sumerlaeaceae	g__Sumerlaea	s__unclassified_g__Sumerlaea	OTU7114	4	3.3319117176671E-6	4.8192771084337%
d__Bacteria	k__norank_d__Bacteria	p__unclassified_k__norank_d__Bacteria	c__unclassified_k__norank_d__Bacteria	o__unclassified_k__norank_d__Bacteria	f__unclassified_k__norank_d__Bacteria	g__unclassified_k__norank_d__Bacteria	s__unclassified_k__norank_d__Bacteria	OTU14941	2	1.6659558588336E-6	2.4096385542169%
d__Bacteria	k__norank_d__Bacteria	p__Spirochaetota	c__V2072-189E03	o__norank_c__V2072-189E03	f__norank_o__norank_c__V2072-189E03	g__norank_f__norank_o__norank_c__V2072-189E03	s__uncultured_Spirochaetales_bacterium_g__norank_f__norank	OTU16757	1	8.3297792941678E-7	1.2048192771084%
d__Bacteria	k__norank_d__Bacteria	p__Chloroflexi	c__Anaerolineae	o__unclassified_c__Anaerolineae	f__unclassified_c__Anaerolineae	g__unclassified_c__Anaerolineae	s__unclassified_c__Anaerolineae	OTU1933	11	9.1627572235846E-6	8.433734939759%
d__Bacteria	k__norank_d__Bacteria	p__Bacteroidota	c__Kryptonia	o__Kryptoniales	f__BSV26	g__norank_f__BSV26	s__uncultured_bacterium_g__norank_f__BSV26	OTU12562	5	4.1648896470839E-6	3.6144578313253%
d__Bacteria	k__norank_d__Bacteria	p__unclassified_k__norank_d__Bacteria	c__unclassified_k__norank_d__Bacteria	o__unclassified_k__norank_d__Bacteria	f__unclassified_k__norank_d__Bacteria	g__unclassified_k__norank_d__Bacteria	s__unclassified_k__norank_d__Bacteria	OTU14948	4	3.3319117176671E-6	4.8192771084337%
d__Bacteria	k__norank_d__Bacteria	p__Firmicutes	c__Clostridia	o__Peptostreptococcales-Tissierellales	f__Fusibacteraceae	g__Fusibacter	s__uncultured_prokaryote_g__Fusibacter	OTU5770	3	2.4989337882503E-6	2.4096385542169%
d__Bacteria	k__norank_d__Bacteria	p__Proteobacteria	c__Gammaproteobacteria	o__Xanthomonadales	f__Xanthomonadaceae	g__unclassified_f__Xanthomonadaceae	s__unclassified_f__Xanthomonadaceae	OTU5097	117	9.7458417741764E-5	16.867469879518%
d__Bacteria	k__norank_d__Bacteria	p__Chloroflexi	c__TK10	o__norank_c__TK10	f__norank_o__norank_c__TK10	g__norank_f__norank_o__norank_c__TK10	s__uncultured_Chloroflexi_bacterium_g__norank_f__norank_o__norank_c__TK10	OTU339	10	8.3297792941678E-6	7.2289156626506%
d__Bacteria	k__norank_d__Bacteria	p__Acidobacteriota	c__Vicinamibacteria	o__Vicinamibacterales	f__norank_o__Vicinamibacterales	g__norank_f__norank_o__Vicinamibacterales	s__unclassified_g__norank_f__norank_o__Vicinamibacterales	OTU2311	9	7.496801364751E-6	2.4096385542169%
d__Bacteria	k__norank_d__Bacteria	p__Chloroflexi	c__Dehalococcoidia	o__unclassified_c__Dehalococcoidia	f__unclassified_c__Dehalococcoidia	g__unclassified_c__Dehalococcoidia	s__unclassified_c__Dehalococcoidia	OTU3089	3	2.4989337882503E-6	1.2048192771084%
d__Bacteria	k__norank_d__Bacteria	p__Acidobacteriota	c__Acidobacteriae	o__Subgroup_12	f__norank_o__Subgroup_12	g__norank_f__norank_o__Subgroup_12	s__uncultured_bacterium_g__norank_f__norank_o__Subgroup_12	OTU8364	5	4.1648896470839E-6	3.6144578313253%
d__Bacteria	k__norank_d__Bacteria	p__Nitrospirota	c__Thermodesulfovibrionia	o__norank_c__Thermodesulfovibrionia	f__norank_o__norank_c__Thermodesulfovibrionia	g__norank_f__norank_o__norank_c__Thermodesulfovibrionia	s__unclassified_g__norank_f__norank_o__norank_c__Thermodesulfovibrionia	OTU2412	23	1.9158492376586E-5	20.481927710843%
d__Bacteria	k__norank_d__Bacteria	p__Acidobacteriota	c__Vicinamibacteria	o__Vicinamibacterales	f__norank_o__Vicinamibacterales	g__norank_f__norank_o__Vicinamibacterales	s__unclassified_g__norank_f__norank_o__Vicinamibacterales	OTU2316	149	0.0001241137114831	20.481927710843%
d__Bacteria	k__norank_d__Bacteria	p__Desulfobacterota	c__Syntrophorhabdia	o__Syntrophorhabdales	f__Syntrophorhabdaceae	g__Syntrophorhabdus	s__uncultured_bacterium_g__Syntrophorhabdus	OTU6232	1	8.3297792941678E-7	1.2048192771084%
d__Bacteria	k__norank_d__Bacteria	p__Myxococcota	c__Polyangia	o__Polyangiales	f__Sandaracinaceae	g__Sandaracinus	s__uncultured_bacterium_g__Sandaracinus	OTU6524	14	1.1661691011835E-5	13.253012048193%
d__Bacteria	k__norank_d__Bacteria	p__Sva0485	c__norank_p__Sva0485	o__norank_c__norank_p__Sva0485	f__norank_o__norank_c__norank_p__Sva0485	g__norank_f__norank_o__norank_c__norank_p__Sva0485	s__unclassified_g__norank_f__norank_o__norank_c__norank_p__Sva0485	OTU3537	1140	0.00094959483953513	67.469879518072%
d__Bacteria	k__norank_d__Bacteria	p__Sva0485	c__norank_p__Sva0485	o__norank_c__norank_p__Sva0485	f__norank_o__norank_c__norank_p__Sva0485	g__norank_f__norank_o__norank_c__norank_p__Sva0485	s__unclassified_g__norank_f__norank_o__norank_c__norank_p__Sva0485	OTU6013	31	2.582231581192E-5	27.710843373494%
d__Bacteria	k__norank_d__Bacteria	p__Verrucomicrobiota	c__Kiritimatiellae	o__WCHB1-41	f__norank_o__WCHB1-41	g__norank_f__norank_o__WCHB1-41	s__unclassified_g__norank_f__norank_o__WCHB1-41	OTU12296	4	3.3319117176671E-6	3.6144578313253%
d__Bacteria	k__norank_d__Bacteria	p__Firmicutes	c__Desulfotomaculia	o__Desulfotomaculales	f__Desulfallas-Sporotomaculum	g__norank_f__Desulfallas-Sporotomaculum	s__uncultured_bacterium_g__norank_f__Desulfallas-Sporotomaculum	OTU9424	2	1.6659558588336E-6	1.2048192771084%
d__Bacteria	k__norank_d__Bacteria	p__Firmicutes	c__Clostridia	o__Lachnospirales	f__Lachnospiraceae	g__norank_f__Lachnospiraceae	s__Clostridiaceae_bacterium_SH032	OTU7111	8	6.6638234353343E-6	7.2289156626506%
d__Bacteria	k__norank_d__Bacteria	p__Chloroflexi	c__Dehalococcoidia	o__FS117-23B-02	f__norank_o__FS117-23B-02	g__norank_f__norank_o__FS117-23B-02	s__uncultured_bacterium_g__norank_f__norank_o__FS117-23B-02	OTU2756	74	6.1640366776842E-5	30.120481927711%
d__Bacteria	k__norank_d__Bacteria	p__Acidobacteriota	c__Acidobacteriae	o__Acidobacteriales	f__Koribacteraceae	g__Candidatus_Koribacter	s__uncultured_bacterium_g__Candidatus_Koribacter	OTU2647	363	0.00030237098837829	45.78313253012%
d__Bacteria	k__norank_d__Bacteria	p__Acidobacteriota	c__Holophagae	o__Subgroup_7	f__norank_o__Subgroup_7	g__norank_f__norank_o__Subgroup_7	s__uncultured_bacterium_SJA-36	OTU7951	9	7.496801364751E-6	8.433734939759%
d__Bacteria	k__norank_d__Bacteria	p__Patescibacteria	c__Parcubacteria	o__unclassified_c__Parcubacteria	f__unclassified_c__Parcubacteria	g__unclassified_c__Parcubacteria	s__unclassified_c__Parcubacteria	OTU10088	1	8.3297792941678E-7	1.2048192771084%
d__Bacteria	k__norank_d__Bacteria	p__Proteobacteria	c__Gammaproteobacteria	o__unclassified_c__Gammaproteobacteria	f__unclassified_c__Gammaproteobacteria	g__unclassified_c__Gammaproteobacteria	s__unclassified_c__Gammaproteobacteria	OTU6062	1	8.3297792941678E-7	1.2048192771084%
d__Bacteria	k__norank_d__Bacteria	p__Zixibacteria	c__norank_p__Zixibacteria	o__norank_c__norank_p__Zixibacteria	f__norank_o__norank_c__norank_p__Zixibacteria	g__norank_f__norank_o__norank_c__norank_p__Zixibacteria	s__unclassified_g__norank_f__norank_o__norank_c__norank_p__Zixibacteria	OTU11821	1	8.3297792941678E-7	1.2048192771084%
d__Bacteria	k__norank_d__Bacteria	p__Myxococcota	c__Polyangia	o__Polyangiales	f__Polyangiaceae	g__Pajaroellobacter	s__metagenome_g__Pajaroellobacter	OTU5906	46	3.8316984753172E-5	32.530120481928%
d__Bacteria	k__norank_d__Bacteria	p__Bacteroidota	c__Bacteroidia	o__Bacteroidales	f__Prolixibacteraceae	g__BSV13	s__uncultured_bacterium_g__BSV13	OTU9072	8	6.6638234353343E-6	9.6385542168675%
d__Bacteria	k__norank_d__Bacteria	p__Acidobacteriota	c__Holophagae	o__Holophagales	f__Holophagaceae	g__Geothrix	s__uncultured_bacterium_g__Geothrix	OTU13752	29	2.4156359953087E-5	18.072289156627%
d__Bacteria	k__norank_d__Bacteria	p__Verrucomicrobiota	c__Verrucomicrobiae	o__Chthoniobacterales	f__Chthoniobacteraceae	g__unclassified_f__Chthoniobacteraceae	s__unclassified_f__Chthoniobacteraceae	OTU4163	33	2.7488271670754E-5	26.506024096386%
d__Bacteria	k__norank_d__Bacteria	p__MBNT15	c__norank_p__MBNT15	o__norank_c__norank_p__MBNT15	f__norank_o__norank_c__norank_p__MBNT15	g__norank_f__norank_o__norank_c__norank_p__MBNT15	s__unclassified_g__norank_f__norank_o__norank_c__norank_p__MBNT15	OTU13759	13	1.0828713082418E-5	13.253012048193%
d__Bacteria	k__norank_d__Bacteria	p__Proteobacteria	c__Gammaproteobacteria	o__Legionellales	f__Legionellaceae	g__Legionella	s__uncultured_bacterium_g__Legionella	OTU17595	4	3.3319117176671E-6	3.6144578313253%
d__Bacteria	k__norank_d__Bacteria	p__Verrucomicrobiota	c__Verrucomicrobiae	o__Pedosphaerales	f__Pedosphaeraceae	g__norank_f__Pedosphaeraceae	s__unclassified_g__norank_f__Pedosphaeraceae	OTU7472	8	6.6638234353343E-6	4.8192771084337%
d__Bacteria	k__norank_d__Bacteria	p__Sva0485	c__norank_p__Sva0485	o__norank_c__norank_p__Sva0485	f__norank_o__norank_c__norank_p__Sva0485	g__norank_f__norank_o__norank_c__norank_p__Sva0485	s__uncultured_delta_proteobacterium_g__norank_f__norank_o__norank_c__norank_p__Sva0485	OTU6123	138	0.00011495095425952	45.78313253012%
d__Bacteria	k__norank_d__Bacteria	p__SAR324_cladeMarine_group_B	c__norank_p__SAR324_cladeMarine_group_B	o__norank_c__norank_p__SAR324_cladeMarine_group_B	f__norank_o__norank_c__norank_p__SAR324_cladeMarine_group_B	g__norank_f__norank_o__norank_c__norank_p__SAR324_cladeMarine_group_B	s__unclassified_g__norank_f__norank_o__norank_c__norank_p__SAR324_cladeMarine_group_B	OTU4060	9	7.496801364751E-6	3.6144578313253%
d__Bacteria	k__norank_d__Bacteria	p__Firmicutes	c__Clostridia	o__Clostridiales	f__Oxobacteraceae	g__Oxobacter	s__unclassified_g__Oxobacter	OTU2388	9	7.496801364751E-6	6.0240963855422%
d__Bacteria	k__norank_d__Bacteria	p__Cyanobacteria	c__Cyanobacteriia	o__Synechococcales	f__Synechococcaceae	g__norank_f__Synechococcaceae	s__uncultured_bacterium_g__norank_f__Synechococcaceae	OTU7060	7	5.8308455059175E-6	6.0240963855422%
d__Bacteria	k__norank_d__Bacteria	p__Fibrobacterota	c__Fibrobacteria	o__Fibrobacterales	f__B122	g__norank_f__B122	s__uncultured_bacterium_g__norank_f__B122	OTU4506	4	3.3319117176671E-6	4.8192771084337%
d__Bacteria	k__norank_d__Bacteria	p__Desulfobacterota	c__Desulfuromonadia	o__PB19	f__norank_o__PB19	g__norank_f__norank_o__PB19	s__uncultured_bacterium_GR-WP33-58	OTU11210	2	1.6659558588336E-6	2.4096385542169%
d__Bacteria	k__norank_d__Bacteria	p__Bacteroidota	c__Bacteroidia	o__Sphingobacteriales	f__Lentimicrobiaceae	g__norank_f__Lentimicrobiaceae	s__uncultured_bacterium_g__norank_f__Lentimicrobiaceae	OTU16808	30	2.4989337882503E-5	26.506024096386%
d__Bacteria	k__norank_d__Bacteria	p__Chloroflexi	c__Dehalococcoidia	o__GIF9	f__AB-539-J10	g__SCGC-AB-539-J10	s__unclassified_g__SCGC-AB-539-J10	OTU12201	32	2.6655293741337E-5	8.433734939759%
d__Bacteria	k__norank_d__Bacteria	p__Bacteroidota	c__Bacteroidia	o__Sphingobacteriales	f__norank_o__Sphingobacteriales	g__norank_f__norank_o__Sphingobacteriales	s__uncultured_bacterium_g__norank_f__norank_o__Sphingobacteriales	OTU505	4	3.3319117176671E-6	4.8192771084337%
d__Bacteria	k__norank_d__Bacteria	p__SAR324_cladeMarine_group_B	c__norank_p__SAR324_cladeMarine_group_B	o__norank_c__norank_p__SAR324_cladeMarine_group_B	f__norank_o__norank_c__norank_p__SAR324_cladeMarine_group_B	g__norank_f__norank_o__norank_c__norank_p__SAR324_cladeMarine_group_B	s__unclassified_g__norank_f__norank_o__norank_c__norank_p__SAR324_cladeMarine_group_B	OTU16616	6	4.9978675765007E-6	4.8192771084337%
d__Bacteria	k__norank_d__Bacteria	p__Proteobacteria	c__Alphaproteobacteria	o__Caulobacterales	f__Hyphomonadaceae	g__SWB02	s__uncultured_bacterium_g__SWB02	OTU5739	211	0.00017575834310694	54.21686746988%
d__Bacteria	k__norank_d__Bacteria	p__Chloroflexi	c__Anaerolineae	o__RBG-13-54-9	f__norank_o__RBG-13-54-9	g__norank_f__norank_o__RBG-13-54-9	s__unclassified_g__norank_f__norank_o__RBG-13-54-9	OTU5737	6	4.9978675765007E-6	7.2289156626506%
d__Bacteria	k__norank_d__Bacteria	p__Myxococcota	c__bacteriap25	o__norank_c__bacteriap25	f__norank_o__norank_c__bacteriap25	g__norank_f__norank_o__norank_c__bacteriap25	s__uncultured_Geobacter_sp._g__norank_f__norank_o__norank	OTU1297	1	8.3297792941678E-7	1.2048192771084%
d__Bacteria	k__norank_d__Bacteria	p__unclassified_k__norank_d__Bacteria	c__unclassified_k__norank_d__Bacteria	o__unclassified_k__norank_d__Bacteria	f__unclassified_k__norank_d__Bacteria	g__unclassified_k__norank_d__Bacteria	s__unclassified_k__norank_d__Bacteria	OTU8887	4	3.3319117176671E-6	3.6144578313253%
d__Bacteria	k__norank_d__Bacteria	p__Myxococcota	c__Polyangia	o__Polyangiales	f__Eel-36e1D6	g__norank_f__Eel-36e1D6	s__unclassified_g__norank_f__Eel-36e1D6	OTU1695	1	8.3297792941678E-7	1.2048192771084%
d__Bacteria	k__norank_d__Bacteria	p__Desulfobacterota	c__Desulfobacteria	o__Desulfobacterales	f__Desulfosarcinaceae	g__unclassified_f__Desulfosarcinaceae	s__unclassified_f__Desulfosarcinaceae	OTU9238	3	2.4989337882503E-6	3.6144578313253%
d__Bacteria	k__norank_d__Bacteria	p__Proteobacteria	c__Gammaproteobacteria	o__Burkholderiales	f__unclassified_o__Burkholderiales	g__unclassified_o__Burkholderiales	s__unclassified_o__Burkholderiales	OTU14777	17	1.4160624800085E-5	10.843373493976%
d__Bacteria	k__norank_d__Bacteria	p__Cloacimonadota	c__Cloacimonadia	o__Cloacimonadales	f__PBS-18	g__norank_f__PBS-18	s__uncultured_bacterium_g__norank_f__PBS-18	OTU1145	21	1.7492536517752E-5	12.048192771084%
d__Bacteria	k__norank_d__Bacteria	p__Proteobacteria	c__Alphaproteobacteria	o__Acetobacterales	f__Acetobacteraceae	g__norank_f__Acetobacteraceae	s__metagenome_g__norank_f__Acetobacteraceae	OTU585	141	0.00011744988804777	51.807228915663%
d__Bacteria	k__norank_d__Bacteria	p__Verrucomicrobiota	c__Omnitrophia	o__Omnitrophales	f__Omnitrophaceae	g__Candidatus_Omnitrophus	s__uncultured_bacterium_g__Candidatus_Omnitrophus	OTU9859	9	7.496801364751E-6	7.2289156626506%
d__Bacteria	k__norank_d__Bacteria	p__Proteobacteria	c__Alphaproteobacteria	o__Micavibrionales	f__norank_o__Micavibrionales	g__norank_f__norank_o__Micavibrionales	s__uncultured_bacterium_g__norank_f__norank_o__Micavibrionales	OTU17453	2	1.6659558588336E-6	1.2048192771084%
[truncated: 14,617 more rows]
