# Supplementary material for: Response of the microbial community structure to the environmental factors during the extreme flood season in Poyang Lake, the largest freshwater lake in China
Source: Front Microbiol. 2024 Apr 3;15:1362968. doi: 10.3389/fmicb.2024.1362968 (PMC11021660; doi:10.3389/fmicb.2024.1362968)
Supplement: Supplementary file 1 [file Data_Sheet_1.zip › Supplementary materials 1362968/Fig.8 diversity index _sobs_shannon_simpson_chao_coverage.csv]

Sample\Estimators	sobs	shannon	simpson	ace	chao	coverage
S2_6W	618	4.435784	0.056005	674.850118	664.510417	0.995239
S5_6W	840	4.467045	0.041797	1699.852373	1403.53211	0.982408
S4_6W	794	4.178935	0.097838	912.058846	917.983333	0.991329
S9_6W	650	3.797428	0.092648	903.922208	883.518868	0.988823
S8_6W	1071	4.798919	0.035363	1575.580271	1620.779221	0.97935
S6_6W	428	4.016966	0.077331	452.323858	453.243902	0.997694
S5_9W	666	3.882683	0.058876	1353.055064	1005.652174	0.985966
S3_9W	691	4.631865	0.028316	857.533752	874.010753	0.990728
S2_9W	919	4.412243	0.034941	2175.860719	1636.259542	0.978248
S1_9W	679	3.745198	0.087001	1540.561886	1139.56	0.984763
S7_9W	821	4.606661	0.028308	1412.514195	1177.408	0.985014
S9_9W	464	4.042983	0.049046	544.331802	545.451613	0.994938
S8_9W	822	4.48867	0.034018	1502.388841	1282.042373	0.98346
S6_9W	763	4.213583	0.048456	1396.832895	1225.029703	0.984663
S2_10W	1155	4.28694	0.073137	3028.031655	2090.05848	0.971632
S1_10W	1185	4.682477	0.031906	2721.953448	2060.783333	0.971832
S5_10W	1574	4.822067	0.039306	3844.058716	2700.830258	0.960806
S4_10W	1335	4.529689	0.052576	3553.965549	2533.041885	0.966069
S7_10W	1166	4.651424	0.033925	2843.682595	2168.75	0.971231
S10_10W	1104	4.962278	0.021774	1604.641698	1531.876923	0.979501
S9_10W	1123	4.418832	0.050578	2484.537426	1868.524862	0.973937
S3_10W	1014	4.595791	0.030345	2277.939317	1692.490566	0.976694
S8_10W	1515	5.228894	0.022752	2151.266298	2129.43346	0.971482
S6_10W	1233	4.693769	0.035005	3016.845957	2178.6	0.970329
S2_8W	532	3.37034	0.10683	1058.488645	863.578947	0.988723
S1_8W	483	3.364574	0.098487	946.045818	772.596774	0.990477
S5_8W	723	4.115416	0.059305	1287.525213	1022.642276	0.986367
S4_8W	588	3.683652	0.07057	1440.352061	993.329412	0.986818
S7_8W	561	3.716236	0.067057	1092.856393	887.325	0.988522
S10_8W	628	4.130124	0.040291	939.651695	927.378947	0.988021
S9_8W	754	4.294458	0.040626	1569.107453	1339	0.983711
S3_8W	648	3.611	0.102276	953.399241	980.111111	0.987721
S8_8W	547	3.802737	0.064436	1113.647857	852.108108	0.989324
S6_8W	512	3.83967	0.055708	898.786644	740.763889	0.990878
S7_7S	3086	6.638234	0.005589	6401.63031	5208.853306	0.928128
S10_7S	3219	6.737334	0.005276	6587.604695	5147.0625	0.926323
S9_7S	3238	6.682809	0.005419	6988.311245	5469.366171	0.922314
S8_7S	1428	5.151277	0.018264	2638.812899	2217.836283	0.970028
S7_6S	3179	6.695232	0.006215	6151.544885	5022.4	0.928929
S10_6S	2362	6.140621	0.008026	4589.95232	3806.59893	0.947875
S9_6S	3520	6.838567	0.004416	7499.665163	5854.428571	0.915948
S8_6S	2193	5.788253	0.013092	4709.517749	3788.179412	0.947775
S6_6S	2565	6.511505	0.004611	4761.42122	4053.78481	0.945619
S7_9S	3110	6.61868	0.006258	6201.027259	5046.02907	0.92913
S10_9S	3383	6.783317	0.005373	6582.116567	5361.10017	0.923466
S9_9S	3372	6.827574	0.004508	7018.560763	5520.44523	0.921812
S8_9S	3284	6.81786	0.004169	6538.137848	5173.452007	0.926223
S6_9S	2809	6.646062	0.004285	5093.456634	4285.927195	0.941109
S7_10S	3286	6.772117	0.005756	6375.149779	5145.720207	0.926423
S10_10S	3177	6.628829	0.008611	6450.513224	5085.247723	0.927426
S9_10S	3417	6.791233	0.005538	7213.033321	5580.191348	0.919156
S8_10S	2377	6.474704	0.003945	3520.528509	3418.472155	0.953488
S6_10S	2754	6.54437	0.005212	5586.179123	4439.829646	0.938101
S7_8S	3279	6.82249	0.004796	6148.59617	4957.402707	0.929381
S10_8S	3321	6.69978	0.005948	6860.210879	5396.17851	0.922414
S9_8S	3424	6.814972	0.004306	7278.200102	5773.468917	0.918454
S8_8S	1463	4.800336	0.040405	2249.740082	2252.979079	0.969176
S6_8S	2763	6.585429	0.004003	5523.259484	4471.508969	0.938101
S2_7S	3465	6.922918	0.003875	6999.639857	5505.833333	0.92076
S1_7S	3562	6.919001	0.003757	7425.354474	5885.782972	0.916349
S5_7S	3329	7.079041	0.002372	4537.973082	4494.807818	0.940006
S4_7S	2046	5.750744	0.011252	4189.046255	3226.837989	0.953889
S3_7S	3811	7.266408	0.001703	5888.749092	5702.592011	0.918354
S2_6S	3801	7.032919	0.00365	8213.190867	6324.16129	0.909132
S1_6S	4390	7.425475	0.001763	8872.87437	7059.680608	0.897103
S5_6S	2286	6.076916	0.011474	3012.300449	2995.846154	0.961457
S4_6S	3451	7.090279	0.001962	6519.602105	5162.33126	0.925621
S3_6S	4184	7.337119	0.001801	8452.360631	6613.485007	0.903218
S2_9S	3840	7.068269	0.00296	7990.380121	6286.069837	0.909032
S1_9S	4048	7.172232	0.003014	8542.545293	6789.844214	0.903619
S5_9S	4056	7.273337	0.001995	7932.203966	6516.064378	0.907027
S4_9S	3585	6.950448	0.003919	7090.729463	5615	0.918555
S3_9S	4219	7.273525	0.002586	8446.995671	6767.001325	0.901664
S2_10S	4029	7.146966	0.003447	8620.562128	6776.970414	0.903368
S1_10S	3884	7.148416	0.002507	7788.165246	6148.655172	0.910986
S5_10S	3937	7.158217	0.002534	7752.379352	6050.010652	0.910686
S4_10S	3578	6.948023	0.003399	7371.719618	5812.408428	0.91675
S3_10S	4129	7.311939	0.002069	6455.904538	6259.184073	0.909433
S2_8S	3830	7.280681	0.001962	5685.918846	5600.661314	0.921913
S1_8S	2927	6.720994	0.004428	3883.470171	3820.136042	0.949579
S5_8S	1783	5.920382	0.012816	2112.502601	2126.262799	0.977496
S4_8S	3800	7.062398	0.003163	7797.30658	6261.251534	0.910184
S3_8S	4141	7.238829	0.00252	8119.430366	6561.148594	0.904671
