# Supplementary material for: Response of the microbial community structure to the environmental factors during the extreme flood season in Poyang Lake, the largest freshwater lake in China
Source: Front Microbiol. 2024 Apr 3;15:1362968. doi: 10.3389/fmicb.2024.1362968 (PMC11021660; doi:10.3389/fmicb.2024.1362968)
Supplement: Supplementary file 1 [file Data_Sheet_1.zip › Supplementary materials 1362968/Fig.8 diversity index shannoneven and simpsoneven.csv]

Sample\Estimators	shannoneven	simpsoneven
S2_10S	0.860948	0.072004
S1_10S	0.864942	0.102696
S5_10S	0.86471	0.100232
S4_10S	0.849126	0.082234
S7_10S	0.83633	0.052874
S10_10S	0.822059	0.036551
S9_10S	0.834661	0.052842
S3_10S	0.878228	0.117056
S8_10S	0.83291	0.106633
S6_10S	0.826225	0.069674
S2_10W	0.607917	0.011838
S1_10W	0.661601	0.026449
S5_10W	0.65505	0.016164
S4_10W	0.629413	0.014247
S7_10W	0.658717	0.02528
S10_10W	0.708219	0.0416
S9_10W	0.629126	0.017606
S3_10W	0.663972	0.032499
S8_10W	0.71402	0.029012
S6_10W	0.659496	0.023169
S2_6S	0.853197	0.072081
S1_6S	0.885346	0.129221
S5_6S	0.785684	0.038125
S4_6S	0.870355	0.1477
S7_6S	0.830229	0.050613
S10_6S	0.790577	0.052748
S9_6S	0.837422	0.064336
S3_6S	0.879854	0.132718
S8_6S	0.752403	0.034831
S6_6S	0.829521	0.08455
S2_6W	0.690235	0.028893
S5_6W	0.663416	0.028482
S4_6W	0.625862	0.012873
S9_6W	0.586297	0.016605
S8_6W	0.687884	0.026403
S6_6W	0.662962	0.030213
S2_7S	0.849389	0.074474
S1_7S	0.846042	0.07473
S5_7S	0.872832	0.12662
S4_7S	0.75433	0.043436
S7_7S	0.826203	0.057975
S10_7S	0.834156	0.058879
S9_7S	0.826803	0.056986
S3_7S	0.881242	0.154074
S8_7S	0.709149	0.038341
S2_8S	0.88244	0.133102
S1_8S	0.842047	0.077153
S5_8S	0.790855	0.043761
S4_8S	0.856801	0.0832
S7_8S	0.842772	0.063595
S10_8S	0.826315	0.050624
S9_8S	0.837368	0.067823
S3_8S	0.869144	0.095832
S8_8S	0.658641	0.016917
S6_8S	0.831066	0.090408
S2_8W	0.536965	0.017595
S1_8W	0.544428	0.021022
S5_8W	0.625119	0.023322
S4_8W	0.577671	0.024099
S7_8W	0.587109	0.026582
S10_8W	0.641071	0.039521
S9_8W	0.648182	0.032645
S3_8W	0.557779	0.015089
S8_8W	0.603183	0.028371
S6_8W	0.615497	0.03506
S2_9S	0.856425	0.08798
S1_9S	0.863502	0.081966
S5_9S	0.875467	0.123579
S4_9S	0.849219	0.071177
S7_9S	0.822975	0.051382
S10_9S	0.834714	0.055019
S9_9S	0.840497	0.065778
S3_9S	0.871357	0.091665
S8_9S	0.842042	0.073032
S6_9S	0.836974	0.083082
S5_9W	0.597217	0.025503
S3_9W	0.708438	0.051109
S2_9W	0.646645	0.031143
S1_9W	0.574362	0.016928
S7_9W	0.686483	0.043027
S9_9W	0.658479	0.043941
S8_9W	0.668779	0.035762
S6_9W	0.634838	0.027048
