# Supplementary material for: Response of the microbial community structure to the environmental factors during the extreme flood season in Poyang Lake, the largest freshwater lake in China
Source: Front Microbiol. 2024 Apr 3;15:1362968. doi: 10.3389/fmicb.2024.1362968 (PMC11021660; doi:10.3389/fmicb.2024.1362968)
Supplement: Supplementary file 1 [file Data_Sheet_1.zip › Supplementary materials 1362968/Fig.9 A PCoA analysis bwtween water and sediment.csv]

	Proportion of Variance
PC1	0.3467
PC2	0.053
PC3	0.0334
PC4	0.0304
PC5	0.0251
PC6	0.0214
PC7	0.0163
PC8	0.0141
PC9	0.012
PC10	0.0117
PC11	0.0111
PC12	0.0107
PC13	0.0101
PC14	0.0096
PC15	0.0093
PC16	0.0088
PC17	0.0087
PC18	0.0085
PC19	0.0082
PC20	0.008
PC21	0.0079
PC22	0.0077
PC23	0.0077
PC24	0.0075
PC25	0.0075
PC26	0.0074
PC27	0.0073
PC28	0.0072
PC29	0.0071
PC30	0.007
PC31	0.0069
PC32	0.0068
PC33	0.0067
PC34	0.0065
PC35	0.0065
PC36	0.0064
PC37	0.0063
PC38	0.0062
PC39	0.0061
PC40	0.0061
PC41	0.006
PC42	0.006
PC43	0.0059
PC44	0.0058
PC45	0.0057
PC46	0.0057
PC47	0.0056
PC48	0.0056
PC49	0.0055
PC50	0.0054
PC51	0.0054
PC52	0.0053
PC53	0.0053
PC54	0.0052
PC55	0.0052
PC56	0.0052
PC57	0.0051
PC58	0.0051
PC59	0.005
PC60	0.0049
PC61	0.0049
PC62	0.0048
PC63	0.0048
PC64	0.0047
PC65	0.0047
PC66	0.0047
PC67	0.0046
PC68	0.0045
PC69	0.0045
PC70	0.0044
PC71	0.0044
PC72	0.0043
PC73	0.0043
PC74	0.0043
PC75	0.0042
PC76	0.0041
PC77	0.004
PC78	0.004
PC79	0.0039
PC80	0.0039
PC81	0.0038
PC82	0.0036
PC83	0
