# Supplementary material for: Response of the microbial community structure to the environmental factors during the extreme flood season in Poyang Lake, the largest freshwater lake in China
Source: Front Microbiol. 2024 Apr 3;15:1362968. doi: 10.3389/fmicb.2024.1362968 (PMC11021660; doi:10.3389/fmicb.2024.1362968)
Supplement: Supplementary file 1 [file Data_Sheet_1.zip › Supplementary materials 1362968/Fig.9 B PCoA analysis among water from different months.csv]

	Proportion of Variance
PC1	0.1526
PC2	0.0774
PC3	0.0524
PC4	0.0421
PC5	0.04
PC6	0.0383
PC7	0.0353
PC8	0.0314
PC9	0.0302
PC10	0.0292
PC11	0.0281
PC12	0.0273
PC13	0.0268
PC14	0.0256
PC15	0.0245
PC16	0.0242
PC17	0.0235
PC18	0.0229
PC19	0.0223
PC20	0.0216
PC21	0.0208
PC22	0.0204
PC23	0.0195
PC24	0.0191
PC25	0.0184
PC26	0.0182
PC27	0.0172
PC28	0.0167
PC29	0.0165
PC30	0.0155
PC31	0.0151
PC32	0.0138
PC33	0.0133
PC34	0
