# Supplementary material for: Response of the microbial community structure to the environmental factors during the extreme flood season in Poyang Lake, the largest freshwater lake in China
Source: Front Microbiol. 2024 Apr 3;15:1362968. doi: 10.3389/fmicb.2024.1362968 (PMC11021660; doi:10.3389/fmicb.2024.1362968)
Supplement: Supplementary file 1 [file Data_Sheet_1.zip › Supplementary materials 1362968/Fig.9 C PCoA analysis among sediment from different months.csv]

	Proportion of Variance
PC1	0.1499
PC2	0.0784
PC3	0.064
PC4	0.0408
PC5	0.0293
PC6	0.0245
PC7	0.0221
PC8	0.0218
PC9	0.0208
PC10	0.0203
PC11	0.0194
PC12	0.0186
PC13	0.0184
PC14	0.0176
PC15	0.0173
PC16	0.017
PC17	0.0162
PC18	0.016
PC19	0.0155
PC20	0.0153
PC21	0.0149
PC22	0.0148
PC23	0.0143
PC24	0.0143
PC25	0.014
PC26	0.014
PC27	0.0137
PC28	0.0135
PC29	0.0134
PC30	0.0133
PC31	0.0129
PC32	0.0128
PC33	0.0125
PC34	0.0124
PC35	0.0123
PC36	0.0121
PC37	0.012
PC38	0.0117
PC39	0.0116
PC40	0.0113
PC41	0.0113
PC42	0.011
PC43	0.0109
PC44	0.0108
PC45	0.0105
PC46	0.0104
PC47	0.0103
PC48	0.0101
PC49	0.0097
PC50	0
