# Supplementary material for: Response of the microbial community structure to the environmental factors during the extreme flood season in Poyang Lake, the largest freshwater lake in China
Source: Front Microbiol. 2024 Apr 3;15:1362968. doi: 10.3389/fmicb.2024.1362968 (PMC11021660; doi:10.3389/fmicb.2024.1362968)
Supplement: Supplementary file 1 [file Data_Sheet_1.zip › Supplementary materials 1362968/Fig.9 D PCoA analysis among sediment from different sites.csv]

	Proportion of Variance
PC1	0.1491
PC2	0.081
PC3	0.0647
PC4	0.0411
PC5	0.0302
PC6	0.0254
PC7	0.0232
PC8	0.0213
PC9	0.0204
PC10	0.0201
PC11	0.0194
PC12	0.0187
PC13	0.0183
PC14	0.0178
PC15	0.0174
PC16	0.0165
PC17	0.0164
PC18	0.0163
PC19	0.0157
PC20	0.0153
PC21	0.0152
PC22	0.015
PC23	0.0147
PC24	0.0146
PC25	0.0142
PC26	0.0139
PC27	0.0138
PC28	0.0137
PC29	0.0134
PC30	0.0133
PC31	0.013
PC32	0.0129
PC33	0.0127
PC34	0.0126
PC35	0.0125
PC36	0.0123
PC37	0.0121
PC38	0.0119
PC39	0.0118
PC40	0.0117
PC41	0.0114
PC42	0.0111
PC43	0.011
PC44	0.0109
PC45	0.0107
PC46	0.0106
PC47	0.0105
PC48	0.01
PC49	0
