# Supplementary material for: Response of the microbial community structure to the environmental factors during the extreme flood season in Poyang Lake, the largest freshwater lake in China
Source: Front Microbiol. 2024 Apr 3;15:1362968. doi: 10.3389/fmicb.2024.1362968 (PMC11021660; doi:10.3389/fmicb.2024.1362968)
Supplement: Supplementary file 1 [file Data_Sheet_1.zip › Supplementary materials 1362968/Sample sequence information table.csv]

Sample Name	OTU_num	Sequences
S2_6W	543	14464
S5_6W	689	14464
S4_6W	695	14464
S9_6W	527	14464
S8_6W	909	14464
S6_6W	386	14464
S5_9W	553	14464
S3_9W	609	14464
S2_9W	762	14464
S1_9W	537	14464
S7_9W	686	14464
S9_9W	414	14464
S8_9W	701	14464
S6_9W	637	14464
S2_10W	1089	14464
S1_10W	998	14464
S5_10W	1418	14464
S4_10W	1159	14464
S7_10W	974	14464
S10_10W	953	14464
S9_10W	947	14464
S3_10W	845	14464
S8_10W	1285	14464
S6_10W	1048	14464
S2_8W	435	14464
S1_8W	414	14464
S5_8W	613	14464
S4_8W	489	14464
S7_8W	473	14464
S10_8W	542	14464
S9_8W	649	14464
S3_8W	544	14464
S8_8W	475	14464
S6_8W	431	14464
S7_7S	2631	14464
S7_6S	2743	14464
S6_6S	2221	14464
S7_9S	2686	14464
S6_9S	2415	14464
S7_10S	2831	14464
S6_10S	2357	14464
S6_8S	2358	14464
S8_8S	1248	14464
S8_7S	1216	14464
S8_6S	1867	14464
S8_9S	2823	14464
S8_10S	2087	14464
S2_7S	2978	14464
S1_7S	3028	14464
S4_7S	1727	14464
S3_7S	3260	14464
S2_6S	3249	14464
S1_6S	3789	14464
S5_6S	2015	14464
S4_6S	2981	14464
S3_6S	3575	14464
S2_9S	3261	14464
S1_9S	3452	14464
S5_9S	3491	14464
S4_9S	3068	14464
S3_9S	3577	14464
S2_10S	3481	14464
S1_10S	3293	14464
S5_10S	3387	14464
S4_10S	3083	14464
S3_10S	3571	14464
S2_8S	3324	14464
S1_8S	2619	14464
S5_8S	1624	14464
S4_8S	3228	14464
S3_8S	3538	14464
S5_7S	2914	14464
S10_10S	2736	14464
S9_10S	2897	14464
S7_8S	2842	14464
S10_8S	2832	14464
S9_8S	2909	14464
S10_7S	2744	14464
S9_7S	2767	14464
S10_6S	2057	14464
S9_6S	3020	14464
S10_9S	2889	14464
S9_9S	2888	14464
