# Supplementary material for: Response of the microbial community structure to the environmental factors during the extreme flood season in Poyang Lake, the largest freshwater lake in China
Source: Front Microbiol. 2024 Apr 3;15:1362968. doi: 10.3389/fmicb.2024.1362968 (PMC11021660; doi:10.3389/fmicb.2024.1362968)
Supplement: Supplementary file 1 [file Data_Sheet_1.zip › Supplementary materials 1362968/Samples information table.csv]

Original name)	New name	Description
10D10	S2_10S	-
10D15	S1_10S	-
10D3	S5_10S	-
10D4	S4_10S	-
10D40	S7_10S	-
10D80	S10_10S	-
10D81	S9_10S	-
10D82	S82_10S	-
10D9	S3_10S	-
10D91	S8_10S	-
10D92	S6_10S	-
10S10	S2_10W	-
10S15	S1_10W	-
10S3	S5_10W	-
10S4	S4_10W	-
10S40	S7_10W	-
10S80	S10_10W	-
10S81	S9_10W	-
10S82	S82_10W	-
10S9	S3_10W	-
10S91	S8_10W	-
10S92	S6_10W	-
5D10	S2_5S	-
5D15	S1_5S	-
5D3	S5_5S	-
5D4	S4_5S	-
5D80	S10_5S	-
5D81	S9_5S	-
5D82	S82_5S	-
5D9	S3_5S	-
5S3	S5_5W	-
5S4	S4_5W	-
5S80	S10_5W	-
5S81	S9_5W	-
5S82	S82_5W	-
5S9	S3_5W	-
6D10	S2_6S	-
6D15	S1_6S	-
6D26	S26_6S	-
6D3	S5_6S	-
6D4	S4_6S	-
6D40	S7_6S	-
6D80	S10_6S	-
6D81	S9_6S	-
6D9	S3_6S	-
6D91	S8_6S	-
6D92	S6_6S	-
6S10	S2_6W	-
6S26	S26_6W	-
6S3	S5_6W	-
6S4	S4_6W	-
6S81	S9_6W	-
6S91	S8_6W	-
6S92	S6_6W	-
7D10	S2_7S	-
7D15	S1_7S	-
7D3	S5_7S	-
7D4	S4_7S	-
7D40	S7_7S	-
7D80	S10_7S	-
7D81	S9_7S	-
7D82	S82_7S	-
7D9	S3_7S	-
7D91	S8_7S	-
8D10	S2_8S	-
8D15	S1_8S	-
8D26	S26_8S	-
8D3	S5_8S	-
8D4	S4_8S	-
8D40	S7_8S	-
8D80	S10_8S	-
8D81	S9_8S	-
8D82	S82_8S	-
8D9	S3_8S	-
8D91	S8_8S	-
8D92	S6_8S	-
8S10	S2_8W	-
8S15	S1_8W	-
8S26	S26_8W	-
8S3	S5_8W	-
8S4	S4_8W	-
8S40	S7_8W	-
8S80	S10_8W	-
8S81	S9_8W	-
8S9	S3_8W	-
8S91	S8_8W	-
8S92	S6_8W	-
9D10	S2_9S	-
9D15	S1_9S	-
9D26	S26_9S	-
9D3	S5_9S	-
9D4	S4_9S	-
9D40	S7_9S	-
9D80	S10_9S	-
9D81	S9_9S	-
9D9	S3_9S	-
9D91	S8_9S	-
9D92	S6_9S	-
9S03	S5_9W	-
9S09	S3_9W	-
9S10	S2_9W	-
9S15	S1_9W	-
9S26	S26_9W	-
9S40	S7_9W	-
9S81	S9_9W	-
9S91	S8_9W	-
9S92	S6_9W	-
