# Supplementary material for: Response of the microbial community structure to the environmental factors during the extreme flood season in Poyang Lake, the largest freshwater lake in China
Source: Front Microbiol. 2024 Apr 3;15:1362968. doi: 10.3389/fmicb.2024.1362968 (PMC11021660; doi:10.3389/fmicb.2024.1362968)
Supplement: Supplementary file 1 [file Data_Sheet_1.zip › Supplementary materials 1362968/Table 1 Environmental parameters.xlsx]

## Sheet: Environmental parameters
1	SPECIMEN_NAME	WD	WV	TR	WT	pH	Eh	CO	DO	SS	TN	DTN	TP	DTP	NO3-N	NO2-N	NH4-N	PO4-P	CODMn	Chl-a	Chl-b	PC	STN	STP	SOM	Shannon index
2	S5_6S	13.5	0.2	70	27.67	7.48	261	0.0976	8	3.6	1.425	1.384	0.056	0.041	0.806	0.012	0.558	0.002	2.771	9.452	0.44	34.682	2.412	0.189	3.215	6.07692
3	S5_7S	16.9	0.3	90	28.52	7.92	142.7	0.0838	8.56	9.2	1.56	1.434	0.072	0.066	0.814	0.039	0.174	0.001	2.854	33.684	5.445	41.431	4.412	0.697	5.402	7.07904
4	S5_8S	9.5	0	80	33.37	8.42	252	0.1043	6.56	4.4	1.32	0.832	0.091	0.061	0.195	0.001	0.317	0.007	3.098	39.446	0.619	38.184	5.238	0.557	7.404	5.92038
5	S5_9S	13.2	0	90	22.4	7.72	236	0.1445	8.14	9.5	1.233	1.119	0.046	0.025	0.513	0.004	0.156	0.002	2.51	58.18	48.06	489.6	4.034	0.61	6.327	7.27334
6	S5_10S	10.2	0	75	19.14	8	250	0.1014	10.28	18.6	1.243	0.898	0.072	0.071	0.392	0.003	0.347	0.001	2.976	42.351	27.624	189.2	5.094	0.976	8.094	7.15822
7	S4_6S	7.8	0	80	28.02	7.51	198	0.0985	6.28	12.4	1.362	1.216	0.063	0.04	0.65	0.006	0.463	0.001	2.118	9.125	0.026	30.742	2.272	0.223	2.564	7.09028
8	S4_7S	12.3	0.1	130	30.91	8.78	139.3	0.1116	8.83	8	1.653	1.412	0.067	0.061	0.843	0.039	0.17	0.002	3.194	41.958	0.293	95.034	5.688	1.086	5.949	5.75074
9	S4_8S	10.3	0	100	34.1	8.75	269	0.0892	5.41	38.5	2.045	1.868	0.121	0.104	0.188	0.003	0.355	0.006	3.098	33.167	0.676	14.288	5.889	1.103	6.981	7.0624
10	S4_9S	8.6	0	90	23.93	7.98	345	0.1139	8.52	6.1	1.144	1.018	0.066	0.015	0.345	0.011	0.195	0.005	4.54	55.53	45.61	102.6	5.941	1.199	7.351	6.95045
11	S4_10S	11.2	0	90	19.48	7.89	356	0.1172	12.21	14.4	1.378	1.219	0.087	0.067	0.693	0.007	0.291	0.001	2.819	40.392	40.125	106.5	4.148	0.956	4.979	6.94802
12	S3_6S	9.8	0.05	80	28.5	7.41	294	0.0988	8.57	9.6	1.801	1.624	0.06	0.036	0.934	0.021	0.558	0.005	3.261	3.639	0.111	30.742	1.489	0.136	3.146	7.33712
13	S3_7S	19.8	0.3	110	26.74	8.4	143.1	0.1167	7.5	4.8	1.549	1.48	0.075	0.05	0.909	0.015	0.175	0.007	3.533	42.831	24.364	64.292	2.533	0.424	3.023	7.26641
14	S3_8S	15.5	0	50	32.98	7.63	349	0.0908	5.91	20.4	1.71	1.427	0.176	0.108	0.517	0.004	0.359	0.011	3.424	23.822	0.437	21.676	3.373	0.592	4.26	7.23883
15	S3_9S	13.3	0	110	23.52	7.38	329	0.113	6.37	13.3	1.706	1.445	0.059	0.027	0.908	0.007	0.155	0.001	2.35	34.56	38.48	26.3	3.486	0.556	4.935	7.27353
16	S3_10S	8.6	0	95	19.94	7.65	250	0.1306	7.66	15.5	1.794	1.621	0.105	0.071	1.103	0.069	0.353	0.003	2.349	34.521	28.156	90.2	2.746	0.636	4.08	7.31194
17	S2_6S	13	0.1	100	28.35	7.56	222	0.0988	6.87	5.2	1.429	1.41	0.052	0.034	0.778	0.014	0.527	0.007	3.424	11.624	0.573	30.742	3.152	0.272	2.964	7.03292
18	S2_7S	24	0	116	29.59	8.47	139.7	0.1078	8.59	8	1.53	1.405	0.063	0.042	0.859	0.035	0.173	0.005	3.533	49.691	24.364	67.843	6.245	1.106	8.254	6.92292
19	S2_8S	26.4	0	50	32.86	8.01	310	0.0867	5.35	14.1	1.584	1.185	0.19	0.095	0.363	0.012	0.37	0.009	3.098	28.516	0.609	19.213	4.948	0.813	5.272	7.28068
20	S2_9S	7.3	0	50	23.01	7.79	252	0.1005	8.52	11.2	1.139	1.135	0.033	0.025	0.384	0.009	0.163	0.003	2.82	47.41	47.71	52.6	5.945	1.069	4.588	7.06827
21	S2_10S	5.4	0	70	19.83	8.72	253	0.1224	9.26	19.3	1.466	1.189	0.089	0.086	0.643	0.007	0.34	0.021	3.29	28.496	40.387	45.9	3.008	0.742	4.399	7.14697
22	S1_6S	8.5	0	90	28.3	7.63	219	0.0933	7.85	4.4	1.6	1.592	0.07	0.069	0.996	0.031	0.527	0.001	4.566	4.348	0.436	34.682	1.547	0.129	3.256	7.42547
23	S1_7S	17.6	0.1	132	29.2	8.13	135.9	0.1096	9.84	6.4	1.557	1.39	0.053	0.039	0.887	0.031	0.179	0.013	3.363	27.642	6.48	71.783	8.533	1.079	6.995	6.919
24	S1_8S	16.7	0	100	32.51	7.84	368	0.088	5.36	7.2	1.401	0.929	0.088	0.057	0.359	0.001	0.335	0.01	2.88	24.339	0.638	31.283	6.952	1.413	2.437	6.72099
25	S1_9S	14.6	0	90	23.46	7.6	238	0.1128	7.8	5.1	1.44	1.211	0.066	0.016	0.554	0.021	0.167	0.003	2.66	45.36	50.35	26.3	3.111	0.756	5.62	7.17223
26	S1_10S	17.9	0	85	19.99	8.11	182	0.1347	11.6	9.3	2.843	1.398	0.091	0.061	0.905	0.036	0.291	0.003	2.506	44.395	27.854	28.2	3.119	0.903	5.325	7.14842
27	S10_6S	4	0	90	27.79	8.39	224	0.0909	7.82	8.8	1.258	1.169	0.078	0.045	0.598	0.005	0.557	0.003	3.342	26.559	0.844	34.682	2.488	0.211	2.699	6.14062
28	S10_7S	9.3	0.1	100	30.52	8.28	134.9	0.0723	9.64	5.2	1.407	1.31	0.069	0.041	0.739	0.03	0.165	0.005	3.024	52.688	26.624	52.861	6.517	0.931	7.086	6.73733
29	S10_8S	6.5	0	80	32.05	8.18	223	0.0679	3.8	1.4	1.255	1.15	0.082	0.075	0.258	0.013	0.335	0.004	2.88	28.326	0.23	33.502	7.477	1.075	8.624	6.69978
30	S10_9S	5.7	0	80	24.41	8.61	304	0.073	6.34	12.7	0.985	0.866	0.031	0.023	0.23	0.007	0.259	0.018	2.51	46.97	46.01	27.1	4.559	0.614	6.789	6.78332
31	S10_10S	4.4	0	70	19.3	8.24	347	0.0858	7.5	14	0.999	0.798	0.074	0.073	0.199	0.002	0.361	0.007	2.819	40.254	17.415	44.6	4.456	0.995	6.432	6.62883
32	S9_6S	4.8	0	90	27.58	8.3	233	0.0877	6.86	0.8	1.721	1.258	0.094	0.053	0.689	0.01	0.549	0.015	3.75	20.416	0.015	30.742	3.47	0.527	2.965	6.83857
33	S9_7S	9.5	0.1	60	30.66	8.11	143.3	0.0717	7.31	8.4	1.498	1.282	0.075	0.042	0.754	0.024	0.181	0.007	2.515	46.172	27.876	64.292	6.648	1.087	9.008	6.68281
34	S9_8S	6.7	0	100	31.91	8.28	271	0.0671	3.62	1.6	1.635	1.226	0.092	0.082	0.218	0.009	0.293	0.003	2.72	29.577	0.168	31.039	7.557	1.397	7.804	6.81497
35	S9_9S	5.9	0	100	23.41	8.8	340	0.0709	5.29	16.2	1.016	0.828	0.052	0.036	0.227	0.009	0.255	0.018	2.66	46.73	48.77	29.2	5.134	0.757	6.633	6.82757
36	S9_10S	4.5	0	90	19.08	8.21	406	0.0857	8.15	17.5	1.286	0.859	0.068	0.067	0.188	0.002	0.353	0.008	2.506	47.362	24.506	58	4.254	0.774	7.461	6.79123
37	S7_6S	3.6	0	90	27.94	7.71	245	0.1113	8.92	4.4	1.261	1.178	0.051	0.05	0.595	0.009	0.558	0.006	2.934	12.003	0.4	42.562	3.686	0.31	2.57	6.69523
38	S7_7S	9.8	0.1	150	29.64	7.63	157.3	0.0872	7.01	4.8	1.343	1.208	0.061	0.037	0.721	0.019	0.148	0.001	3.363	43.339	33.787	68.232	7.957	1.344	9.368	6.63823
39	S7_8S	8	0	120	33.06	7.81	402.8	0.107	8.09	3.4	1.457	0.803	0.09	0.059	0.206	0.003	0.313	0.004	2.88	43.501	0.888	26.358	7.701	1.211	10.763	6.82249
40	S7_9S	6.2	0	90	22.24	8.07	220	0.097	7.27	2.9	1.061	0.906	0.051	0.011	0.231	0.001	0.245	0.015	3.05	52.26	50.91	178.9	7.506	1.015	8.849	6.61868
41	S7_10S	4.8	0	90	19.97	8.16	262	0.1126	12.88	17.2	1.337	0.919	0.084	0.067	0.333	0.004	0.375	0.016	2.819	27.639	17.325	125.2	4.027	0.761	8.514	6.77212
42	S8_6S	3.8	0.1	80	27.94	7.41	249	0.1198	6.68	6.8	1.362	1.135	0.05	0.049	0.503	0.004	0.618	0.007	3.032	25.85	0.518	50.052	2.488	0.258	2.596	5.78825
43	S8_7S	8.7	0	110	30.16	8.21	134.9	0.104	7.87	5.6	1.238	1.088	0.064	0.037	0.489	0.02	0.162	0.005	3.024	61.746	36.958	83.213	11.56	0.981	9.649	5.15128
44	S8_8S	9	0	140	33.54	8.02	382.8	0.1091	7.1	2	1.2	1.127	0.089	0.08	0.192	0.004	0.319	0.003	3.2	28.419	0.664	23.895	7.218	1.058	10.422	4.80034
45	S8_9S	6.1	0	110	24.13	7.83	223	0.0937	5.95	7.9	0.995	0.869	0.051	0.018	0.235	0.005	0.268	0.019	2.66	31.47	23.21	26.9	7.772	0.837	7.097	6.81786
46	S8_10S	3.5	0	100	19.84	7.87	262	0.1212	11.76	10.6	1.534	0.874	0.119	0.07	0.34	0.006	0.324	0.003	2.349	27.851	9.36	31.5	2.975	0.503	6.939	6.4747
47	S6_6S	4.2	0	85	28	7.56	263	0.0962	8.72	0.8	1.422	1.321	0.061	0.036	0.694	0.007	0.589	0.002	3.098	14.016	2.211	53.603	3.004	0.414	2.596	6.5115
48	S6_8S	7.3	0	110	32.9	7.7	437.3	0.1073	6.82	3.3	1.093	1.029	0.1	0.093	0.215	0.005	0.318	0.018	2.72	27.13	0.629	19.213	6.968	1.231	10.097	6.58543
49	S6_9S	7.2	0	110	23.93	7.7	223	0.0937	5.83	37	0.918	0.818	0.027	0.021	0.238	0.005	0.279	0.017	2.51	42.2	36.4	102.6	10.31	1.088	8.409	6.64606
50	S6_10S	4.1	0	90	19.37	8.54	268	0.0989	12.21	15	1.232	0.95	0.124	0.076	0.377	0.006	0.305	0.015	2.878	40.333	27.95	131.7	4.256	0.844	5.646	6.54437
51	S5_6W	13.5	0.2	70	27.67	7.48	261	0.0976	8	3.6	1.425	1.384	0.056	0.041	0.806	0.012	0.558	0.002	2.771	9.452	0.44	34.682	2.412	0.189	3.215	4.46704
52	S5_8W	9.5	0	80	33.37	8.42	252	0.1043	6.56	4.4	1.32	0.832	0.091	0.061	0.195	0.001	0.317	0.007	3.098	39.446	0.619	38.184	5.238	0.557	7.404	4.11542
53	S5_9W	13.2	0	90	22.4	7.72	236	0.1445	8.14	9.5	1.233	1.119	0.046	0.025	0.513	0.004	0.156	0.002	2.51	58.18	48.06	489.6	4.034	0.61	6.327	3.88268
54	S5_10W	10.2	0	75	19.14	8	250	0.1014	10.28	18.6	1.243	0.898	0.072	0.071	0.392	0.003	0.347	0.001	2.976	42.351	27.624	189.2	5.094	0.976	8.094	4.82207
55	S4_6W	7.8	0	80	28.02	7.51	198	0.0985	6.28	12.4	1.362	1.216	0.063	0.04	0.65	0.006	0.463	0.001	2.118	9.125	0.026	30.742	2.272	0.223	2.564	4.17894
56	S4_8W	10.3	0	100	34.1	8.75	269	0.0892	5.41	38.5	2.045	1.868	0.121	0.104	0.188	0.003	0.355	0.006	3.098	33.167	0.676	14.288	5.889	1.103	6.981	3.68365
57	S4_10W	11.2	0	90	19.48	7.89	356	0.1172	12.21	14.4	1.378	1.219	0.087	0.067	0.693	0.007	0.291	0.001	2.819	40.392	40.125	106.5	4.148	0.956	4.979	4.52969
58	S3_8W	15.5	0	50	32.98	7.63	349	0.0908	5.91	20.4	1.71	1.427	0.176	0.108	0.517	0.004	0.359	0.011	3.424	23.822	0.437	21.676	3.373	0.592	4.26	3.611
59	S3_9W	13.3	0	110	23.52	7.38	329	0.113	6.37	13.3	1.706	1.445	0.059	0.027	0.908	0.007	0.155	0.001	2.35	34.56	38.48	26.3	3.486	0.556	4.935	4.63187
60	S3_10W	8.6	0	95	19.94	7.65	250	0.1306	7.66	15.5	1.794	1.621	0.105	0.071	1.103	0.069	0.353	0.003	2.349	34.521	28.156	90.2	2.746	0.636	4.08	4.59579
61	S2_6W	13	0.1	100	28.35	7.56	222	0.0988	6.87	5.2	1.429	1.41	0.052	0.034	0.778	0.014	0.527	0.007	3.424	11.624	0.573	30.742	3.152	0.272	2.964	4.43578
62	S2_8W	26.4	0	50	32.86	8.01	310	0.0867	5.35	14.1	1.584	1.185	0.19	0.095	0.363	0.012	0.37	0.009	3.098	28.516	0.609	19.213	4.948	0.813	5.272	3.37034
63	S2_9W	7.3	0	50	23.01	7.79	252	0.1005	8.52	11.2	1.139	1.135	0.033	0.025	0.384	0.009	0.163	0.003	2.82	47.41	47.71	52.6	5.945	1.069	4.588	4.41224
64	S2_10W	5.4	0	70	19.83	8.72	253	0.1224	9.26	19.3	1.466	1.189	0.089	0.086	0.643	0.007	0.34	0.021	3.29	28.496	40.387	45.9	3.008	0.742	4.399	4.28694
65	S1_8W	16.7	0	100	32.51	7.84	368	0.088	5.36	7.2	1.401	0.929	0.088	0.057	0.359	0.001	0.335	0.01	2.88	24.339	0.638	31.283	6.952	1.413	2.437	3.36457
66	S1_9W	14.6	0	90	23.46	7.6	238	0.1128	7.8	5.1	1.44	1.211	0.066	0.016	0.554	0.021	0.167	0.003	2.66	45.36	50.35	26.3	3.111	0.756	5.62	3.7452
67	S1_10W	17.9	0	85	19.99	8.11	182	0.1347	11.6	9.3	2.843	1.398	0.091	0.061	0.905	0.036	0.291	0.003	2.506	44.395	27.854	28.2	3.119	0.903	5.325	4.68248
68	S7_8W	8	0	120	33.06	7.81	402.8	0.107	8.09	3.4	1.457	0.803	0.09	0.059	0.206	0.003	0.313	0.004	2.88	43.501	0.888	26.358	7.701	1.211	10.763	3.71624
69	S7_9W	6.2	0	90	22.24	8.07	220	0.097	7.27	2.9	1.061	0.906	0.051	0.011	0.231	0.001	0.245	0.015	3.05	52.26	50.91	178.9	7.506	1.015	8.849	4.60666
70	S7_10W	4.8	0	90	19.97	8.16	262	0.1126	12.88	17.2	1.337	0.919	0.084	0.067	0.333	0.004	0.375	0.016	2.819	27.639	17.325	125.2	4.027	0.761	8.514	4.65142
71	S10_8W	6.5	0	80	32.05	8.18	223	0.0679	3.8	1.4	1.255	1.15	0.082	0.075	0.258	0.013	0.335	0.004	2.88	28.326	0.23	33.502	7.477	1.075	8.624	4.13012
72	S10_10W	4.4	0	70	19.3	8.24	347	0.0858	7.5	14	0.999	0.798	0.074	0.073	0.199	0.002	0.361	0.007	2.819	40.254	17.415	44.6	4.456	0.995	6.432	4.96228
73	S9_6W	4.8	0	90	27.58	8.3	233	0.0877	6.86	0.8	1.721	1.258	0.094	0.053	0.689	0.01	0.549	0.015	3.75	20.416	0.015	30.742	3.47	0.527	2.965	3.79743
74	S9_8W	6.7	0	100	31.91	8.28	271	0.0671	3.62	1.6	1.635	1.226	0.092	0.082	0.218	0.009	0.293	0.003	2.72	29.577	0.168	31.039	7.557	1.397	7.804	4.29446
75	S9_9W	5.9	0	100	23.41	8.8	340	0.0709	5.29	16.2	1.016	0.828	0.052	0.036	0.227	0.009	0.255	0.018	2.66	46.73	48.77	29.2	5.134	0.757	6.633	4.04298
76	S9_10W	4.5	0	90	19.08	8.21	406	0.0857	8.15	17.5	1.286	0.859	0.068	0.067	0.188	0.002	0.353	0.008	2.506	47.362	24.506	58	4.254	0.774	7.461	4.41883
77	S8_6W	3.8	0.1	80	27.94	7.41	249	0.1198	6.68	6.8	1.362	1.135	0.05	0.049	0.503	0.004	0.618	0.007	3.032	25.85	0.518	50.052	2.488	0.258	2.596	4.79892
78	S8_8W	9	0	140	33.54	8.02	382.8	0.1091	7.1	2	1.2	1.127	0.089	0.08	0.192	0.004	0.319	0.003	3.2	28.419	0.664	23.895	7.218	1.058	10.422	3.80274
79	S8_9W	6.1	0	110	24.13	7.83	223	0.0937	5.95	7.9	0.995	0.869	0.051	0.018	0.235	0.005	0.268	0.019	2.66	31.47	23.21	26.9	7.772	0.837	7.097	4.48867
80	S8_10W	3.5	0	100	19.84	7.87	262	0.1212	11.76	10.6	1.534	0.874	0.119	0.07	0.34	0.006	0.324	0.003	2.349	27.851	9.36	31.5	2.975	0.503	6.939	5.22889
81	S6_6W	4.2	0	85	28	7.56	263	0.0962	8.72	0.8	1.422	1.321	0.061	0.036	0.694	0.007	0.589	0.002	3.098	14.016	2.211	53.603	3.004	0.414	2.596	4.01697
82	S6_8W	7.3	0	110	32.9	7.7	437.3	0.1073	6.82	3.3	1.093	1.029	0.1	0.093	0.215	0.005	0.318	0.018	2.72	27.13	0.629	19.213	6.968	1.231	10.097	3.83967
83	S6_9W	7.2	0	110	23.93	7.7	223	0.0937	5.83	37	0.918	0.818	0.027	0.021	0.238	0.005	0.279	0.017	2.51	42.2	36.4	102.6	10.31	1.088	8.409	4.21358
84	S6_10W	4.1	0	90	19.37	8.54	268	0.0989	12.21	15	1.232	0.95	0.124	0.076	0.377	0.006	0.305	0.015	2.878	40.333	27.95	131.7	4.256	0.844	5.646	4.69377
