# Supplementary material for: Response of the microbial community structure to the environmental factors during the extreme flood season in Poyang Lake, the largest freshwater lake in China
Source: Front Microbiol. 2024 Apr 3;15:1362968. doi: 10.3389/fmicb.2024.1362968 (PMC11021660; doi:10.3389/fmicb.2024.1362968)
Supplement: Supplementary file 1 [file Data_Sheet_1.zip › Supplementary materials 1362968/Table for statistical information of samples.csv]

Sample\Info	Seq_num	Base_num	Mean_length	Min_length	Max_length
S2_10S	46967	19705939	419.569889	203	505
S1_10S	84887	35587669	419.235796	239	479
S5_10S	41515	17395187	419.009683	276	512
S4_10S	66849	28006691	418.954524	203	479
S7_10S	43851	18359219	418.672755	244	495
S10_10S	46796	19699528	420.966065	270	483
S9_10S	41876	17617991	420.718096	314	484
S82_10S	43365	18196015	419.601407	245	516
S3_10S	35262	14775642	419.024502	254	479
S8_10S	42388	17622594	415.744881	239	501
S6_10S	71099	29900203	420.543228	232	513
S2_10W	43797	17964487	410.176199	270	459
S1_10W	50088	20529897	409.876557	247	458
S5_10W	50323	20703194	411.406196	233	458
S4_10W	49899	20481228	410.453676	210	489
S7_10W	47274	19383689	410.028536	234	458
S10_10W	41556	17085470	411.143277	373	461
S9_10W	52927	21706691	410.125097	216	487
S82_10W	48772	20004492	410.163454	247	487
S3_10W	53079	22022224	414.895232	220	450
S8_10W	43061	17702837	411.11068	248	449
S6_10W	56596	23242178	410.66821	247	455
S2_5S	54579	22932914	420.178347	245	519
S1_5S	47287	19856023	419.904477	245	519
S5_5S	38965	16403416	420.978211	255	496
S4_5S	35744	15058473	421.286733	239	463
S10_5S	53236	22455356	421.807724	239	513
S9_5S	52384	22083458	421.568761	231	495
S82_5S	52723	21933351	416.011058	242	484
S3_5S	42775	17936293	419.317195	239	453
S5_5W	54450	22543477	414.021616	203	460
S4_5W	52770	21776636	412.67076	222	458
S10_5W	31208	12951323	415.000096	322	443
S9_5W	53648	22257080	414.872502	247	478
S82_5W	43810	18515185	422.624629	402	504
S3_5W	48430	20236433	417.849122	239	477
S2_6S	50326	21128343	419.829571	213	512
S1_6S	45952	19308314	420.18441	247	480
S26_6S	48599	20242960	416.530381	222	503
S5_6S	38899	16178133	415.901	314	519
S4_6S	48372	20299575	419.655483	246	515
S7_6S	52807	22173378	419.894673	215	516
S10_6S	41711	17475092	418.956438	239	453
S9_6S	46894	19717831	420.476628	245	511
S3_6S	49829	20914866	419.732806	208	478
S8_6S	43385	18077126	416.66765	232	469
S6_6S	56123	23523620	419.144023	218	466
S2_6W	35614	14670286	411.924693	398	459
S26_6W	41380	17083978	412.855921	233	447
S5_6W	48095	19877835	413.303566	204	457
S4_6W	36931	15170387	410.776502	373	434
S9_6W	35988	14704628	408.598088	374	487
S8_6W	37605	15300903	406.884803	238	443
S6_6W	42319	17377033	410.620123	380	443
S2_7S	54881	23059985	420.181575	210	490
S1_7S	54348	22839890	420.252631	208	504
S5_7S	38599	16127018	417.809218	220	516
S4_7S	45824	19008007	414.804622	239	439
S7_7S	64486	27056901	419.577908	216	516
S10_7S	57894	24349699	420.591063	232	512
S9_7S	51621	21722531	420.808024	208	512
S82_7S	51900	21855154	421.101233	214	522
S3_7S	40124	16743737	417.299796	310	460
S8_7S	50069	20749115	414.410414	229	507
S2_8S	43874	18423397	419.916055	202	468
S1_8S	34303	14294742	416.719879	321	490
S26_8S	44584	18611131	417.439687	235	462
S5_8S	34468	14330299	415.756615	376	511
S4_8S	67768	28514481	420.766158	245	509
S7_8S	42698	17924549	419.798328	247	480
S10_8S	48930	20639323	421.813264	247	514
S9_8S	55776	23488387	421.119962	235	516
S82_8S	47125	19728057	418.632509	222	458
S3_8S	44798	18766654	418.917228	251	469
S8_8S	45100	18823251	417.366984	239	448
S6_8S	57157	23901968	418.18094	210	494
S2_8W	37438	15331130	409.507185	232	519
S1_8W	37299	15294340	410.046918	262	439
S26_8W	41275	16902265	409.503695	202	456
S5_8W	33714	13999547	415.24432	234	487
S4_8W	36329	14987604	412.552066	235	458
S7_8W	39217	16124228	411.15404	239	435
S10_8W	35465	14579517	411.095926	373	432
S9_8W	39737	16397339	412.646627	213	524
S3_8W	41489	17010253	409.994288	230	432
S8_8W	38735	15926494	411.165458	236	433
S6_8W	40617	16713481	411.489795	239	523
S2_9S	46140	19349633	419.367859	296	462
S1_9S	35102	14781435	421.09951	317	520
S26_9S	40689	16947066	416.502396	267	456
S5_9S	42241	17746412	420.122914	217	534
S4_9S	38397	16134735	420.208219	246	479
S7_9S	42909	18006230	419.637605	249	512
S10_9S	38346	16056574	418.728785	246	484
S9_9S	46299	19462799	420.371909	240	484
S3_9S	36705	15410456	419.846233	269	512
S8_9S	44960	18895389	420.271108	246	491
S6_9S	49516	20661417	417.267489	246	476
S5_9W	53263	21996303	412.975292	247	448
S3_9W	34560	14243165	412.128617	262	478
S2_9W	38541	15812629	410.280714	297	462
S1_9W	47709	19499739	408.722442	300	523
S26_9W	30800	12576621	408.331851	247	434
S7_9W	48375	19850823	410.35293	354	472
S9_9W	35184	14478123	411.497357	380	434
S8_9W	54183	22240833	410.476219	225	462
S6_9W	44159	18125790	410.466496	214	472
